# Supplementary material for: Neurochondrin promotes U5 snRNP maturation by regulating AAR2 release from PRPF8
Source: Nucleic Acids Res. 2026 Jul 7;54(13):gkag685. doi: 10.1093/nar/gkag685 (PMC13338715; doi:10.1093/nar/gkag685)
Supplement: gkag685_Supplemental_Files [file gkag685_supplemental_files.zip]

Archive with 5 entries (5 files):
- Supplementary Data Sheet S1. Identified NCDN-interacting proteins.pdf
- Supplementary Data Sheet S2. Alternative splicing events identified by RNA-seq.xlsx
- Supplementary Data Sheet S3. Differentially expressed genes identified by RNA-seq.xlsx
- Supplementary Data Sheet S4. Enrichment terms.xlsx
- Supplementary Figures (gkag685).pdf
