# Supplementary material for: Neurochondrin promotes U5 snRNP maturation by regulating AAR2 release from PRPF8
Source: Nucleic Acids Res. 2026 Jul 7;54(13):gkag685. doi: 10.1093/nar/gkag685 (PMC13338715; doi:10.1093/nar/gkag685)
Supplement: gkag685_Supplemental_Files [file gkag685_supplemental_files.zip › Supplementary Data Sheet S2. Alternative splicing events identified by RNA-seq.xlsx]

## Sheet: SE
GeneID	exonStart_0base	exonEnd	upstreamES	upstreamEE	downstreamES	downstreamEE	IJC_SAMPLE_shCtrl	SJC_SAMPLE_shCtrl	IJC_SAMPLE_shNCDN	SJC_SAMPLE_shNCDN	IncFormLen	SkipFormLen	PValue	FDR	IncLevel shCtrl	IncLevel shNCDN	IncLevelDifference	significant	Chr	Start	End	Strand	GeneSymbol	Description	GO_BP	GO_CC	GO_MF	KO	Pathway
ENSG00000254788	66569935	66570094	66558189	66558348	66577103	66577202	1,2,1	0,0,0	0,0,0	6,2,2	308	149	1.49E-13	1.16E-09	1.0,1.0,1.0	0.0,0.0,0.0	1	Down	16	66552587	66579135	+	CKLF-CMTM1	CKLF-CMTM1 readthrough [Source:HGNC Symbol%3BAcc:HGNC:39977]	GO:0006935:chemotaxis;	GO:0005615:extracellular space;GO:0016021:integral component of membrane;	GO:0005125:cytokine activity;	-	-
ENSG00000076003	135844540	135844681	135839625	135840951	135846236	135846392	1,2,1	0,0,0	0,1,0	5,5,1	290	149	1.67E-15	2.58E-11	1.0,1.0,1.0	0.0,0.093,0.0	0.969	Down	2	135839626	135876443	-	MCM6	minichromosome maintenance complex component 6 [Source:HGNC Symbol%3BAcc:HGNC:6949]	GO:0006260:DNA replication;GO:0006270:DNA replication initiation;GO:0006268:DNA unwinding involved in DNA replication;GO:0000727:double-strand break repair via break-induced replication;GO:1902969:mitotic DNA replication;GO:0006267:pre-replicative complex assembly involved in nuclear cell cycle DNA replication;	GO:0000781:chromosome, telomeric region;GO:0071162:CMG complex;GO:0042555:MCM complex;GO:0005654:nucleoplasm;GO:0005634:nucleus;	GO:0005524:ATP binding;GO:0003678:DNA helicase activity;GO:0003688:DNA replication origin binding;GO:0042802:identical protein binding;GO:0003697:single-stranded DNA binding;	K02542	;ko03030 DNA replication;ko04110 Cell cycle;
ENSG00000102181	150828305	150829604	150816278	150816455	150831230	150831293	1,2,1	0,0,0	0,0,4	1,2,2	1448	149	1.17E-12	6.78E-09	1.0,1.0,1.0	0.0,0.0,0.171	0.943	Down	X	150766336	150898816	-	CD99L2	CD99 molecule like 2 [Source:HGNC Symbol%3BAcc:HGNC:18237]	GO:0007155:cell adhesion;	GO:0005925:focal adhesion;GO:0016021:integral component of membrane;GO:0005886:plasma membrane;GO:0030054:cell junction;	-	K06520	;ko04514 Cell adhesion molecules;ko04670 Leukocyte transendothelial migration;
ENSG00000137770	44503423	44503850	44501961	44502048	44514597	44514660	7,2,1	1,0,0	0,0,0	1,1,1	576	149	1.92E-10	5.77E-07	0.644,1.0,1.0	0.0,0.0,0.0	0.881	Down	15	44427622	44529038	+	CTDSPL2	CTD small phosphatase like 2 [Source:HGNC Symbol%3BAcc:HGNC:26936]	GO:0030514:negative regulation of BMP signaling pathway;GO:0046827:positive regulation of protein export from nucleus;	GO:0005654:nucleoplasm;	GO:0004721:phosphoprotein phosphatase activity;GO:0008420:CTD phosphatase activity;	K17616	-
ENSG00000137824	40744046	40744149	40738500	40738576	40751425	40751569	0,0,0	3,1,2	3,1,2	1,0,0	252	149	9.71E-10	2.26E-06	0.0,0.0,0.0	0.639,1.0,1.0	-0.88	Up	15	40735884	40755851	-	RMDN3	regulator of microtubule dynamics 3 [Source:HGNC Symbol%3BAcc:HGNC:25550]	GO:0006915:apoptotic process;GO:0030154:cell differentiation;GO:0006874:cellular calcium ion homeostasis;	GO:0005737:cytoplasm;GO:0016021:integral component of membrane;GO:0045171:intercellular bridge;GO:0005741:mitochondrial outer membrane;GO:0005739:mitochondrion;GO:0097431:mitotic spindle pole;GO:0005634:nucleus;GO:0044232:organelle membrane contact site;GO:0005876:spindle microtubule;	GO:0008017:microtubule binding;	K09537	-
ENSG00000243970	39523806	39523896	39523557	39523697	39529054	39529164	0,0,0	1,3,1	6,2,6	0,1,0	239	149	4.44E-15	5.17E-11	0.0,0.0,0.0	1.0,0.555,1.0	-0.852	Up	1	39522280	39559698	-	PPIEL	peptidylprolyl isomerase E like pseudogene [Source:HGNC Symbol%3BAcc:HGNC:33195]	GO:0000398:mRNA splicing, via spliceosome;GO:0045070:positive regulation of viral genome replication;GO:0006457:protein folding;GO:0000413:protein peptidyl-prolyl isomerization;GO:0006355:regulation of transcription, DNA-templated;	GO:0071013:catalytic step 2 spliceosome;GO:0005737:cytoplasm;GO:0005829:cytosol;GO:0005576:extracellular region;GO:0016607:nuclear speck;GO:0005654:nucleoplasm;GO:0005634:nucleus;GO:0034774:secretory granule lumen;GO:0071007:U2-type catalytic step 2 spliceosome;	GO:0016018:cyclosporin A binding;GO:0003729:mRNA binding;GO:0003755:peptidyl-prolyl cis-trans isomerase activity;GO:0008143:poly(A) binding;GO:0003723:RNA binding;	K09564	;ko03040 Spliceosome;
ENSG00000143147	168133875	168133921	168114455	168114549	168134905	168135037	1,0,3	3,3,6	3,3,1	0,0,0	195	149	1.13E-13	9.53E-10	0.203,0.0,0.276	1.0,1.0,1.0	-0.84	Up	1	168079542	168137667	-	GPR161	G protein-coupled receptor 161 [Source:HGNC Symbol%3BAcc:HGNC:23694]	GO:0007189:adenylate cyclase-activating G-protein coupled receptor signaling pathway;GO:0007186:G-protein coupled receptor signaling pathway;GO:1901621:negative regulation of smoothened signaling pathway involved in dorsal/ventral neural tube patterning;	GO:0060170:ciliary membrane;GO:0005929:cilium;GO:0030666:endocytic vesicle membrane;GO:0016021:integral component of membrane;GO:0055037:recycling endosome;	GO:0004930:G-protein coupled receptor activity;	K08439;K09228	;ko04340 Hedgehog signaling pathway;;ko05168 Herpes simplex virus 1 infection;
ENSG00000015153	42199135	42199235	42161612	42161765	42210547	42210619	0,1,0	5,1,1	1,2,9	0,0,1	249	149	1.70E-11	6.58E-08	0.0,0.374,0.0	1.0,1.0,0.843	-0.823	Up	12	42157104	42238349	-	YAF2	YY1 associated factor 2 [Source:HGNC Symbol%3BAcc:HGNC:17363]	GO:0045892:negative regulation of transcription, DNA-templated;GO:0045893:positive regulation of transcription, DNA-templated;GO:0006355:regulation of transcription, DNA-templated;	GO:0005829:cytosol;GO:0005654:nucleoplasm;GO:0005634:nucleus;	GO:0003677:DNA binding;GO:0046872:metal ion binding;GO:0003713:transcription coactivator activity;GO:0003712:transcription cofactor activity;GO:0003714:transcription corepressor activity;	K11468	-
ENSG00000078177	40098591	40098696	40097226	40097569	40100035	40100126	3,1,1	0,0,0	0,2,1	1,2,2	254	149	2.42E-07	0.000201076	1.0,1.0,1.0	0.0,0.37,0.227	0.801	Down	4	40056850	40158252	+	N4BP2	NEDD4 binding protein 2 [Source:HGNC Symbol%3BAcc:HGNC:29851]	-	GO:0005829:cytosol;	GO:0005524:ATP binding;GO:0046404:ATP-dependent polydeoxyribonucleotide 5'-hydroxyl-kinase activity;GO:0004519:endonuclease activity;GO:0043130:ubiquitin binding;	K15720	-
ENSG00000267157	5784530	5784626	5784004	5784439	5785382	5785511	6,0,2	11,1,2	2,1,1	0,0,0	245	149	1.52E-11	6.42E-08	0.249,0.0,0.378	1.0,1.0,1.0	-0.791	Up	19	5784005	5785619	-	-	novel protein	-	-	GO:0050660:flavin adenine dinucleotide binding;GO:0046872:metal ion binding;GO:0003723:RNA binding;GO:0017150:tRNA dihydrouridine synthase activity;	K05544	-
ENSG00000153310	129904324	129904585	129903311	129903350	129912469	129912515	0,1,3	1,2,1	2,2,2	0,0,0	410	149	1.34E-05	0.00319311	0.0,0.154,0.522	1.0,1.0,1.0	-0.775	Up	8	129839593	130017504	-	CYRIB	CYFIP related Rac1 interactor B [Source:HGNC Symbol%3BAcc:HGNC:25216]	GO:0071219:cellular response to molecule of bacterial origin;GO:0030837:negative regulation of actin filament polymerization;GO:0051058:negative regulation of small GTPase mediated signal transduction;GO:0032729:positive regulation of interferon-gamma production;GO:2000568:positive regulation of memory T cell activation;GO:0050870:positive regulation of T cell activation;GO:0001916:positive regul…	GO:0005929:cilium;GO:0016020:membrane;GO:0005739:mitochondrion;	GO:0023030:MHC class Ib protein binding, via antigen binding groove;GO:0031267:small GTPase binding;	K09228;K09488;K19382	-
ENSG00000145216	53452962	53453142	53444047	53444103	53458652	53458790	1,5,7	0,0,0	3,3,3	10,2,6	329	149	2.74E-13	1.82E-09	1.0,1.0,1.0	0.12,0.405,0.185	0.763	Down	4	53377641	53460862	+	FIP1L1	factor interacting with PAPOLA and CPSF1 [Source:HGNC Symbol%3BAcc:HGNC:19124]	GO:0006378:mRNA polyadenylation;GO:0098789:pre-mRNA cleavage required for polyadenylation;GO:0006397:mRNA processing;	GO:0005847:mRNA cleavage and polyadenylation specificity factor complex;GO:0005634:nucleus;GO:0005829:cytosol;GO:0005654:nucleoplasm;	GO:0003723:RNA binding;	K14405	;ko03015 mRNA surveillance pathway;
ENSG00000078808	1218800	1219005	1218522	1218633	1223243	1223357	6,7,5	0,0,1	3,1,2	7,3,4	354	149	9.53E-10	2.26E-06	1.0,1.0,0.678	0.153,0.123,0.174	0.743	Down	1	1216931	1232031	-	SDF4	stromal cell derived factor 4 [Source:HGNC Symbol%3BAcc:HGNC:24188]	GO:0017156:calcium ion-dependent exocytosis;GO:0021549:cerebellum development;GO:0045444:fat cell differentiation;GO:0045471:response to ethanol;GO:0009650:UV protection;GO:0070625:zymogen granule exocytosis;	GO:0032059:bleb;GO:0005737:cytoplasm;GO:0005783:endoplasmic reticulum;GO:0070062:extracellular exosome;GO:0005794:Golgi apparatus;GO:0005796:Golgi lumen;GO:0005770:late endosome;GO:0016020:membrane;GO:0005886:plasma membrane;	GO:0005509:calcium ion binding;GO:0042802:identical protein binding;	-	-
ENSG00000041982	115115002	115115106	115090742	115091154	115116397	115116523	1,4,4	4,6,4	2,1,4	0,0,0	253	149	1.88E-12	1.03E-08	0.128,0.282,0.371	1.0,1.0,1.0	-0.74	Up	9	115019575	115118257	-	TNC	tenascin C [Source:HGNC Symbol%3BAcc:HGNC:5318]	GO:0060447:bud outgrowth involved in lung branching;GO:0007155:cell adhesion;GO:0071799:cellular response to prostaglandin D stimulus;GO:0071300:cellular response to retinoic acid;GO:0071305:cellular response to vitamin D;GO:0060739:mesenchymal-epithelial cell signaling involved in prostate gland development;GO:0007162:negative regulation of cell adhesion;GO:0007528:neuromuscular junction develop…	GO:0005604:basement membrane;GO:0005788:endoplasmic reticulum lumen;GO:0005576:extracellular region;GO:0005615:extracellular space;GO:0005925:focal adhesion;GO:0005614:interstitial matrix;GO:0016020:membrane;	GO:0005201:extracellular matrix structural constituent;GO:0045545:syndecan binding;GO:0005102:receptor binding;	K06252	;ko04151 PI3K-Akt signaling pathway;ko04510 Focal adhesion;ko04512 ECM-receptor interaction;ko05165 Human papillomavirus infection;ko05206 MicroRNAs in cancer;
ENSG00000135316	85614838	85614966	85608334	85612920	85615018	85615347	0,0,0	2,4,1	5,2,1	0,0,2	277	149	1.24E-07	0.000118737	0.0,0.0,0.0	1.0,1.0,0.212	-0.737	Up	6	85607779	85644063	-	SYNCRIP	synaptotagmin binding cytoplasmic RNA interacting protein [Source:HGNC Symbol%3BAcc:HGNC:16918]	GO:0071346:cellular response to interferon-gamma;GO:0070934:CRD-mediated mRNA stabilization;GO:0000398:mRNA splicing, via spliceosome;GO:0017148:negative regulation of translation;GO:0001649:osteoblast differentiation;GO:0006396:RNA processing;GO:0008380:RNA splicing;GO:0006397:mRNA processing;GO:0007623:circadian rhythm;GO:0061157:mRNA destabilization;GO:0043086:negative regulation of catalytic …	GO:0071013:catalytic step 2 spliceosome;GO:0070937:CRD-mediated mRNA stability complex;GO:0005783:endoplasmic reticulum;GO:0097452:GAIT complex;GO:0071204:histone pre-mRNA 3'end processing complex;GO:0016020:membrane;GO:0005654:nucleoplasm;GO:0005634:nucleus;GO:0005737:cytoplasm;GO:0043679:axon terminus;GO:0030425:dendrite;GO:0030426:growth cone;GO:0005681:spliceosomal complex;GO:0043025:neuronal…	GO:0048027:mRNA 5'-UTR binding;GO:0003729:mRNA binding;GO:0003723:RNA binding;GO:0008143:poly(A) binding;GO:0003730:mRNA 3'-UTR binding;	K13160	-
ENSG00000149970	21516484	21516631	21501474	21501588	21526866	21527000	3,1,4	6,2,3	2,3,6	0,0,0	296	149	8.97E-13	5.56E-09	0.201,0.201,0.402	1.0,1.0,1.0	-0.732	Up	X	21372801	21654695	+	CNKSR2	connector enhancer of kinase suppressor of Ras 2 [Source:HGNC Symbol%3BAcc:HGNC:19701]	GO:0035556:intracellular signal transduction;GO:0009966:regulation of signal transduction;	GO:0005737:cytoplasm;GO:0070062:extracellular exosome;GO:0043005:neuron projection;GO:0043025:neuronal cell body;GO:0005886:plasma membrane;GO:0014069:postsynaptic density;GO:0045211:postsynaptic membrane;	GO:0042802:identical protein binding;GO:0019901:protein kinase binding;	K17536	;ko04013 MAPK signaling pathway - fly;
ENSG00000100417	41588658	41588767	41586105	41586193	41589051	41589829	3,3,3	0,0,2	0,2,1	6,5,5	258	149	4.97E-07	0.000345334	1.0,1.0,0.464	0.0,0.188,0.104	0.724	Down	22	41576900	41589871	-	PMM1	phosphomannomutase 1 [Source:HGNC Symbol%3BAcc:HGNC:9114]	GO:0009298:GDP-mannose biosynthetic process;GO:0006013:mannose metabolic process;GO:0006487:protein N-linked glycosylation;	GO:0005829:cytosol;GO:0043025:neuronal cell body;	GO:0046872:metal ion binding;GO:0004615:phosphomannomutase activity;	K17497	;ko00051 Fructose and mannose metabolism;ko00520 Amino sugar and nucleotide sugar metabolism;ko01100 Metabolic pathways;ko01240 Biosynthesis of cofactors;
ENSG00000106804	121067142	121067564	121057893	121057997	121074753	121074798	1,10,1	4,1,4	2,6,2	0,0,0	571	149	1.59E-11	6.42E-08	0.061,0.723,0.061	1.0,1.0,1.0	-0.718	Up	9	120932987	121075195	-	C5	complement C5 [Source:HGNC Symbol%3BAcc:HGNC:1331]	GO:0000187:activation of MAPK activity;GO:0007166:cell surface receptor signaling pathway;GO:0006935:chemotaxis;GO:0006957:complement activation, alternative pathway;GO:0006958:complement activation, classical pathway;GO:0019835:cytolysis;GO:0007186:G-protein coupled receptor signaling pathway;GO:0001701:in utero embryonic development;GO:0006954:inflammatory response;GO:0010760:negative regulatio…	GO:0070062:extracellular exosome;GO:0005576:extracellular region;GO:0005615:extracellular space;GO:0005579:membrane attack complex;GO:0016021:integral component of membrane;	GO:0008009:chemokine activity;GO:0004866:endopeptidase inhibitor activity;GO:0005102:receptor binding;	K03994	;ko04080 Neuroactive ligand-receptor interaction;ko04610 Complement and coagulation cascades;ko04613 Neutrophil extracellular trap formation;ko05020 Prion disease;ko05133 Pertussis;ko05150 Staphylococcus aureus infection;ko05168 Herpes simplex virus 1 infection;ko05171 Coronavirus disease - COVID-19;ko05322 Systemic lupus erythematosus;
ENSG00000188917	101041316	101041371	101036973	101037073	101051816	101052054	4,2,1	0,0,0	2,1,0	1,2,2	204	149	1.69E-06	0.000802585	1.0,1.0,1.0	0.594,0.268,0.0	0.713	Down	X	101009346	101052116	-	TRMT2B	tRNA methyltransferase 2 homolog B [Source:HGNC Symbol%3BAcc:HGNC:25748]	-	-	GO:0030697:S-adenosylmethionine-dependent tRNA (m5U54) methyltransferase activity;	K15331	-
ENSG00000132016	13883307	13883400	13882347	13882952	13885960	13886055	1,6,3	0,2,2	0,0,0	11,2,4	242	149	2.46E-08	3.01E-05	1.0,0.649,0.48	0.0,0.0,0.0	0.71	Down	19	13882348	13906452	-	BRME1	break repair meiotic recombinase recruitment factor 1 [Source:HGNC Symbol%3BAcc:HGNC:28153]	GO:0007144:female meiosis I;GO:0007275:multicellular organismal development;GO:0007283:spermatogenesis;	GO:0005694:chromosome;	-	K18260	-
ENSG00000168152	82903245	82903364	82900768	82900882	82904735	82904941	0,0,0	5,5,2	1,3,2	0,0,8	268	149	0.000491731	0.0343879	0.0,0.0,0.0	1.0,1.0,0.122	-0.707	Up	4	82900684	82919969	+	THAP9	THAP domain containing 9 [Source:HGNC Symbol%3BAcc:HGNC:23192]	GO:0015074:DNA integration;GO:0006310:DNA recombination;GO:0006313:transposition, DNA-mediated;	-	GO:0003677:DNA binding;GO:0046872:metal ion binding;GO:0043565:sequence-specific DNA binding;GO:0016740:transferase activity;GO:0004803:transposase activity;	K12606	;ko03018 RNA degradation;
ENSG00000067066	230440475	230440557	230436380	230436571	230442936	230443099	8,11,6	13,22,7	5,13,9	0,0,0	231	149	1.31E-14	1.22E-10	0.284,0.244,0.356	1.0,1.0,1.0	-0.705	Up	2	230415942	230545606	+	SP100	SP100 nuclear antigen [Source:HGNC Symbol%3BAcc:HGNC:11206]	GO:0006978:DNA damage response, signal transduction by p53 class mediator resulting in transcription of p21 class mediator;GO:0060333:interferon-gamma-mediated signaling pathway;GO:0045185:maintenance of protein location;GO:0051271:negative regulation of cellular component movement;GO:0043392:negative regulation of DNA binding;GO:0043433:negative regulation of sequence-specific DNA binding transc…	GO:0000781:chromosome, telomeric region;GO:0005737:cytoplasm;GO:0016604:nuclear body;GO:0034399:nuclear periphery;GO:0005730:nucleolus;GO:0005654:nucleoplasm;GO:0005634:nucleus;GO:0016605:PML body;GO:0001650:fibrillar center;GO:0005739:mitochondrion;	GO:0070087:chromo shadow domain binding;GO:0003677:DNA binding;GO:0000981:sequence-specific DNA binding RNA polymerase II transcription factor activity;GO:0042802:identical protein binding;GO:0019900:kinase binding;GO:0046983:protein dimerization activity;GO:0019904:protein domain specific binding;GO:0042803:protein homodimerization activity;GO:0008134:transcription factor binding;GO:0046872:meta…	K15413	;ko05168 Herpes simplex virus 1 infection;ko05203 Viral carcinogenesis;
ENSG00000081307	132665983	132666068	132659945	132660698	132668817	132668927	10,4,3	4,0,2	0,0,0	1,1,4	234	149	6.52E-10	1.73E-06	0.614,1.0,0.489	0.0,0.0,0.0	0.701	Down	3	132654446	132679794	+	UBA5	ubiquitin like modifier activating enzyme 5 [Source:HGNC Symbol%3BAcc:HGNC:23230]	GO:0030218:erythrocyte differentiation;GO:0030219:megakaryocyte differentiation;GO:0050905:neuromuscular process;GO:1990592:protein K69-linked ufmylation;GO:0032446:protein modification by small protein conjugation;GO:0071569:protein ufmylation;GO:0033146:regulation of intracellular estrogen receptor signaling pathway;GO:0034976:response to endoplasmic reticulum stress;	GO:0005737:cytoplasm;GO:0005829:cytosol;GO:0005789:endoplasmic reticulum membrane;GO:0005794:Golgi apparatus;GO:0043231:intracellular membrane-bounded organelle;GO:0005634:nucleus;	GO:0005524:ATP binding;GO:0042803:protein homodimerization activity;GO:0071566:UFM1 activating enzyme activity;GO:0008270:zinc ion binding;	K12164	-
ENSG00000171490	11849257	11849385	11847667	11847806	11851407	11851508	0,0,0	1,1,1	6,1,2	0,5,0	277	149	4.73E-06	0.00160781	0.0,0.0,0.0	1.0,0.097,1.0	-0.699	Up	16	11833850	11851580	-	RSL1D1	ribosomal L1 domain containing 1 [Source:HGNC Symbol%3BAcc:HGNC:24534]	GO:0000470:maturation of LSU-rRNA;GO:0001649:osteoblast differentiation;GO:0042981:regulation of apoptotic process;GO:2000772:regulation of cellular senescence;GO:0032880:regulation of protein localization;	GO:0030686:90S preribosome;GO:0005694:chromosome;GO:0016020:membrane;GO:0005730:nucleolus;	GO:0045296:cadherin binding;GO:0003730:mRNA 3'-UTR binding;GO:0048027:mRNA 5'-UTR binding;GO:0003723:RNA binding;	K14775	-
ENSG00000164808	47728932	47729102	47713488	47713641	47735306	47735529	2,2,3	0,0,0	3,0,7	3,2,2	319	149	1.82E-08	2.32E-05	1.0,1.0,1.0	0.318,0.0,0.62	0.687	Down	8	47260878	47736306	+	SPIDR	scaffold protein involved in DNA repair [Source:HGNC Symbol%3BAcc:HGNC:28971]	GO:0072757:cellular response to camptothecin;GO:0006974:cellular response to DNA damage stimulus;GO:0072711:cellular response to hydroxyurea;GO:0071479:cellular response to ionizing radiation;GO:0000724:double-strand break repair via homologous recombination;GO:2000781:positive regulation of double-strand break repair;GO:0031334:positive regulation of protein complex assembly;GO:0010569:regulatio…	GO:0000228:nuclear chromosome;GO:0005654:nucleoplasm;	GO:0046872:metal ion binding;GO:0003964:RNA-directed DNA polymerase activity;GO:0009036:Type II site-specific deoxyribonuclease activity;	K09488	;ko05012 Parkinson disease;ko05022 Pathways of neurodegeneration - multiple diseases;
ENSG00000285906	11206674	11206852	11193628	11193887	11225699	11225877	1,4,4	0,0,0	2,1,1	2,1,1	327	149	1.42E-06	0.000720018	1.0,1.0,1.0	0.313,0.313,0.313	0.687	Down	3	11193439	11225877	-	-	Novel transcript%2C antisense to HRH1	-	-	-	-	-
ENSG00000186868	45989877	45990075	45987039	45987095	45991459	45991586	0,4,0	3,1,6	4,5,1	0,1,0	347	149	8.38E-08	9.07E-05	0.0,0.632,0.0	1.0,0.682,1.0	-0.683	Up	17	45894527	46028334	+	MAPT	microtubule associated protein tau [Source:HGNC Symbol%3BAcc:HGNC:6893]	GO:0006919:activation of cysteine-type endopeptidase activity involved in apoptotic process;GO:1990000:amyloid fibril formation;GO:0048143:astrocyte activation;GO:0061564:axon development;GO:0000226:microtubule cytoskeleton organization;GO:0031175:neuron projection development;GO:0045773:positive regulation of axon extension;GO:0031116:positive regulation of microtubule polymerization;	GO:0030673:axolemma;GO:0030424:axon;GO:1904115:axon cytoplasm;GO:0044297:cell body;GO:0005737:cytoplasm;GO:0005829:cytosol;GO:0030425:dendrite;GO:0030426:growth cone;GO:0005874:microtubule;GO:0043005:neuron projection;GO:0005886:plasma membrane;GO:0045298:tubulin complex;GO:0005634:nucleus;	GO:0003779:actin binding;GO:0034185:apolipoprotein binding;GO:0051087:chaperone binding;GO:0003677:DNA binding;GO:0008017:microtubule binding;GO:0046872:metal ion binding;	K04380;K12581	;ko04010 MAPK signaling pathway;ko05010 Alzheimer disease;ko05012 Parkinson disease;ko05022 Pathways of neurodegeneration - multiple diseases;;ko03018 RNA degradation;
ENSG00000205583	75365740	75366059	75365563	75365643	75366323	75366438	8,3,2	3,6,4	11,1,2	1,0,0	468	149	8.73E-07	0.000511154	0.459,0.137,0.137	0.778,1.0,1.0	-0.682	Up	7	75359194	75395383	+	STAG3L1	stromal antigen 3-like 1 (pseudogene) [Source:HGNC Symbol%3BAcc:HGNC:33852]	GO:0030154:cell differentiation;GO:0043046:DNA methylation involved in gamete generation;GO:0031047:gene silencing by RNA;GO:0051321:meiotic cell cycle;GO:0034587:piRNA metabolic process;GO:0045070:positive regulation of viral genome replication;GO:0006457:protein folding;GO:0000413:protein peptidyl-prolyl isomerization;GO:0007283:spermatogenesis;GO:0007062:sister chromatid cohesion;GO:0007130:sy…	GO:0005737:cytoplasm;GO:0005829:cytosol;GO:0000795:synaptonemal complex;GO:0000785:chromatin;GO:0000775:chromosome, centromeric region;GO:0008278:cohesin complex;GO:0005615:extracellular space;GO:0030893:meiotic cohesin complex;GO:0005730:nucleolus;GO:0005654:nucleoplasm;GO:0005634:nucleus;	GO:0005528:FK506 binding;GO:0051879:Hsp90 protein binding;GO:0042802:identical protein binding;GO:0003682:chromatin binding;	K09572;K13055	-;ko04114 Oocyte meiosis;
ENSG00000283761	100037826	100038316	100017681	100017815	100043072	100043229	10,6,2	2,0,0	9,0,0	2,1,2	639	149	6.77E-05	0.00964022	0.538,1.0,1.0	0.512,0.0,0.0	0.675	Down	1	99970011	100083321	+	-	novel protein	GO:0001675:acrosome assembly;GO:0030382:sperm mitochondrion organization;GO:0007289:spermatid nucleus differentiation;	GO:0016021:integral component of membrane;	GO:0022857:transmembrane transporter activity;	K15272	-
ENSG00000171045	142279859	142280324	142274780	142274863	142284412	142284485	2,4,7	3,1,3	3,3,4	0,0,0	614	149	5.52E-10	1.51E-06	0.139,0.493,0.362	1.0,1.0,1.0	-0.669	Up	8	142212080	142403182	-	TSNARE1	t-SNARE domain containing 1 [Source:HGNC Symbol%3BAcc:HGNC:26437]	GO:0006886:intracellular protein transport;GO:0048278:vesicle docking;GO:0006906:vesicle fusion;	GO:0012505:endomembrane system;GO:0016021:integral component of membrane;GO:0031201:SNARE complex;	GO:0005484:SNAP receptor activity;GO:0000149:SNARE binding;	K13814	-
ENSG00000286112	128847432	128847643	128846679	128846856	128881896	128881931	0,0,1	1,1,0	1,3,1	0,0,0	360	149	0.000150784	0.0159489	0.0,0.0,1.0	1.0,1.0,1.0	-0.667	Up	9	128819663	128881931	-	-	kynurenine aminotransferase 1 [Source:NCBI gene (formerly Entrezgene)%3BAcc:883]	GO:0009058:biosynthetic process;GO:0006575:cellular modified amino acid metabolic process;GO:0070189:kynurenine metabolic process;GO:0097053:L-kynurenine catabolic process;	GO:0005737:cytoplasm;GO:0005829:cytosol;GO:0005739:mitochondrion;	GO:0047804:cysteine-S-conjugate beta-lyase activity;GO:0047316:glutamine-phenylpyruvate transaminase activity;GO:0016212:kynurenine-oxoglutarate transaminase activity;GO:0042803:protein homodimerization activity;GO:0030170:pyridoxal phosphate binding;	K00816	;ko00270 Cysteine and methionine metabolism;ko00380 Tryptophan metabolism;ko00450 Selenocompound metabolism;ko01100 Metabolic pathways;ko05204 Chemical carcinogenesis;
ENSG00000255248	122116132	122116323	122091544	122091740	122180335	122180438	2,1,2	0,0,0	0,0,1	1,1,0	340	149	0.000180023	0.0177131	1.0,1.0,1.0	0.0,0.0,1.0	0.667	Down	11	122028325	122556721	-	MIR100HG	mir-100-let-7a-2-mir-125b-1 cluster host gene [Source:HGNC Symbol%3BAcc:HGNC:39522]	-	-	-	-	-
ENSG00000140525	89245194	89245311	89244016	89244067	89245755	89245839	2,5,2	0,0,0	2,0,0	0,3,1	266	149	1.39E-05	0.00329709	1.0,1.0,1.0	1.0,0.0,0.0	0.667	Down	15	89243945	89317261	+	FANCI	FA complementation group I [Source:HGNC Symbol%3BAcc:HGNC:25568]	GO:0007049:cell cycle;GO:0006281:DNA repair;GO:0031398:positive regulation of protein ubiquitination;	GO:0005737:cytoplasm;GO:0005829:cytosol;GO:0016020:membrane;GO:0005654:nucleoplasm;	GO:0003677:DNA binding;GO:0070182:DNA polymerase binding;	K10895	;ko03460 Fanconi anemia pathway;
ENSG00000123607	165864983	165865077	165858214	165858404	165870796	165871020	2,3,0	0,0,3	0,0,0	1,1,2	243	149	0.000199912	0.0189892	1.0,1.0,0.0	0.0,0.0,0.0	0.667	Down	2	165857475	165953851	-	TTC21B	tetratricopeptide repeat domain 21B [Source:HGNC Symbol%3BAcc:HGNC:25660]	GO:0060020:Bergmann glial cell differentiation;GO:0021702:cerebellar Purkinje cell differentiation;GO:0021798:forebrain dorsal/ventral pattern formation;GO:0035721:intraciliary retrograde transport;GO:1903999:negative regulation of eating behavior;GO:0090263:positive regulation of canonical Wnt signaling pathway;GO:0010628:positive regulation of gene expression;GO:0061512:protein localization to …	GO:0097542:ciliary tip;GO:0005929:cilium;GO:0005737:cytoplasm;GO:0005856:cytoskeleton;GO:0030991:intraciliary transport particle A;GO:0016021:integral component of membrane;	GO:0003682:chromatin binding;	K19673;K17985	-;ko04137 Mitophagy - animal;ko04140 Autophagy - animal;ko05010 Alzheimer disease;ko05014 Amyotrophic lateral sclerosis;ko05016 Huntington disease;ko05017 Spinocerebellar ataxia;ko05022 Pathways of neurodegeneration - multiple diseases;
ENSG00000155744	201052172	201052269	201045495	201045593	201071453	201071579	0,0,0	2,4,6	0,6,2	1,0,0	246	149	4.10E-07	0.000300478	0.0,0.0,0.0	0.0,1.0,1.0	-0.667	Up	2	200973718	201071671	-	FAM126B	family with sequence similarity 126 member B [Source:HGNC Symbol%3BAcc:HGNC:28593]	GO:0046854:phosphatidylinositol phosphorylation;GO:0072659:protein localization to plasma membrane;	GO:0005829:cytosol;GO:0005886:plasma membrane;	-	K17985;K00779;K09228;K07560	-
ENSG00000179406	66467681	66467719	66455658	66455853	66476258	66476327	1,2,2	0,0,0	1,0,0	0,1,5	187	149	7.97E-07	0.000481465	1.0,1.0,1.0	1.0,0.0,0.0	0.667	Down	7	66376044	66493566	-	LINC00174	long intergenic non-protein coding RNA 174 [Source:HGNC Symbol%3BAcc:HGNC:27788]	-	-	-	-	-
ENSG00000145833	134833580	134833623	134828658	134828746	134854897	134855133	1,1,1	0,0,0	0,0,3	2,2,0	192	149	2.35E-05	0.00483761	1.0,1.0,1.0	0.0,0.0,1.0	0.667	Down	5	134758771	134855133	+	DDX46	DEAD-box helicase 46 [Source:HGNC Symbol%3BAcc:HGNC:18681]	GO:0000398:mRNA splicing, via spliceosome;GO:0006397:mRNA processing;GO:0008380:RNA splicing;	GO:0015030:Cajal body;GO:0001650:fibrillar center;GO:0016020:membrane;GO:0016607:nuclear speck;GO:0005654:nucleoplasm;GO:0005634:nucleus;	GO:0005524:ATP binding;GO:0003723:RNA binding;GO:0003724:RNA helicase activity;	K12811	;ko03040 Spliceosome;
ENSG00000223685	38072826	38072976	38061395	38061453	38089572	38089660	0,1,0	1,0,1	1,2,2	0,0,0	299	149	0.000268551	0.0232173	0.0,1.0,0.0	1.0,1.0,1.0	-0.667	Up	13	38050817	38350259	-	LINC00571	long intergenic non-protein coding RNA 571 [Source:HGNC Symbol%3BAcc:HGNC:43721]	-	-	-	-	-
ENSG00000275778	11021544	11021694	10973654	10973721	11034781	11034885	0,0,0	1,4,2	4,2,0	0,0,5	299	149	0.000475578	0.0336886	0.0,0.0,0.0	1.0,1.0,0.0	-0.667	Up	12	10845849	11171600	-	-	PRH1-PRR4 readthrough	GO:0001895:retina homeostasis;GO:0007601:visual perception;	GO:0005615:extracellular space;	-	K08474;K13910	;ko04742 Taste transduction;;ko04970 Salivary secretion;
ENSG00000124596	41067379	41067437	41052264	41052363	41071131	41071276	1,1,1	0,0,0	3,0,0	0,1,2	207	149	0.000839301	0.0492732	1.0,1.0,1.0	1.0,0.0,0.0	0.667	Down	6	41033627	41097787	-	OARD1	O-acyl-ADP-ribose deacylase 1 [Source:HGNC Symbol%3BAcc:HGNC:21257]	GO:0006974:cellular response to DNA damage stimulus;GO:0051725:protein de-ADP-ribosylation;GO:0042278:purine nucleoside metabolic process;GO:0043123:positive regulation of I-kappaB kinase/NF-kappaB signaling;GO:0046330:positive regulation of JNK cascade;	GO:0005730:nucleolus;GO:0005654:nucleoplasm;GO:0005737:cytoplasm;GO:0016021:integral component of membrane;GO:0016020:membrane;	GO:0061463:O-acetyl-ADP-ribose deacetylase activity;GO:0001883:purine nucleoside binding;GO:0005042:netrin receptor activity;GO:0008233:peptidase activity;	-	-
ENSG00000198356	12745355	12745525	12738510	12738658	12747196	12747304	3,4,2	0,0,0	9,0,0	0,2,1	319	149	0.000708869	0.0438999	1.0,1.0,1.0	1.0,0.0,0.0	0.667	Down	19	12737139	12748323	+	GET3	guided entry of tail-anchored proteins factor 3%2C ATPase [Source:HGNC Symbol%3BAcc:HGNC:752]	GO:0006620:posttranslational protein targeting to membrane;GO:0071816:tail-anchored membrane protein insertion into ER membrane;	GO:0043529:GET complex;GO:0005730:nucleolus;GO:0005654:nucleoplasm;	GO:0005524:ATP binding;GO:0016787:hydrolase activity;GO:0046872:metal ion binding;	K01551	-
ENSG00000136522	179601282	179601379	179593764	179593895	179601729	179601790	0,2,0	3,0,5	7,2,1	0,0,0	246	149	1.21E-08	1.70E-05	0.0,1.0,0.0	1.0,1.0,1.0	-0.667	Up	3	179588285	179604649	-	MRPL47	mitochondrial ribosomal protein L47 [Source:HGNC Symbol%3BAcc:HGNC:16652]	GO:0032543:mitochondrial translation;	GO:0005743:mitochondrial inner membrane;GO:0005762:mitochondrial large ribosomal subunit;GO:0005739:mitochondrion;	GO:0003735:structural constituent of ribosome;	K17428	-
ENSG00000112992	43618293	43618378	43615847	43616065	43619086	43619119	1,2,2	0,0,0	0,0,1	2,1,0	234	149	9.77E-06	0.00256817	1.0,1.0,1.0	0.0,0.0,1.0	0.667	Down	5	43602692	43707405	+	NNT	nicotinamide nucleotide transhydrogenase [Source:HGNC Symbol%3BAcc:HGNC:7863]	GO:0045454:cell redox homeostasis;GO:0006740:NADPH regeneration;GO:0043066:negative regulation of apoptotic process;GO:0001933:negative regulation of protein phosphorylation;GO:0032364:oxygen homeostasis;GO:1903285:positive regulation of hydrogen peroxide catabolic process;GO:0010918:positive regulation of mitochondrial membrane potential;GO:1902600:hydrogen ion transmembrane transport;GO:0072593…	GO:0016021:integral component of membrane;GO:0016020:membrane;GO:0005743:mitochondrial inner membrane;GO:0005746:mitochondrial respiratory chain;GO:0005739:mitochondrion;	GO:0051287:NAD binding;GO:0003957:NAD(P)+ transhydrogenase (B-specific) activity;GO:0008746:NAD(P)+ transhydrogenase activity;GO:0050661:NADP binding;	K00323	;ko00760 Nicotinate and nicotinamide metabolism;ko01100 Metabolic pathways;
ENSG00000287158	83968837	83968954	83954260	83954421	83990640	83990728	2,0,1	1,4,4	3,1,3	1,0,0	266	149	2.23E-07	0.000192275	0.528,0.0,0.123	0.627,1.0,1.0	-0.659	Up	3	83953639	84051419	+	-	novel transcript	-	-	-	-	-
ENSG00000237187	93415946	93416046	93411446	93411509	93422309	93422423	4,1,1	0,0,3	2,0,0	5,2,3	249	149	0.000141263	0.0153787	1.0,1.0,0.166	0.193,0.0,0.0	0.658	Down	5	93360779	93585649	-	NR2F1-AS1	NR2F1 antisense RNA 1 [Source:HGNC Symbol%3BAcc:HGNC:48622]	-	-	-	-	-
ENSG00000226328	45158059	45158185	45138823	45138916	45163517	45163811	3,0,0	7,5,4	7,2,6	6,0,1	275	149	2.77E-05	0.00545875	0.188,0.0,0.0	0.387,1.0,0.765	-0.655	Up	22	45133020	45163811	-	NUP50-DT	NUP50 divergent transcript [Source:HGNC Symbol%3BAcc:HGNC:50502]	-	-	-	-	-
ENSG00000240344	200881198	200881300	200877496	200877604	200881420	200881742	5,2,2	0,0,0	9,6,5	17,2,15	251	149	5.13E-10	1.45E-06	1.0,1.0,1.0	0.239,0.64,0.165	0.652	Down	2	200870907	200889303	-	PPIL3	peptidylprolyl isomerase like 3 [Source:HGNC Symbol%3BAcc:HGNC:9262]	GO:0000398:mRNA splicing, via spliceosome;GO:0006457:protein folding;GO:0000413:protein peptidyl-prolyl isomerization;	GO:0071013:catalytic step 2 spliceosome;	GO:0003755:peptidyl-prolyl cis-trans isomerase activity;	K12734	-
ENSG00000112414	142405342	142405391	142403801	142403973	142405687	142405828	0,1,0	10,14,4	4,0,3	0,9,0	198	149	3.36E-05	0.0061737	0.0,0.051,0.0	1.0,0.0,1.0	-0.65	Up	6	142301854	142446266	+	ADGRG6	adhesion G protein-coupled receptor G6 [Source:HGNC Symbol%3BAcc:HGNC:13841]	GO:0007189:adenylate cyclase-activating G-protein coupled receptor signaling pathway;GO:0019933:cAMP-mediated signaling;GO:0007166:cell surface receptor signaling pathway;GO:0007186:G-protein coupled receptor signaling pathway;GO:0060347:heart trabecula formation;GO:0042552:myelination;GO:0022011:myelination in peripheral nervous system;GO:0007399:nervous system development;GO:0014037:Schwann cel…	GO:0009986:cell surface;GO:0005737:cytoplasm;GO:0005789:endoplasmic reticulum membrane;GO:0016021:integral component of membrane;GO:0005887:integral component of plasma membrane;GO:0005886:plasma membrane;	GO:0005518:collagen binding;GO:0004175:endopeptidase activity;GO:0050840:extracellular matrix binding;GO:0004930:G-protein coupled receptor activity;GO:0043236:laminin binding;	K08463	-
ENSG00000213297	12143000	12143132	12142640	12142736	12147394	12147455	5,9,1	1,0,1	2,0,0	7,1,6	281	149	5.03E-09	8.84E-06	0.726,1.0,0.347	0.132,0.0,0.0	0.647	Down	19	12132117	12156731	-	ZNF625-ZNF20	ZNF625-ZNF20 readthrough (NMD candidate) [Source:HGNC Symbol%3BAcc:HGNC:48368]	GO:0000122:negative regulation of transcription from RNA polymerase II promoter;GO:0006357:regulation of transcription from RNA polymerase II promoter;	GO:0005634:nucleus;	GO:0000981:sequence-specific DNA binding RNA polymerase II transcription factor activity;GO:0001227:RNA polymerase II transcription regulatory region sequence-specific DNA binding transcription factor activity involved in negative regulation of transcription;GO:0046872:metal ion binding;GO:0000977:RNA polymerase II regulatory region sequence-specific DNA binding;	K09228	;ko05168 Herpes simplex virus 1 infection;
ENSG00000106628	44122281	44122504	44122087	44122109	44122886	44123496	0,1,1	1,4,0	5,1,3	0,0,0	372	149	1.38E-06	0.000716681	0.0,0.091,1.0	1.0,1.0,1.0	-0.636	Up	7	44114631	44124358	-	POLD2	DNA polymerase delta 2%2C accessory subunit [Source:HGNC Symbol%3BAcc:HGNC:9176]	GO:0071897:DNA biosynthetic process;GO:0006281:DNA repair;GO:0006260:DNA replication;GO:0006271:DNA strand elongation involved in DNA replication;GO:0006261:DNA-dependent DNA replication;	GO:0043625:delta DNA polymerase complex;GO:0042575:DNA polymerase complex;GO:0005654:nucleoplasm;GO:0005634:nucleus;GO:0016035:zeta DNA polymerase complex;	GO:0003677:DNA binding;	K02328	;ko03030 DNA replication;ko03410 Base excision repair;ko03420 Nucleotide excision repair;ko03430 Mismatch repair;ko03440 Homologous recombination;
ENSG00000141551	82272069	82272316	82266707	82266894	82273305	82273700	6,4,5	1,0,2	0,0,1	1,1,1	396	149	1.40E-06	0.000720018	0.693,1.0,0.485	0.0,0.0,0.273	0.635	Down	17	82239023	82273700	-	CSNK1D	casein kinase 1 delta [Source:HGNC Symbol%3BAcc:HGNC:2452]	GO:0032922:circadian regulation of gene expression;GO:0018105:peptidyl-serine phosphorylation;GO:0090263:positive regulation of canonical Wnt signaling pathway;GO:0032436:positive regulation of proteasomal ubiquitin-dependent protein catabolic process;GO:0006468:protein phosphorylation;GO:0042752:regulation of circadian rhythm;GO:0051225:spindle assembly;GO:0016055:Wnt signaling pathway;GO:004814…	GO:0005737:cytoplasm;GO:0000139:Golgi membrane;GO:0005815:microtubule organizing center;GO:0005634:nucleus;GO:0048471:perinuclear region of cytoplasm;GO:0005886:plasma membrane;GO:0005876:spindle microtubule;GO:0044297:cell body;GO:0005829:cytosol;GO:0005654:nucleoplasm;GO:0070062:extracellular exosome;GO:0016020:membrane;	GO:0005524:ATP binding;GO:0004672:protein kinase activity;GO:0004674:protein serine/threonine kinase activity;GO:0050321:tau-protein kinase activity;GO:0042803:protein homodimerization activity;	K08959;K06115	-
ENSG00000287158	83968687	83968744	83954260	83954421	83990640	83990728	0,0,6	1,4,4	1,7,3	1,0,0	206	149	1.15E-06	0.000629415	0.0,0.0,0.52	0.42,1.0,1.0	-0.633	Up	3	83953639	84051419	+	-	novel transcript	-	-	-	-	-
ENSG00000288663	53296218	53296467	53295838	53295941	53297849	53297924	5,1,4	0,0,1	10,0,6	9,1,3	398	149	1.11E-05	0.00275852	1.0,1.0,0.6	0.294,0.0,0.428	0.626	Down	12	53295492	53307174	+	-	novel protein%2C readthrough PFDN5-C12orf10	-	-	-	-	-
ENSG00000272305	53018760	53019122	53018085	53018228	53043135	53043254	0,2,3	1,0,0	0,0,1	1,1,2	511	149	0.000112409	0.0130787	0.0,1.0,1.0	0.0,0.0,0.127	0.624	Down	3	52969119	53099453	-	-	novel transcript	GO:0008643:carbohydrate transport;GO:0006488:dolichol-linked oligosaccharide biosynthetic process;GO:0034203:glycolipid translocation;	GO:0005789:endoplasmic reticulum membrane;GO:0016021:integral component of membrane;	GO:0034202:glycolipid-translocating activity;	K06316;K16467	-
ENSG00000272647	99597935	99597994	99560532	99560695	99600207	99600285	1,2,1	0,0,1	7,0,2	7,1,9	208	149	2.90E-05	0.00564613	1.0,1.0,0.417	0.417,0.0,0.137	0.621	Down	7	99558695	99607810	+	-	novel protein	GO:0010923:negative regulation of phosphatase activity;	GO:0016021:integral component of membrane;	-	K09229	-
ENSG00000231312	39584604	39587353	39518582	39518710	39588448	39588567	12,1,3	0,0,0	2,6,4	2,3,0	2898	149	1.00E-08	1.49E-05	1.0,1.0,1.0	0.049,0.093,1.0	0.619	Down	2	39436530	39665343	+	MAP4K3-DT	MAP4K3 divergent transcript [Source:HGNC Symbol%3BAcc:HGNC:54056]	-	-	-	-	-
ENSG00000172765	129857253	129857405	129848345	129848412	129860939	129861012	0,2,2	1,0,0	0,1,0	3,3,2	301	149	4.25E-05	0.00716701	0.0,1.0,1.0	0.0,0.142,0.0	0.619	Down	3	129647792	129893711	-	TMCC1	transmembrane and coiled-coil domain family 1 [Source:HGNC Symbol%3BAcc:HGNC:29116]	GO:0007029:endoplasmic reticulum organization;GO:0016197:endosomal transport;GO:0090148:membrane fission;	GO:0005829:cytosol;GO:0012505:endomembrane system;GO:0005789:endoplasmic reticulum membrane;GO:0016021:integral component of membrane;GO:0005791:rough endoplasmic reticulum;	GO:0042802:identical protein binding;	-	-
ENSG00000149196	86303356	86303530	86302210	86302273	86306244	86306482	0,5,0	1,2,2	3,6,9	1,0,1	323	149	1.06E-05	0.0026724	0.0,0.536,0.0	0.581,1.0,0.806	-0.617	Up	11	86302211	86345943	+	HIKESHI	heat shock protein nuclear import factor hikeshi [Source:HGNC Symbol%3BAcc:HGNC:26938]	GO:0034605:cellular response to heat;GO:0007030:Golgi organization;GO:0030324:lung development;GO:0006606:protein import into nucleus;GO:0015031:protein transport;	GO:0005829:cytosol;GO:0016604:nuclear body;GO:0016607:nuclear speck;GO:0005654:nucleoplasm;GO:0005634:nucleus;	GO:0030544:Hsp70 protein binding;GO:0061608:nuclear import signal receptor activity;	K09228	;ko05168 Herpes simplex virus 1 infection;
ENSG00000145725	103135992	103136114	103120261	103120488	103136731	103136822	10,7,1	1,0,0	1,0,0	0,1,1	271	149	0.000365202	0.0281621	0.846,1.0,1.0	1.0,0.0,0.0	0.615	Down	5	103120149	103212799	+	PPIP5K2	diphosphoinositol pentakisphosphate kinase 2 [Source:HGNC Symbol%3BAcc:HGNC:29035]	GO:0006020:inositol metabolic process;GO:0032958:inositol phosphate biosynthetic process;GO:0043647:inositol phosphate metabolic process;GO:0007605:sensory perception of sound;	GO:0005829:cytosol;	GO:0005524:ATP binding;GO:0033857:diphosphoinositol-pentakisphosphate kinase activity;GO:0000829:inositol heptakisphosphate kinase activity;GO:0052723:inositol hexakisphosphate 1-kinase activity;GO:0052724:inositol hexakisphosphate 3-kinase activity;GO:0000832:inositol hexakisphosphate 5-kinase activity;GO:0000828:inositol hexakisphosphate kinase activity;GO:0000827:inositol-1,3,4,5,6-pentakispho…	K13024	;ko04070 Phosphatidylinositol signaling system;
ENSG00000278932	9325582	9325823	9325054	9325223	9327239	9327298	5,2,1	0,0,0	0,2,2	1,4,0	390	149	7.86E-05	0.0105061	1.0,1.0,1.0	0.0,0.16,1.0	0.613	Down	21	9325013	9370490	+	-	novel transcript	-	-	-	-	-
ENSG00000078808	1218800	1218943	1218522	1218633	1223243	1223357	3,1,6	0,0,1	6,3,3	7,3,4	292	149	1.71E-06	0.000805164	1.0,1.0,0.754	0.304,0.338,0.277	0.612	Down	1	1216931	1232031	-	SDF4	stromal cell derived factor 4 [Source:HGNC Symbol%3BAcc:HGNC:24188]	GO:0017156:calcium ion-dependent exocytosis;GO:0021549:cerebellum development;GO:0045444:fat cell differentiation;GO:0045471:response to ethanol;GO:0009650:UV protection;GO:0070625:zymogen granule exocytosis;	GO:0032059:bleb;GO:0005737:cytoplasm;GO:0005783:endoplasmic reticulum;GO:0070062:extracellular exosome;GO:0005794:Golgi apparatus;GO:0005796:Golgi lumen;GO:0005770:late endosome;GO:0016020:membrane;GO:0005886:plasma membrane;	GO:0005509:calcium ion binding;GO:0042802:identical protein binding;	-	-
ENSG00000138642	88428579	88428741	88417424	88417579	88431161	88431305	2,3,8	0,1,0	0,4,3	1,2,4	311	149	3.21E-06	0.00124655	1.0,0.59,1.0	0.0,0.489,0.264	0.612	Down	4	88378739	88443097	+	HERC6	HECT and RLD domain containing E3 ubiquitin protein ligase family member 6 [Source:HGNC Symbol%3BAcc:HGNC:26072]	GO:0002244:hematopoietic progenitor cell differentiation;GO:0045087:innate immune response;GO:0016567:protein ubiquitination;GO:0009617:response to bacterium;	GO:0005829:cytosol;GO:0005654:nucleoplasm;GO:0005737:cytoplasm;	GO:0004842:ubiquitin-protein transferase activity;GO:0061630:ubiquitin protein ligase activity;	K10614	;ko04120 Ubiquitin mediated proteolysis;
ENSG00000278932	9325604	9325823	9325014	9325223	9327239	9327298	5,5,1	0,0,0	0,2,2	1,4,0	368	149	0.000106258	0.0126315	1.0,1.0,1.0	0.0,0.168,1.0	0.611	Down	21	9325013	9370490	+	-	novel transcript	-	-	-	-	-
ENSG00000125629	118102523	118102710	118088473	118088541	118103196	118103321	1,0,1	1,3,3	3,2,3	0,0,4	336	149	8.48E-05	0.0109649	0.307,0.0,0.129	1.0,1.0,0.25	-0.605	Up	2	118088452	118110997	+	INSIG2	insulin induced gene 2 [Source:HGNC Symbol%3BAcc:HGNC:20452]	GO:0032869:cellular response to insulin stimulus;GO:0006695:cholesterol biosynthetic process;GO:0060363:cranial suture morphogenesis;GO:0042472:inner ear morphogenesis;GO:0042474:middle ear morphogenesis;GO:0045717:negative regulation of fatty acid biosynthetic process;GO:0010894:negative regulation of steroid biosynthetic process;GO:0070542:response to fatty acid;GO:0060021:palate development;GO…	GO:0005783:endoplasmic reticulum;GO:0005789:endoplasmic reticulum membrane;GO:0032937:SREBP-SCAP-Insig complex;	GO:0008142:oxysterol binding;	-	-
ENSG00000068745	48708119	48708237	48695089	48695418	48711366	48711459	1,0,1	1,2,1	4,2,4	2,0,0	267	149	1.25E-06	0.000663046	0.358,0.0,0.358	0.527,1.0,1.0	-0.604	Up	3	48688003	48740353	-	IP6K2	inositol hexakisphosphate kinase 2 [Source:HGNC Symbol%3BAcc:HGNC:17313]	GO:0032958:inositol phosphate biosynthetic process;GO:0043647:inositol phosphate metabolic process;GO:0030308:negative regulation of cell growth;GO:0006817:phosphate ion transport;GO:0046854:phosphatidylinositol phosphorylation;GO:0043065:positive regulation of apoptotic process;	GO:0030054:cell junction;GO:0005737:cytoplasm;GO:0001650:fibrillar center;GO:0005654:nucleoplasm;GO:0005634:nucleus;	GO:0005524:ATP binding;GO:0097243:flavonoid binding;GO:0052836:inositol 5-diphosphate pentakisphosphate 5-kinase activity;GO:0052839:inositol diphosphate tetrakisphosphate kinase activity;GO:0000829:inositol heptakisphosphate kinase activity;GO:0000832:inositol hexakisphosphate 5-kinase activity;GO:0000828:inositol hexakisphosphate kinase activity;GO:0000827:inositol-1,3,4,5,6-pentakisphosphate k…	K07756;K08857	-
ENSG00000276291	41033938	41034057	41032833	41033022	41056954	41057234	7,3,3	0,1,0	0,1,3	2,2,1	268	149	1.99E-06	0.000913826	1.0,0.625,1.0	0.0,0.218,0.625	0.594	Down	9	40992245	41218410	+	FRG1HP	FSHD region gene 1 family member H%2C pseudogene [Source:HGNC Symbol%3BAcc:HGNC:51767]	GO:0032197:transposition, RNA-mediated;GO:0000398:mRNA splicing, via spliceosome;GO:0007517:muscle organ development;GO:0006364:rRNA processing;	GO:0005737:cytoplasm;GO:0036464:cytoplasmic ribonucleoprotein granule;GO:0010494:cytoplasmic stress granule;GO:0005730:nucleolus;GO:0015030:Cajal body;GO:0071013:catalytic step 2 spliceosome;GO:0055120:striated muscle dense body;GO:0030018:Z disc;	GO:0042802:identical protein binding;GO:0000166:nucleotide binding;GO:0003697:single-stranded DNA binding;GO:0003727:single-stranded RNA binding;GO:0051015:actin filament binding;GO:0003723:RNA binding;	K13122	-
ENSG00000127616	11007904	11008023	11003339	11003397	11012948	11013112	1,0,4	0,1,0	0,0,1	2,1,2	268	149	4.52E-05	0.00743863	1.0,0.0,1.0	0.0,0.0,0.218	0.594	Down	19	10960932	11079426	+	SMARCA4	SWI/SNF related%2C matrix associated%2C actin dependent regulator of chromatin%2C subfamily a%2C member 4 [Source:HGNC Symbol%3BAcc:HGNC:11100]	GO:0043044:ATP-dependent chromatin remodeling;GO:0007399:nervous system development;GO:0045944:positive regulation of transcription from RNA polymerase II promoter;GO:0035904:aorta development;GO:0035887:aortic smooth muscle cell differentiation;GO:0001832:blastocyst growth;GO:0006338:chromatin remodeling;GO:0060766:negative regulation of androgen receptor signaling pathway;GO:0030308:negative re…	GO:0071565:nBAF complex;GO:0071564:npBAF complex;GO:0005634:nucleus;GO:0016514:SWI/SNF complex;GO:0000785:chromatin;GO:0000791:euchromatin;GO:0000792:heterochromatin;GO:0005615:extracellular space;GO:0016020:membrane;GO:0005730:nucleolus;GO:0005654:nucleoplasm;GO:0032991:macromolecular complex;	GO:0005524:ATP binding;GO:0008094:DNA-dependent ATPase activity;GO:0003682:chromatin binding;GO:0003677:DNA binding;GO:0004386:helicase activity;GO:0042393:histone binding;GO:0016787:hydrolase activity;GO:0070615:nucleosome-dependent ATPase activity;GO:0003723:RNA binding;GO:0050681:androgen receptor binding;GO:0070182:DNA polymerase binding;GO:0070577:lysine-acetylated histone binding;GO:0002039…	K11647	;ko04714 Thermogenesis;ko05225 Hepatocellular carcinoma;
ENSG00000130303	17404142	17404189	17403679	17403824	17405290	17405575	6,9,4	0,0,0	33,15,27	49,10,38	196	149	2.11E-11	7.55E-08	1.0,1.0,1.0	0.339,0.533,0.351	0.592	Down	19	17402939	17405630	-	BST2	bone marrow stromal cell antigen 2 [Source:HGNC Symbol%3BAcc:HGNC:1119]	GO:0042113:B cell activation;GO:0051607:defense response to virus;GO:0045087:innate immune response;GO:0030308:negative regulation of cell growth;GO:0030336:negative regulation of cell migration;GO:1901253:negative regulation of intracellular transport of viral material;GO:0002737:negative regulation of plasmacytoid dendritic cell cytokine production;GO:0045071:negative regulation of viral genome…	GO:0031225:anchored component of membrane;GO:0016324:apical plasma membrane;GO:0035577:azurophil granule membrane;GO:0009986:cell surface;GO:0005829:cytosol;GO:0070062:extracellular exosome;GO:0005794:Golgi apparatus;GO:0016021:integral component of membrane;GO:0016020:membrane;GO:0045121:membrane raft;GO:0005771:multivesicular body;GO:0005886:plasma membrane;	GO:0042802:identical protein binding;GO:0008191:metalloendopeptidase inhibitor activity;GO:0042803:protein homodimerization activity;GO:0003723:RNA binding;	K06731	;ko05168 Herpes simplex virus 1 infection;ko05170 Human immunodeficiency virus 1 infection;
ENSG00000132376	1515426	1515585	1513871	1513979	1515887	1516118	1,1,2	6,3,9	4,2,6	4,0,1	308	149	0.000564976	0.0378331	0.075,0.139,0.097	0.326,1.0,0.744	-0.586	Up	17	1494577	1516742	-	INPP5K	inositol polyphosphate-5-phosphatase K [Source:HGNC Symbol%3BAcc:HGNC:33882]	GO:0030036:actin cytoskeleton organization;GO:0071320:cellular response to cAMP;GO:0071364:cellular response to epidermal growth factor stimulus;GO:0032870:cellular response to hormone stimulus;GO:0032869:cellular response to insulin stimulus;GO:0071356:cellular response to tumor necrosis factor;GO:0016311:dephosphorylation;GO:0007186:G-protein coupled receptor signaling pathway;GO:0042593:glucos…	GO:0005737:cytoplasm;GO:0005829:cytosol;GO:0005783:endoplasmic reticulum;GO:0016020:membrane;GO:0043005:neuron projection;GO:0005634:nucleus;GO:0048471:perinuclear region of cytoplasm;GO:0005886:plasma membrane;GO:0001726:ruffle;GO:0032587:ruffle membrane;GO:0005802:trans-Golgi network;	GO:0016312:inositol bisphosphate phosphatase activity;GO:0046030:inositol trisphosphate phosphatase activity;GO:0052659:inositol-1,3,4,5-tetrakisphosphate 5-phosphatase activity;GO:0052658:inositol-1,4,5-trisphosphate 5-phosphatase activity;GO:0004445:inositol-polyphosphate 5-phosphatase activity;GO:0042577:lipid phosphatase activity;GO:0034595:phosphatidylinositol phosphate 5-phosphatase activit…	K01106	;ko00562 Inositol phosphate metabolism;ko01100 Metabolic pathways;ko04070 Phosphatidylinositol signaling system;ko04910 Insulin signaling pathway;
ENSG00000111540	55980888	55980922	55979371	55979474	55986868	55987123	0,2,0	7,5,4	1,0,3	0,2,0	183	149	0.000818204	0.0486014	0.0,0.246,0.0	1.0,0.0,1.0	-0.585	Up	12	55973913	55996683	+	RAB5B	RAB5B%2C member RAS oncogene family [Source:HGNC Symbol%3BAcc:HGNC:9784]	GO:0019882:antigen processing and presentation;GO:0006897:endocytosis;GO:0006886:intracellular protein transport;GO:0048227:plasma membrane to endosome transport;GO:0030100:regulation of endocytosis;GO:0045022:early endosome to late endosome transport;GO:0007032:endosome organization;GO:0006909:phagocytosis;GO:0045921:positive regulation of exocytosis;GO:0014911:positive regulation of smooth musc…	GO:0005769:early endosome;GO:0031901:early endosome membrane;GO:0030139:endocytic vesicle;GO:0012505:endomembrane system;GO:0005768:endosome;GO:0070062:extracellular exosome;GO:0043231:intracellular membrane-bounded organelle;GO:0042470:melanosome;GO:0016020:membrane;GO:0005886:plasma membrane;GO:0030667:secretory granule membrane;GO:0015629:actin cytoskeleton;GO:0030424:axon;GO:0043679:axon term…	GO:0019003:GDP binding;GO:0005525:GTP binding;GO:0030742:GTP-dependent protein binding;GO:0003924:GTPase activity;GO:0051021:GDP-dissociation inhibitor binding;GO:0019001:guanyl nucleotide binding;	K07888	;ko04014 Ras signaling pathway;ko04144 Endocytosis;ko04145 Phagosome;ko04962 Vasopressin-regulated water reabsorption;ko05132 Salmonella infection;ko05146 Amoebiasis;ko05152 Tuberculosis;
ENSG00000243753	30262294	30262342	30261586	30261703	30292402	30293014	0,1,0	5,2,2	2,3,2	0,1,3	197	149	2.36E-06	0.00100661	0.0,0.274,0.0	1.0,0.694,0.335	-0.585	Up	6	30259548	30293015	+	HLA-L	major histocompatibility complex%2C class I%2C L (pseudogene) [Source:HGNC Symbol%3BAcc:HGNC:4970]	GO:0002476:antigen processing and presentation of endogenous peptide antigen via MHC class Ib;GO:0002474:antigen processing and presentation of peptide antigen via MHC class I;GO:0006955:immune response;	GO:0009897:external side of plasma membrane;GO:0005615:extracellular space;GO:0016021:integral component of membrane;GO:0042612:MHC class I protein complex;	-	K06751	;ko04144 Endocytosis;ko04145 Phagosome;ko04218 Cellular senescence;ko04514 Cell adhesion molecules;ko04612 Antigen processing and presentation;ko04940 Type I diabetes mellitus;ko05163 Human cytomegalovirus infection;ko05165 Human papillomavirus infection;ko05166 Human T-cell leukemia virus 1 infection;ko05167 Kaposi sarcoma-associated herpesvirus infection;ko05168 Herpes simplex virus 1 infection…
ENSG00000011143	58210863	58210942	58210658	58210724	58212377	58212434	1,0,0	2,1,1	0,1,2	1,0,0	228	149	0.000316701	0.025723	0.246,0.0,0.0	0.0,1.0,1.0	-0.585	Up	17	58205441	58219605	-	MKS1	MKS transition zone complex subunit 1 [Source:HGNC Symbol%3BAcc:HGNC:7121]	GO:0048754:branching morphogenesis of an epithelial tube;GO:0060411:cardiac septum morphogenesis;GO:0060271:cilium morphogenesis;GO:0061009:common bile duct development;GO:0007368:determination of left/right symmetry;GO:1990403:embryonic brain development;GO:0042733:embryonic digit morphogenesis;GO:0048706:embryonic skeletal system development;GO:0010669:epithelial structure maintenance;GO:006032…	GO:0005814:centriole;GO:0005813:centrosome;GO:0036064:ciliary basal body;GO:0005737:cytoplasm;GO:0005829:cytosol;GO:0016020:membrane;GO:0036038:TCTN-B9D complex;GO:0035869:ciliary transition zone;	-	K19332	-
ENSG00000197712	38868397	38868546	38867805	38867834	38891742	38891830	14,10,15	0,0,3	0,7,6	1,6,2	298	149	0.000340865	0.0269107	1.0,1.0,0.714	0.0,0.368,0.6	0.582	Down	4	38867677	38945739	+	FAM114A1	family with sequence similarity 114 member A1 [Source:HGNC Symbol%3BAcc:HGNC:25087]	-	GO:0005829:cytosol;GO:0005794:Golgi apparatus;GO:0005654:nucleoplasm;	-	K11447	;ko05202 Transcriptional misregulation in cancer;
ENSG00000198393	133006125	133006259	132986467	132986873	133007041	133007168	4,7,13	0,1,3	5,2,2	9,3,3	283	149	3.26E-05	0.00606585	1.0,0.787,0.695	0.226,0.26,0.26	0.579	Down	12	132986365	133032952	+	ZNF26	zinc finger protein 26 [Source:HGNC Symbol%3BAcc:HGNC:13053]	GO:0006357:regulation of transcription from RNA polymerase II promoter;	GO:0005634:nucleus;	GO:0000981:sequence-specific DNA binding RNA polymerase II transcription factor activity;GO:0046872:metal ion binding;GO:0000978:RNA polymerase II core promoter proximal region sequence-specific DNA binding;GO:0003677:DNA binding;	K09228;K14209	;ko05168 Herpes simplex virus 1 infection;;ko04974 Protein digestion and absorption;
ENSG00000164073	127939852	127939997	127932984	127933093	127943751	127943992	1,6,2	1,2,2	12,4,7	0,0,0	294	149	9.82E-05	0.0121179	0.336,0.603,0.336	1.0,1.0,1.0	-0.575	Up	4	127917799	127966034	-	MFSD8	major facilitator superfamily domain containing 8 [Source:HGNC Symbol%3BAcc:HGNC:28486]	GO:0097352:autophagosome maturation;GO:0007040:lysosome organization;GO:0048666:neuron development;GO:0010506:regulation of autophagy;GO:0038202:TORC1 signaling;	GO:0016021:integral component of membrane;GO:0005765:lysosomal membrane;GO:0005764:lysosome;GO:0016020:membrane;	GO:0022857:transmembrane transporter activity;	K12307;K06735	;ko04142 Lysosome;;ko04514 Cell adhesion molecules;ko04530 Tight junction;ko04670 Leukocyte transendothelial migration;ko05120 Epithelial cell signaling in Helicobacter pylori infection;
ENSG00000128989	52564189	52564246	52557099	52557222	52569115	52569167	10,6,3	7,14,10	9,5,7	0,2,0	206	149	2.58E-07	0.000205623	0.508,0.237,0.178	1.0,0.644,1.0	-0.574	Up	15	52547045	52569883	-	ARPP19	cAMP regulated phosphoprotein 19 [Source:HGNC Symbol%3BAcc:HGNC:16967]	GO:0051301:cell division;GO:0007212:dopamine receptor signaling pathway;GO:0000086:G2/M transition of mitotic cell cycle;GO:0000278:mitotic cell cycle;GO:0035308:negative regulation of protein dephosphorylation;GO:0045722:positive regulation of gluconeogenesis;GO:0046326:positive regulation of glucose import;GO:0046579:positive regulation of Ras protein signal transduction;	GO:0005737:cytoplasm;GO:0005654:nucleoplasm;	GO:0019212:phosphatase inhibitor activity;GO:0015459:potassium channel regulator activity;GO:0051721:protein phosphatase 2A binding;GO:0004864:protein phosphatase inhibitor activity;GO:0019888:protein phosphatase regulator activity;GO:0005102:receptor binding;	K12581	;ko03018 RNA degradation;
ENSG00000115286	1386517	1386639	1384050	1384156	1387810	1387847	2,0,1	3,4,2	8,1,11	3,0,4	271	149	0.000159049	0.0163043	0.268,0.0,0.216	0.595,1.0,0.602	-0.571	Up	19	1383527	1395589	+	NDUFS7	NADH:ubiquinone oxidoreductase core subunit S7 [Source:HGNC Symbol%3BAcc:HGNC:7714]	GO:0009060:aerobic respiration;GO:0015990:electron transport coupled proton transport;GO:0006120:mitochondrial electron transport, NADH to ubiquinone;GO:0032981:mitochondrial respiratory chain complex I assembly;	GO:0005759:mitochondrial matrix;GO:0005747:mitochondrial respiratory chain complex I;GO:0043005:neuron projection;GO:0043025:neuronal cell body;GO:0097060:synaptic membrane;GO:0005634:nucleus;	GO:0051539:4 iron, 4 sulfur cluster binding;GO:0046872:metal ion binding;GO:0008137:NADH dehydrogenase (ubiquinone) activity;GO:0016655:oxidoreductase activity, acting on NAD(P)H, quinone or similar compound as acceptor;GO:0002020:protease binding;GO:0048038:quinone binding;GO:0003677:DNA binding;	K03940	;ko00190 Oxidative phosphorylation;ko01100 Metabolic pathways;ko04714 Thermogenesis;ko04723 Retrograde endocannabinoid signaling;ko04932 Non-alcoholic fatty liver disease;ko05010 Alzheimer disease;ko05012 Parkinson disease;ko05014 Amyotrophic lateral sclerosis;ko05016 Huntington disease;ko05020 Prion disease;ko05022 Pathways of neurodegeneration - multiple diseases;
ENSG00000147162	71546343	71546489	71544566	71545037	71547906	71548023	3,4,4	3,0,0	3,0,4	2,7,8	295	149	0.000391566	0.0295356	0.336,1.0,1.0	0.431,0.0,0.202	0.568	Down	X	71533087	71575892	+	OGT	O-linked N-acetylglucosamine (GlcNAc) transferase [Source:HGNC Symbol%3BAcc:HGNC:8127]	GO:0006915:apoptotic process;GO:0032922:circadian regulation of gene expression;GO:0080182:histone H3-K4 trimethylation;GO:0043984:histone H4-K16 acetylation;GO:0043981:histone H4-K5 acetylation;GO:0043982:histone H4-K8 acetylation;GO:0032435:negative regulation of proteasomal ubiquitin-dependent protein catabolic process;GO:0031397:negative regulation of protein ubiquitination;GO:0048015:phospha…	GO:0042995:cell projection;GO:0005829:cytosol;GO:0000123:histone acetyltransferase complex;GO:0031966:mitochondrial membrane;GO:0005654:nucleoplasm;GO:0005634:nucleus;GO:0005886:plasma membrane;GO:0017122:protein N-acetylglucosaminyltransferase complex;GO:0032991:macromolecular complex;	GO:0008375:acetylglucosaminyltransferase activity;GO:0005547:phosphatidylinositol-3,4,5-trisphosphate binding;GO:0016262:protein N-acetylglucosaminyltransferase activity;GO:0097363:protein O-GlcNAc transferase activity;	K09667	;ko00514 Other types of O-glycan biosynthesis;ko04931 Insulin resistance;
ENSG00000249859	127795893	127796008	127794541	127794734	127939507	127939676	3,4,0	9,4,4	3,2,1	0,0,2	264	149	0.000712096	0.0439827	0.158,0.361,0.0	1.0,1.0,0.22	-0.567	Up	8	127794526	128187101	+	PVT1	Pvt1 oncogene [Source:HGNC Symbol%3BAcc:HGNC:9709]	-	-	-	-	-
ENSG00000258704	34971941	34972213	34969169	34969307	34982423	34982584	4,3,2	0,0,0	0,2,6	2,0,5	421	149	3.55E-06	0.00133817	1.0,1.0,1.0	0.0,1.0,0.298	0.567	Down	14	34911580	34982912	-	SRP54-AS1	SRP54 antisense RNA 1 [Source:HGNC Symbol%3BAcc:HGNC:50643]	-	-	-	K12160;K12581	;ko03013 RNA transport;ko05418 Fluid shear stress and atherosclerosis;;ko03018 RNA degradation;
ENSG00000285533	65663426	65663683	65663002	65663148	65665445	65665543	1,11,2	11,0,2	12,11,4	0,0,0	406	149	4.38E-07	0.000308579	0.032,1.0,0.268	1.0,1.0,1.0	-0.567	Up	11	65662988	65671718	+	RELA-DT	RELA divergent transcript [Source:HGNC Symbol%3BAcc:HGNC:54185]	-	-	-	-	-
ENSG00000145414	163158224	163158321	163156963	163157454	163164216	163164391	0,3,3	3,1,2	8,3,7	0,0,1	246	149	8.09E-07	0.000483371	0.0,0.645,0.476	1.0,1.0,0.809	-0.563	Up	4	163110073	163166890	-	NAF1	nuclear assembly factor 1 ribonucleoprotein [Source:HGNC Symbol%3BAcc:HGNC:25126]	GO:0000493:box H/ACA snoRNP assembly;GO:0051973:positive regulation of telomerase activity;GO:0032212:positive regulation of telomere maintenance via telomerase;GO:0042254:ribosome biogenesis;GO:0043489:RNA stabilization;GO:0000454:snoRNA guided rRNA pseudouridine synthesis;	GO:0005737:cytoplasm;GO:0005654:nucleoplasm;GO:0005732:small nucleolar ribonucleoprotein complex;	GO:0042802:identical protein binding;GO:0003723:RNA binding;GO:0070034:telomeric RNA binding;	K14763	-
ENSG00000126705	27558304	27558483	27553073	27553290	27558705	27558883	2,1,6	0,0,0	1,0,1	0,2,1	328	149	0.00010537	0.0126036	1.0,1.0,1.0	1.0,0.0,0.312	0.563	Down	1	27534035	27604431	-	AHDC1	AT-hook DNA binding motif containing 1 [Source:HGNC Symbol%3BAcc:HGNC:25230]	GO:0007507:heart development;GO:0071557:histone H3-K27 demethylation;GO:0010468:regulation of gene expression;	GO:0044666:MLL3/4 complex;	GO:0003677:DNA binding;GO:0031490:chromatin DNA binding;GO:0051213:dioxygenase activity;GO:0071558:histone demethylase activity (H3-K27 specific);GO:0046872:metal ion binding;GO:0000978:RNA polymerase II core promoter proximal region sequence-specific DNA binding;	K02355	-
ENSG00000198431	104289465	104289542	104288894	104289040	104309758	104310099	2,0,0	4,10,8	1,4,6	0,2,7	226	149	5.46E-05	0.00837089	0.248,0.0,0.0	1.0,0.569,0.361	-0.561	Up	12	104215779	104350307	+	TXNRD1	thioredoxin reductase 1 [Source:HGNC Symbol%3BAcc:HGNC:12437]	GO:0008283:cell proliferation;GO:0045454:cell redox homeostasis;GO:0001707:mesoderm formation;GO:0007165:signal transduction;GO:0042537:benzene-containing compound metabolic process;GO:0007369:gastrulation;GO:0042744:hydrogen peroxide catabolic process;GO:0070995:NADPH oxidation;GO:0010942:positive regulation of cell death;GO:0006979:response to oxidative stress;GO:0016259:selenocysteine metaboli…	GO:0005737:cytoplasm;GO:0005829:cytosol;GO:0070062:extracellular exosome;GO:0001650:fibrillar center;GO:0005739:mitochondrion;GO:0005654:nucleoplasm;GO:0043025:neuronal cell body;GO:0005634:nucleus;	GO:0050660:flavin adenine dinucleotide binding;GO:0097573:glutathione oxidoreductase activity;GO:0004791:thioredoxin-disulfide reductase activity;GO:0042802:identical protein binding;GO:0045340:mercury ion binding;GO:0016174:NAD(P)H oxidase activity;GO:0033797:selenate reductase activity;	K00384	;ko00450 Selenocompound metabolism;
ENSG00000185379	35116872	35117037	35106440	35106481	35118500	35118619	2,1,1	1,0,0	1,2,0	1,1,2	314	149	2.90E-05	0.00564613	0.487,1.0,1.0	0.322,0.487,0.0	0.559	Down	17	35092221	35121522	-	RAD51D	RAD51 paralog D [Source:HGNC Symbol%3BAcc:HGNC:9823]	GO:0006281:DNA repair;GO:0000724:double-strand break repair via homologous recombination;GO:0036297:interstrand cross-link repair;GO:0007131:reciprocal meiotic recombination;GO:0051726:regulation of cell cycle;GO:0042148:strand invasion;GO:0000723:telomere maintenance;GO:0000722:telomere maintenance via recombination;	GO:0005813:centrosome;GO:0000781:chromosome, telomeric region;GO:0005737:cytoplasm;GO:0005654:nucleoplasm;GO:0005634:nucleus;GO:0033063:Rad51B-Rad51C-Rad51D-XRCC2 complex;GO:0005657:replication fork;	GO:0005524:ATP binding;GO:0008094:DNA-dependent ATPase activity;GO:0003677:DNA binding;GO:0043015:gamma-tubulin binding;GO:0003697:single-stranded DNA binding;	K10871	;ko03440 Homologous recombination;
ENSG00000022840	120552502	120552698	120546456	120546601	120557281	120557466	7,0,2	1,2,4	13,7,5	0,2,0	345	149	3.84E-05	0.00671688	0.751,0.0,0.178	1.0,0.602,1.0	-0.558	Up	12	120533480	120577588	+	RNF10	ring finger protein 10 [Source:HGNC Symbol%3BAcc:HGNC:10055]	GO:0010626:negative regulation of Schwann cell proliferation;GO:0031643:positive regulation of myelination;GO:0045944:positive regulation of transcription from RNA polymerase II promoter;GO:0045893:positive regulation of transcription, DNA-templated;GO:0051865:protein autoubiquitination;	GO:0005737:cytoplasm;GO:0005634:nucleus;	GO:0046872:metal ion binding;GO:0000976:transcription regulatory region sequence-specific DNA binding;GO:0061630:ubiquitin protein ligase activity;	K17985	;ko04137 Mitophagy - animal;ko04140 Autophagy - animal;ko05010 Alzheimer disease;ko05014 Amyotrophic lateral sclerosis;ko05016 Huntington disease;ko05017 Spinocerebellar ataxia;ko05022 Pathways of neurodegeneration - multiple diseases;
ENSG00000240344	200881202	200881300	200877496	200877604	200881420	200881742	5,1,8	0,0,0	10,7,16	17,2,15	247	149	3.36E-09	6.13E-06	1.0,1.0,1.0	0.262,0.679,0.392	0.556	Down	2	200870907	200889303	-	PPIL3	peptidylprolyl isomerase like 3 [Source:HGNC Symbol%3BAcc:HGNC:9262]	GO:0000398:mRNA splicing, via spliceosome;GO:0006457:protein folding;GO:0000413:protein peptidyl-prolyl isomerization;	GO:0071013:catalytic step 2 spliceosome;	GO:0003755:peptidyl-prolyl cis-trans isomerase activity;	K12734	-
ENSG00000157184	53212780	53212816	53210014	53211250	53213263	53213846	0,2,2	1,0,0	1,0,3	5,5,10	185	149	7.29E-05	0.0101072	0.0,1.0,1.0	0.139,0.0,0.195	0.555	Down	1	53196792	53214197	+	CPT2	carnitine palmitoyltransferase 2 [Source:HGNC Symbol%3BAcc:HGNC:2330]	GO:0009437:carnitine metabolic process;GO:0006853:carnitine shuttle;GO:0006635:fatty acid beta-oxidation;GO:0001701:in utero embryonic development;GO:0001676:long-chain fatty acid metabolic process;	GO:0005743:mitochondrial inner membrane;GO:0005739:mitochondrion;GO:0005730:nucleolus;GO:0005654:nucleoplasm;	GO:0016746:transferase activity, transferring acyl groups;GO:0008458:carnitine O-octanoyltransferase activity;GO:0004095:carnitine O-palmitoyltransferase activity;	K08766	;ko00071 Fatty acid degradation;ko01212 Fatty acid metabolism;ko03320 PPAR signaling pathway;ko04714 Thermogenesis;
ENSG00000148737	113159919	113159992	113158020	113158069	113160618	113160691	11,6,14	4,1,4	0,9,0	7,6,7	222	149	3.71E-05	0.00658785	0.649,0.801,0.701	0.0,0.502,0.0	0.55	Down	10	112950247	113167678	+	TCF7L2	transcription factor 7 like 2 [Source:HGNC Symbol%3BAcc:HGNC:11641]	GO:0001568:blood vessel development;GO:0060070:canonical Wnt signaling pathway;GO:0044334:canonical Wnt signaling pathway involved in positive regulation of epithelial to mesenchymal transition;GO:0045444:fat cell differentiation;GO:0042593:glucose homeostasis;GO:0043570:maintenance of DNA repeat elements;GO:0048625:myoblast fate commitment;GO:0090090:negative regulation of canonical Wnt signalin…	GO:0070369:beta-catenin-TCF7L2 complex;GO:0071664:catenin-TCF7L2 complex;GO:0000785:chromatin;GO:0005654:nucleoplasm;GO:0005634:nucleus;GO:0016605:PML body;GO:0032993:protein-DNA complex;GO:0000791:euchromatin;	GO:0070016:armadillo repeat domain binding;GO:0008013:beta-catenin binding;GO:0003700:sequence-specific DNA binding transcription factor activity;GO:0000981:sequence-specific DNA binding RNA polymerase II transcription factor activity;GO:0045295:gamma-catenin binding;GO:0016922:ligand-dependent nuclear receptor binding;GO:0019901:protein kinase binding;GO:0000978:RNA polymerase II core promoter p…	K04491	;ko04310 Wnt signaling pathway;ko04390 Hippo signaling pathway;ko04520 Adherens junction;ko04916 Melanogenesis;ko04934 Cushing syndrome;ko05132 Salmonella infection;ko05165 Human papillomavirus infection;ko05167 Kaposi sarcoma-associated herpesvirus infection;ko05200 Pathways in cancer;ko05210 Colorectal cancer;ko05213 Endometrial cancer;ko05215 Prostate cancer;ko05216 Thyroid cancer;ko05217 Basa…
ENSG00000205593	50316565	50316712	50316369	50316475	50317292	50317373	2,4,3	5,1,5	1,5,8	0,1,0	296	149	1.16E-06	0.000629415	0.168,0.668,0.232	1.0,0.716,1.0	-0.549	Up	22	50309030	50327012	-	DENND6B	DENN domain containing 6B [Source:HGNC Symbol%3BAcc:HGNC:32690]	-	GO:0005829:cytosol;GO:0055037:recycling endosome;	GO:0005085:guanyl-nucleotide exchange factor activity;	K04613	-
ENSG00000170919	45344328	45344446	45341440	45341630	45369958	45370182	3,4,1	0,0,0	8,0,2	0,6,2	267	149	6.72E-06	0.00203678	1.0,1.0,1.0	1.0,0.0,0.358	0.547	Down	13	45341345	45417975	+	TPT1-AS1	TPT1 antisense RNA 1 [Source:HGNC Symbol%3BAcc:HGNC:43686]	-	-	-	-	-
ENSG00000198393	133006056	133006259	132986417	132986873	133007041	133007168	4,8,13	0,1,3	5,3,3	9,3,3	352	149	0.000125616	0.0141726	1.0,0.772,0.647	0.19,0.297,0.297	0.545	Down	12	132986365	133032952	+	ZNF26	zinc finger protein 26 [Source:HGNC Symbol%3BAcc:HGNC:13053]	GO:0006357:regulation of transcription from RNA polymerase II promoter;	GO:0005634:nucleus;	GO:0000981:sequence-specific DNA binding RNA polymerase II transcription factor activity;GO:0046872:metal ion binding;GO:0000978:RNA polymerase II core promoter proximal region sequence-specific DNA binding;GO:0003677:DNA binding;	K09228;K14209	;ko05168 Herpes simplex virus 1 infection;;ko04974 Protein digestion and absorption;
ENSG00000173818	80422139	80422245	80415649	80415821	80423519	80423632	3,2,0	2,1,4	4,3,3	0,1,0	255	149	2.33E-06	0.00100413	0.467,0.539,0.0	1.0,0.637,1.0	-0.544	Up	17	80415165	80438086	+	ENDOV	endonuclease V [Source:HGNC Symbol%3BAcc:HGNC:26640]	GO:0006281:DNA repair;	GO:0005737:cytoplasm;GO:0010494:cytoplasmic stress granule;GO:0005730:nucleolus;	GO:0003677:DNA binding;GO:0016888:endodeoxyribonuclease activity, producing 5'-phosphomonoesters;GO:0016891:endoribonuclease activity, producing 5'-phosphomonoesters;GO:0000287:magnesium ion binding;GO:0003727:single-stranded RNA binding;	K09228	;ko05168 Herpes simplex virus 1 infection;
ENSG00000058262	128065757	128065884	128065020	128065256	128066953	128067151	0,4,0	4,9,5	3,5,5	1,1,3	276	149	3.89E-05	0.00675259	0.0,0.194,0.0	0.618,0.73,0.474	-0.543	Up	3	128051641	128071705	+	SEC61A1	SEC61 translocon subunit alpha 1 [Source:HGNC Symbol%3BAcc:HGNC:18276]	GO:0006613:cotranslational protein targeting to membrane;GO:0007029:endoplasmic reticulum organization;GO:0006620:posttranslational protein targeting to membrane;GO:0031204:posttranslational protein targeting to membrane, translocation;GO:0039019:pronephric nephron development;GO:0045047:protein targeting to ER;GO:0034341:response to interferon-gamma;GO:0006614:SRP-dependent cotranslational prote…	GO:0005789:endoplasmic reticulum membrane;GO:0030176:integral component of endoplasmic reticulum membrane;GO:0016020:membrane;GO:0005784:Sec61 translocon complex;GO:0016021:integral component of membrane;GO:0005829:cytosol;GO:0070062:extracellular exosome;	GO:0005262:calcium channel activity;GO:0008320:protein transmembrane transporter activity;GO:0043022:ribosome binding;GO:0005048:signal sequence binding;GO:0042803:protein homodimerization activity;	K10956;K04613	-
ENSG00000175029	125133511	125133612	125122656	125122868	125160318	125160499	3,8,0	3,0,2	1,4,6	0,0,0	250	149	0.000429133	0.031427	0.373,1.0,0.0	1.0,1.0,1.0	-0.542	Up	10	124984317	125161170	-	CTBP2	C-terminal binding protein 2 [Source:HGNC Symbol%3BAcc:HGNC:2495]	GO:0008285:negative regulation of cell proliferation;GO:0000122:negative regulation of transcription from RNA polymerase II promoter;GO:0045892:negative regulation of transcription, DNA-templated;GO:0035563:positive regulation of chromatin binding;GO:0048386:positive regulation of retinoic acid receptor signaling pathway;GO:0045944:positive regulation of transcription from RNA polymerase II promo…	GO:0005634:nucleus;GO:0017053:transcriptional repressor complex;GO:0097470:ribbon synapse;GO:0045202:synapse;	GO:0003682:chromatin binding;GO:0042802:identical protein binding;GO:0051287:NAD binding;GO:0016616:oxidoreductase activity, acting on the CH-OH group of donors, NAD or NADP as acceptor;GO:0019901:protein kinase binding;GO:0044877:macromolecular complex binding;GO:0042974:retinoic acid receptor binding;GO:0003713:transcription coactivator activity;GO:0003714:transcription corepressor activity;GO:…	K04496	;ko04310 Wnt signaling pathway;ko04330 Notch signaling pathway;ko05200 Pathways in cancer;ko05220 Chronic myeloid leukemia;
ENSG00000103852	99139551	99139744	99139316	99139467	99156147	99156297	6,8,3	2,5,2	5,6,2	0,0,0	342	149	2.66E-09	5.26E-06	0.567,0.411,0.395	1.0,1.0,1.0	-0.542	Up	15	99136323	99251223	-	TTC23	tetratricopeptide repeat domain 23 [Source:HGNC Symbol%3BAcc:HGNC:25730]	GO:0045880:positive regulation of smoothened signaling pathway;	GO:0005929:cilium;	-	K18047	-
ENSG00000155755	201640260	201640298	201638450	201639045	201640892	201640924	0,3,1	1,0,0	3,0,0	4,1,2	187	149	0.000121979	0.01388	0.0,1.0,1.0	0.374,0.0,0.0	0.542	Down	2	201620184	201643570	-	TMEM237	transmembrane protein 237 [Source:HGNC Symbol%3BAcc:HGNC:14432]	GO:0060271:cilium morphogenesis;GO:0030111:regulation of Wnt signaling pathway;GO:0061621:canonical glycolysis;GO:0006096:glycolytic process;GO:0030308:negative regulation of cell growth;GO:1903298:negative regulation of hypoxia-induced intrinsic apoptotic signaling pathway;GO:0000122:negative regulation of transcription from RNA polymerase II promoter;GO:0045892:negative regulation of transcript…	GO:0035869:ciliary transition zone;GO:0016021:integral component of membrane;GO:0016020:membrane;GO:0032391:photoreceptor connecting cilium;GO:0009986:cell surface;GO:0005737:cytoplasm;GO:0005829:cytosol;GO:0070062:extracellular exosome;GO:0005615:extracellular space;GO:0031430:M band;GO:0005634:nucleus;GO:0000015:phosphopyruvate hydratase complex;GO:0005886:plasma membrane;	GO:0045296:cadherin binding;GO:0001227:RNA polymerase II transcription regulatory region sequence-specific DNA binding transcription factor activity involved in negative regulation of transcription;GO:0051020:GTPase binding;GO:0000287:magnesium ion binding;GO:0004634:phosphopyruvate hydratase activity;GO:0042803:protein homodimerization activity;GO:0003723:RNA binding;GO:0000977:RNA polymerase II…	K01689	;ko00010 Glycolysis / Gluconeogenesis;ko01100 Metabolic pathways;ko01200 Carbon metabolism;ko01230 Biosynthesis of amino acids;ko03018 RNA degradation;ko04066 HIF-1 signaling pathway;
ENSG00000155970	17069687	17069719	17064083	17064237	17077782	17077861	4,2,2	5,3,5	2,6,2	0,0,1	181	149	8.13E-07	0.000483371	0.397,0.354,0.248	1.0,1.0,0.622	-0.541	Up	8	17027238	17122642	+	MICU3	mitochondrial calcium uptake family member 3 [Source:HGNC Symbol%3BAcc:HGNC:27820]	GO:0036444:calcium ion transmembrane import into mitochondrion;GO:0051560:mitochondrial calcium ion homeostasis;	GO:0005743:mitochondrial inner membrane;GO:1990246:uniplex complex;	GO:0005509:calcium ion binding;	-	-
ENSG00000078246	2887910	2888359	2877222	2877282	2909528	2909580	4,4,1	2,0,5	5,1,6	0,0,0	598	149	7.58E-07	0.000470375	0.333,1.0,0.047	1.0,1.0,1.0	-0.54	Up	12	2877223	2941138	+	TULP3	TUB like protein 3 [Source:HGNC Symbol%3BAcc:HGNC:12425]	GO:0009952:anterior/posterior pattern specification;GO:0060348:bone development;GO:0007420:brain development;GO:0060434:bronchus morphogenesis;GO:0021953:central nervous system neuron differentiation;GO:0031076:embryonic camera-type eye development;GO:0042733:embryonic digit morphogenesis;GO:0048702:embryonic neurocranium morphogenesis;GO:0007186:G-protein coupled receptor signaling pathway;GO:00…	GO:0005930:axoneme;GO:0097546:ciliary base;GO:0005929:cilium;GO:0005576:extracellular region;GO:0005730:nucleolus;GO:0005654:nucleoplasm;GO:0005634:nucleus;GO:0005886:plasma membrane;	GO:0019899:enzyme binding;GO:0001664:G-protein coupled receptor binding;GO:0035091:phosphatidylinositol binding;GO:0005546:phosphatidylinositol-4,5-bisphosphate binding;GO:0044877:macromolecular complex binding;	K19600	-
ENSG00000215252	34545377	34545455	34544857	34544953	34546934	34546982	2,4,1	0,0,0	4,3,5	1,2,17	227	149	1.45E-09	3.14E-06	1.0,1.0,1.0	0.724,0.496,0.162	0.539	Down	15	34525095	34588503	-	GOLGA8B	golgin A8 family member B [Source:HGNC Symbol%3BAcc:HGNC:31973]	GO:0007030:Golgi organization;GO:0051225:spindle assembly;	GO:0005801:cis-Golgi network;GO:0005829:cytosol;GO:0005794:Golgi apparatus;GO:0000137:Golgi cis cisterna;GO:0032580:Golgi cisterna membrane;	-	K10595;K10582	;ko04120 Ubiquitin mediated proteolysis;;ko04120 Ubiquitin mediated proteolysis;
ENSG00000113810	160417873	160418162	160416250	160416415	160419357	160419543	4,6,0	6,0,3	4,3,11	0,0,1	438	149	9.55E-06	0.00254048	0.185,1.0,0.0	1.0,1.0,0.789	-0.535	Up	3	160399274	160434954	+	SMC4	structural maintenance of chromosomes 4 [Source:HGNC Symbol%3BAcc:HGNC:14013]	GO:0051301:cell division;GO:0051383:kinetochore organization;GO:0010032:meiotic chromosome condensation;GO:0045132:meiotic chromosome segregation;GO:0007076:mitotic chromosome condensation;GO:0000070:mitotic sister chromatid segregation;	GO:0000775:chromosome, centromeric region;GO:0000796:condensin complex;GO:0005829:cytosol;GO:0016607:nuclear speck;GO:0005654:nucleoplasm;GO:0005634:nucleus;	GO:0005524:ATP binding;GO:0003682:chromatin binding;GO:0003697:single-stranded DNA binding;	K06675	-
ENSG00000063978	2470986	2471109	2469180	2469258	2497006	2497103	6,5,1	0,0,0	5,0,11	1,3,3	272	149	2.77E-06	0.00113991	1.0,1.0,1.0	0.733,0.0,0.668	0.533	Down	4	2462220	2625320	+	RNF4	ring finger protein 4 [Source:HGNC Symbol%3BAcc:HGNC:10067]	GO:0045944:positive regulation of transcription from RNA polymerase II promoter;GO:0045893:positive regulation of transcription, DNA-templated;GO:0043161:proteasome-mediated ubiquitin-dependent protein catabolic process;GO:0051865:protein autoubiquitination;GO:0070979:protein K11-linked ubiquitination;GO:0070936:protein K48-linked ubiquitination;GO:0085020:protein K6-linked ubiquitination;GO:0070…	GO:0005737:cytoplasm;GO:1990752:microtubule end;GO:0016604:nuclear body;GO:0005654:nucleoplasm;GO:0005634:nucleus;GO:0016605:PML body;GO:0005829:cytosol;	GO:0003677:DNA binding;GO:0042802:identical protein binding;GO:0030374:ligand-dependent nuclear receptor transcription coactivator activity;GO:0031491:nucleosome binding;GO:0032184:SUMO polymer binding;GO:0004842:ubiquitin-protein transferase activity;GO:0008270:zinc ion binding;GO:0050681:androgen receptor binding;GO:0030331:estrogen receptor binding;GO:0033142:progesterone receptor binding;GO:0…	K07994;K09228;K11835;K04482	-;ko03440 Homologous recombination;ko03460 Fanconi anemia pathway;ko05200 Pathways in cancer;ko05212 Pancreatic cancer;
ENSG00000163257	17809536	17809692	17800654	17804771	17810446	17810711	3,12,5	7,14,10	20,8,13	0,11,0	305	149	0.000298187	0.0249149	0.173,0.295,0.196	1.0,0.262,1.0	-0.533	Up	4	17800655	17810758	-	DCAF16	DDB1 and CUL4 associated factor 16 [Source:HGNC Symbol%3BAcc:HGNC:25987]	GO:0016567:protein ubiquitination;	GO:0080008:Cul4-RING E3 ubiquitin ligase complex;GO:0005654:nucleoplasm;	-	K02927	;ko03010 Ribosome;ko04120 Ubiquitin mediated proteolysis;ko04137 Mitophagy - animal;ko05012 Parkinson disease;ko05022 Pathways of neurodegeneration - multiple diseases;ko05131 Shigellosis;ko05167 Kaposi sarcoma-associated herpesvirus infection;ko05171 Coronavirus disease - COVID-19;
ENSG00000213420	100175571	100175894	100173457	100174765	100176206	100176365	11,5,3	3,3,6	13,5,1	0,1,0	472	149	2.82E-06	0.00114938	0.536,0.345,0.136	1.0,0.612,1.0	-0.532	Up	7	100169606	100177381	-	GPC2	glypican 2 [Source:HGNC Symbol%3BAcc:HGNC:4450]	GO:0016477:cell migration;GO:0030182:neuron differentiation;GO:0010976:positive regulation of neuron projection development;GO:0009966:regulation of signal transduction;GO:0007224:smoothened signaling pathway;	GO:0046658:anchored component of plasma membrane;GO:0009986:cell surface;GO:0005783:endoplasmic reticulum;GO:0005615:extracellular space;GO:0005796:Golgi lumen;GO:0043202:lysosomal lumen;GO:0005886:plasma membrane;GO:0045202:synapse;	-	K08108	-
ENSG00000250299	52629218	52629359	52627437	52627578	52629768	52629906	8,5,11	11,5,13	10,8,20	0,2,2	290	149	9.89E-07	0.000561301	0.272,0.339,0.303	1.0,0.673,0.837	-0.532	Up	13	52600119	52637446	+	MRPS31P4	mitochondrial ribosomal protein S31 pseudogene 4 [Source:HGNC Symbol%3BAcc:HGNC:42649]	-	GO:0005743:mitochondrial inner membrane;GO:0005763:mitochondrial small ribosomal subunit;GO:0005739:mitochondrion;GO:0005730:nucleolus;	GO:0019904:protein domain specific binding;GO:0003723:RNA binding;GO:0003735:structural constituent of ribosome;	K17410	-
ENSG00000185864	21851914	21852046	21847412	21847541	21857258	21857345	4,9,6	1,3,0	4,4,4	8,6,7	281	149	0.00017551	0.0174387	0.68,0.614,1.0	0.21,0.261,0.233	0.53	Down	16	21834569	21880827	-	NPIPB4	nuclear pore complex interacting protein family member B4 [Source:HGNC Symbol%3BAcc:HGNC:41985]	GO:0006281:DNA repair;GO:0006406:mRNA export from nucleus;GO:0016242:negative regulation of macroautophagy;GO:0000184:nuclear-transcribed mRNA catabolic process, nonsense-mediated decay;GO:0018105:peptidyl-serine phosphorylation;GO:0046854:phosphatidylinositol phosphorylation;GO:0046777:protein autophosphorylation;GO:2001020:regulation of response to DNA damage stimulus;GO:0032204:regulation of t…	GO:0016021:integral component of membrane;GO:0005654:nucleoplasm;GO:0005737:cytoplasm;GO:0005829:cytosol;GO:0005634:nucleus;GO:0031931:TORC1 complex;GO:0031932:TORC2 complex;	GO:0005524:ATP binding;GO:0046872:metal ion binding;GO:0004672:protein kinase activity;GO:0004697:protein kinase C activity;GO:0004674:protein serine/threonine kinase activity;GO:0003723:RNA binding;GO:0042162:telomeric DNA binding;	K01896;K08873;K12581	;ko00650 Butanoate metabolism;ko01100 Metabolic pathways;;ko03015 mRNA surveillance pathway;;ko03018 RNA degradation;
ENSG00000037474	6621602	6621744	6620115	6620298	6623213	6623285	3,3,15	4,3,2	3,1,4	0,0,0	291	149	3.28E-08	3.97E-05	0.277,0.339,0.793	1.0,1.0,1.0	-0.53	Up	5	6599239	6633291	-	NSUN2	NOP2/Sun RNA methyltransferase 2 [Source:HGNC Symbol%3BAcc:HGNC:25994]	GO:0051301:cell division;GO:0048820:hair follicle maturation;GO:0001701:in utero embryonic development;GO:0033313:meiotic cell cycle checkpoint;GO:0080009:mRNA methylation;GO:0010793:regulation of mRNA export from nucleus;GO:2000736:regulation of stem cell differentiation;GO:0001510:RNA methylation;GO:0007286:spermatid development;GO:0030488:tRNA methylation;GO:0006400:tRNA modification;GO:003641…	GO:0033391:chromatoid body;GO:0005737:cytoplasm;GO:0070062:extracellular exosome;GO:0005739:mitochondrion;GO:0005730:nucleolus;GO:0005654:nucleoplasm;GO:0005634:nucleus;GO:0005819:spindle;	GO:0008168:methyltransferase activity;GO:0003723:RNA binding;GO:0016428:tRNA (cytosine-5-)-methyltransferase activity;GO:0000049:tRNA binding;	K15335	-
ENSG00000106628	44122281	44122459	44122087	44122109	44122886	44123362	1,1,1	1,4,0	3,1,3	0,0,0	327	149	2.24E-05	0.00466906	0.313,0.102,1.0	1.0,1.0,1.0	-0.528	Up	7	44114631	44124358	-	POLD2	DNA polymerase delta 2%2C accessory subunit [Source:HGNC Symbol%3BAcc:HGNC:9176]	GO:0071897:DNA biosynthetic process;GO:0006281:DNA repair;GO:0006260:DNA replication;GO:0006271:DNA strand elongation involved in DNA replication;GO:0006261:DNA-dependent DNA replication;	GO:0043625:delta DNA polymerase complex;GO:0042575:DNA polymerase complex;GO:0005654:nucleoplasm;GO:0005634:nucleus;GO:0016035:zeta DNA polymerase complex;	GO:0003677:DNA binding;	K02328	;ko03030 DNA replication;ko03410 Base excision repair;ko03420 Nucleotide excision repair;ko03430 Mismatch repair;ko03440 Homologous recombination;
ENSG00000130821	153694136	153694258	153693904	153694017	153694343	153694446	8,18,8	1,0,0	10,5,8	8,5,5	271	149	3.31E-09	6.13E-06	0.815,1.0,1.0	0.407,0.355,0.468	0.528	Down	X	153687926	153696588	+	SLC6A8	solute carrier family 6 member 8 [Source:HGNC Symbol%3BAcc:HGNC:11055]	GO:0006600:creatine metabolic process;GO:0015881:creatine transport;GO:0006936:muscle contraction;GO:0006836:neurotransmitter transport;GO:0071705:nitrogen compound transport;GO:0035725:sodium ion transmembrane transport;GO:1990403:embryonic brain development;	GO:0016021:integral component of membrane;GO:0005887:integral component of plasma membrane;GO:0005886:plasma membrane;	GO:0005308:creatine transmembrane transporter activity;GO:0005309:creatine:sodium symporter activity;GO:0015220:choline transmembrane transporter activity;	K05039	-
ENSG00000064419	129041556	129041717	129019870	129019995	129054650	129055093	7,13,3	4,8,4	3,4,6	0,0,1	310	149	3.01E-06	0.00119271	0.457,0.439,0.265	1.0,1.0,0.743	-0.527	Up	7	128954180	129055173	-	TNPO3	transportin 3 [Source:HGNC Symbol%3BAcc:HGNC:17103]	GO:0006606:protein import into nucleus;	GO:0005642:annulate lamellae;GO:0005737:cytoplasm;GO:0043231:intracellular membrane-bounded organelle;GO:0005635:nuclear envelope;	GO:0042802:identical protein binding;GO:0061608:nuclear import signal receptor activity;GO:0031267:small GTPase binding;	K15436	-
ENSG00000155755	201640260	201640265	201638450	201639045	201640892	201640924	2,6,4	1,0,0	6,0,2	4,1,2	154	149	9.01E-05	0.0113898	0.659,1.0,1.0	0.592,0.0,0.492	0.525	Down	2	201620184	201643570	-	TMEM237	transmembrane protein 237 [Source:HGNC Symbol%3BAcc:HGNC:14432]	GO:0060271:cilium morphogenesis;GO:0030111:regulation of Wnt signaling pathway;GO:0061621:canonical glycolysis;GO:0006096:glycolytic process;GO:0030308:negative regulation of cell growth;GO:1903298:negative regulation of hypoxia-induced intrinsic apoptotic signaling pathway;GO:0000122:negative regulation of transcription from RNA polymerase II promoter;GO:0045892:negative regulation of transcript…	GO:0035869:ciliary transition zone;GO:0016021:integral component of membrane;GO:0016020:membrane;GO:0032391:photoreceptor connecting cilium;GO:0009986:cell surface;GO:0005737:cytoplasm;GO:0005829:cytosol;GO:0070062:extracellular exosome;GO:0005615:extracellular space;GO:0031430:M band;GO:0005634:nucleus;GO:0000015:phosphopyruvate hydratase complex;GO:0005886:plasma membrane;	GO:0045296:cadherin binding;GO:0001227:RNA polymerase II transcription regulatory region sequence-specific DNA binding transcription factor activity involved in negative regulation of transcription;GO:0051020:GTPase binding;GO:0000287:magnesium ion binding;GO:0004634:phosphopyruvate hydratase activity;GO:0042803:protein homodimerization activity;GO:0003723:RNA binding;GO:0000977:RNA polymerase II…	K01689	;ko00010 Glycolysis / Gluconeogenesis;ko01100 Metabolic pathways;ko01200 Carbon metabolism;ko01230 Biosynthesis of amino acids;ko03018 RNA degradation;ko04066 HIF-1 signaling pathway;
ENSG00000137821	70872907	70873223	70853238	70853469	70893583	70893640	6,3,0	1,1,2	3,3,8	0,0,1	465	149	0.00034373	0.0270451	0.658,0.49,0.0	1.0,1.0,0.719	-0.524	Up	15	70853239	71053658	+	LRRC49	leucine rich repeat containing 49 [Source:HGNC Symbol%3BAcc:HGNC:25965]	GO:0036158:outer dynein arm assembly;	GO:0005737:cytoplasm;GO:0005874:microtubule;GO:0005829:cytosol;	-	K16606;K12581	-;ko03018 RNA degradation;
ENSG00000108219	80463087	80463127	80454309	80454371	80468546	80468687	1,2,3	0,0,0	2,2,0	0,2,7	189	149	7.41E-06	0.00216161	1.0,1.0,1.0	1.0,0.441,0.0	0.52	Down	10	80454265	80533124	+	TSPAN14	tetraspanin 14 [Source:HGNC Symbol%3BAcc:HGNC:23303]	GO:0045747:positive regulation of Notch signaling pathway;GO:0072659:protein localization to plasma membrane;GO:0051604:protein maturation;	GO:0009986:cell surface;GO:0005788:endoplasmic reticulum lumen;GO:0005887:integral component of plasma membrane;GO:0005886:plasma membrane;GO:0035579:specific granule membrane;GO:0070821:tertiary granule membrane;GO:0097197:tetraspanin-enriched microdomain;	GO:0019899:enzyme binding;	K17296	-
ENSG00000196576	50283003	50283183	50282710	50282881	50283336	50283445	1,3,2	1,4,4	6,2,1	0,0,1	329	149	1.02E-05	0.00264774	0.312,0.254,0.185	1.0,1.0,0.312	-0.52	Up	22	50274979	50307646	-	PLXNB2	plexin B2 [Source:HGNC Symbol%3BAcc:HGNC:9104]	GO:0007420:brain development;GO:0007156:homophilic cell adhesion via plasma membrane adhesion molecules;GO:0007162:negative regulation of cell adhesion;GO:0001843:neural tube closure;GO:0007405:neuroblast proliferation;GO:0050772:positive regulation of axonogenesis;GO:0010976:positive regulation of neuron projection development;GO:0045727:positive regulation of translation;GO:0030334:regulation o…	GO:0009986:cell surface;GO:0070062:extracellular exosome;GO:0005887:integral component of plasma membrane;GO:0002116:semaphorin receptor complex;	GO:0017154:semaphorin receptor activity;	K06821	;ko04360 Axon guidance;
ENSG00000175600	40274512	40274656	40237634	40237726	40316759	40316855	2,2,6	1,2,2	4,1,1	0,0,0	293	149	0.000159272	0.0163092	0.504,0.337,0.604	1.0,1.0,1.0	-0.518	Up	7	40135005	40860763	+	SUGCT	succinyl-CoA:glutarate-CoA transferase [Source:HGNC Symbol%3BAcc:HGNC:16001]	-	GO:0005739:mitochondrion;	GO:0047369:succinate-hydroxymethylglutarate CoA-transferase activity;	K18703	-
ENSG00000109861	88327928	88328160	88326087	88326443	88334936	88336472	0,0,0	3,1,3	3,3,8	2,0,14	381	149	1.03E-05	0.00265556	0.0,0.0,0.0	0.37,1.0,0.183	-0.518	Up	11	88265069	88359684	-	CTSC	cathepsin C [Source:HGNC Symbol%3BAcc:HGNC:2528]	GO:0007568:aging;GO:0006955:immune response;GO:0031642:negative regulation of myelination;GO:2001235:positive regulation of apoptotic signaling pathway;GO:1903980:positive regulation of microglial cell activation;GO:1903052:positive regulation of proteolysis involved in cellular protein catabolic process;GO:0006508:proteolysis;GO:0051603:proteolysis involved in cellular protein catabolic process;…	GO:0035578:azurophil granule lumen;GO:0005813:centrosome;GO:0030134:ER to Golgi transport vesicle;GO:0005788:endoplasmic reticulum lumen;GO:0033116:endoplasmic reticulum-Golgi intermediate compartment membrane;GO:0070062:extracellular exosome;GO:0005576:extracellular region;GO:0005615:extracellular space;GO:0005794:Golgi apparatus;GO:0043231:intracellular membrane-bounded organelle;GO:0005764:lys…	GO:0051087:chaperone binding;GO:0031404:chloride ion binding;GO:0004197:cysteine-type endopeptidase activity;GO:0008234:cysteine-type peptidase activity;GO:0008239:dipeptidyl-peptidase activity;GO:0042802:identical protein binding;GO:0016505:peptidase activator activity involved in apoptotic process;GO:0019902:phosphatase binding;GO:0043621:protein self-association;GO:0004252:serine-type endopept…	K01275;K09228	;ko04142 Lysosome;ko04210 Apoptosis;;ko05168 Herpes simplex virus 1 infection;
ENSG00000166546	66437594	66437701	66427294	66427431	66469601	66469865	1,2,1	0,0,1	5,1,0	2,2,1	256	149	7.04E-05	0.00991274	1.0,1.0,0.368	0.593,0.225,0.0	0.517	Down	16	66427295	66493529	+	BEAN1	brain expressed associated with NEDD4 1 [Source:HGNC Symbol%3BAcc:HGNC:24160]	-	GO:0016021:integral component of membrane;	-	K19324	;ko05017 Spinocerebellar ataxia;
ENSG00000071553	154431519	154431657	154429047	154429403	154431829	154431904	6,2,3	3,1,2	3,1,3	0,0,0	287	149	3.07E-06	0.00120989	0.509,0.509,0.438	1.0,1.0,1.0	-0.515	Up	X	154428633	154436516	+	ATP6AP1	ATPase H+ transporting accessory protein 1 [Source:HGNC Symbol%3BAcc:HGNC:868]	GO:0006879:cellular iron ion homeostasis;GO:0036295:cellular response to increased oxygen levels;GO:0051656:establishment of organelle localization;GO:0045851:pH reduction;GO:0045780:positive regulation of bone resorption;GO:0070374:positive regulation of ERK1 and ERK2 cascade;GO:0045921:positive regulation of exocytosis;GO:0045669:positive regulation of osteoblast differentiation;GO:2001206:posi…	GO:0005789:endoplasmic reticulum membrane;GO:0033116:endoplasmic reticulum-Golgi intermediate compartment membrane;GO:0010008:endosome membrane;GO:0070062:extracellular exosome;GO:0016021:integral component of membrane;GO:0033181:plasma membrane proton-transporting V-type ATPase complex;GO:0016469:proton-transporting two-sector ATPase complex;GO:0033180:proton-transporting V-type ATPase, V1 domai…	GO:0005524:ATP binding;GO:0031267:small GTPase binding;	K03662	;ko00190 Oxidative phosphorylation;ko01100 Metabolic pathways;ko04142 Lysosome;ko04145 Phagosome;ko05110 Vibrio cholerae infection;ko05120 Epithelial cell signaling in Helicobacter pylori infection;ko05152 Tuberculosis;ko05161 Hepatitis B;ko05165 Human papillomavirus infection;ko05323 Rheumatoid arthritis;
ENSG00000123411	56019317	56019415	56018125	56018177	56025053	56025158	1,1,0	1,20,1	5,2,4	1,0,10	247	149	6.73E-05	0.00958871	0.376,0.029,0.0	0.751,1.0,0.194	-0.513	Up	12	56007659	56038435	+	IKZF4	IKAROS family zinc finger 4 [Source:HGNC Symbol%3BAcc:HGNC:13179]	GO:0045892:negative regulation of transcription, DNA-templated;GO:0051260:protein homooligomerization;GO:0006357:regulation of transcription from RNA polymerase II promoter;GO:0045944:positive regulation of transcription from RNA polymerase II promoter;	GO:0016604:nuclear body;GO:0005654:nucleoplasm;GO:0005634:nucleus;GO:0032991:macromolecular complex;	GO:0003700:sequence-specific DNA binding transcription factor activity;GO:0019904:protein domain specific binding;GO:0000978:RNA polymerase II core promoter proximal region sequence-specific DNA binding;GO:0008270:zinc ion binding;GO:0043425:bHLH transcription factor binding;GO:0043565:sequence-specific DNA binding;	K09220	-
ENSG00000285090	94390627	94390746	94307558	94307649	94391404	94391533	10,3,4	0,0,1	1,11,1	7,1,2	268	149	5.44E-06	0.00175098	1.0,1.0,0.69	0.074,0.859,0.218	0.513	Down	7	94278680	94395608	-	-	COL1A2 antisense RNA 1	-	-	-	-	-
ENSG00000123159	14491661	14491743	14482856	14483006	14496036	14496132	8,6,10	0,1,1	17,0,10	6,6,7	231	149	6.47E-06	0.00198197	1.0,0.795,0.866	0.646,0.0,0.48	0.512	Down	19	14477760	14496149	-	GIPC1	GIPC PDZ domain containing family member 1 [Source:HGNC Symbol%3BAcc:HGNC:1226]	GO:0098761:cellular response to interleukin-7;GO:0007268:synaptic transmission;GO:0043542:endothelial cell migration;GO:0007186:G-protein coupled receptor signaling pathway;GO:0014047:glutamate secretion;GO:0032435:negative regulation of proteasomal ubiquitin-dependent protein catabolic process;GO:0032467:positive regulation of cytokinesis;GO:0048023:positive regulation of melanin biosynthetic pr…	GO:0005903:brush border;GO:0005938:cell cortex;GO:0005737:cytoplasm;GO:0031410:cytoplasmic vesicle;GO:0005829:cytosol;GO:0043198:dendritic shaft;GO:0043197:dendritic spine;GO:0030139:endocytic vesicle;GO:0070062:extracellular exosome;GO:0016020:membrane;GO:0008021:synaptic vesicle;GO:0012506:vesicle membrane;	GO:0003779:actin binding;GO:0045296:cadherin binding;GO:0042802:identical protein binding;GO:0017022:myosin binding;GO:0030165:PDZ domain binding;GO:0005102:receptor binding;	K09488;K01557	;ko05012 Parkinson disease;ko05022 Pathways of neurodegeneration - multiple diseases;;ko00350 Tyrosine metabolism;ko01100 Metabolic pathways;
ENSG00000248124	21819301	21819481	21818655	21818761	21820294	21820437	15,3,3	0,2,0	14,1,7	9,6,5	329	149	8.37E-05	0.0108652	1.0,0.405,1.0	0.413,0.07,0.388	0.511	Down	16	21796106	21820444	-	RRN3P1	RRN3 pseudogene 1 [Source:HGNC Symbol%3BAcc:HGNC:30548]	GO:0006361:transcription initiation from RNA polymerase I promoter;GO:0010976:positive regulation of neuron projection development;	GO:0005634:nucleus;GO:0005730:nucleolus;GO:0005654:nucleoplasm;	GO:0001042:RNA polymerase I core binding;GO:0001181:core RNA polymerase I binding transcription factor activity;GO:0001164:RNA polymerase I CORE element sequence-specific DNA binding;	K15216	-
ENSG00000163393	116032646	116032810	116031365	116031581	116035186	116035327	1,5,7	3,0,0	0,2,2	4,7,1	313	149	0.000273237	0.0233967	0.137,1.0,1.0	0.0,0.12,0.488	0.51	Down	1	115976513	116070054	+	SLC22A15	solute carrier family 22 member 15 [Source:HGNC Symbol%3BAcc:HGNC:20301]	GO:0006811:ion transport;	GO:0016021:integral component of membrane;	GO:0022857:transmembrane transporter activity;	K08211	-
ENSG00000132781	45333284	45333633	45332762	45332834	45334390	45334511	6,1,4	0,0,0	3,0,5	1,4,0	498	149	8.69E-05	0.0111044	1.0,1.0,1.0	0.473,0.0,1.0	0.509	Down	1	45329163	45340893	-	MUTYH	mutY DNA glycosylase [Source:HGNC Symbol%3BAcc:HGNC:7527]	GO:0006284:base-excision repair;GO:0045007:depurination;GO:0006281:DNA repair;GO:0006298:mismatch repair;	GO:0005739:mitochondrion;GO:0005654:nucleoplasm;GO:0005634:nucleus;	GO:0051539:4 iron, 4 sulfur cluster binding;GO:0034039:8-oxo-7,8-dihydroguanine DNA N-glycosylase activity;GO:0035485:adenine/guanine mispair binding;GO:0019104:DNA N-glycosylase activity;GO:0046872:metal ion binding;GO:0032407:MutSalpha complex binding;GO:0032357:oxidized purine DNA binding;GO:0000701:purine-specific mismatch base pair DNA N-glycosylase activity;	K03575	;ko03410 Base excision repair;
ENSG00000171606	58185718	58185838	58183920	58183998	58206719	58207202	4,2,1	0,1,0	0,2,0	1,0,4	269	149	9.41E-06	0.00250862	1.0,0.526,1.0	0.0,1.0,0.0	0.509	Down	19	58183029	58213562	+	ZNF274	zinc finger protein 274 [Source:HGNC Symbol%3BAcc:HGNC:13068]	GO:0000122:negative regulation of transcription from RNA polymerase II promoter;GO:1900112:regulation of histone H3-K9 trimethylation;GO:0006357:regulation of transcription from RNA polymerase II promoter;GO:0006355:regulation of transcription, DNA-templated;GO:0006915:apoptotic process;GO:0051726:regulation of cell cycle;GO:0030154:cell differentiation;GO:0045321:leukocyte activation;	GO:0005737:cytoplasm;GO:0005730:nucleolus;GO:0005634:nucleus;	GO:0003682:chromatin binding;GO:0000981:sequence-specific DNA binding RNA polymerase II transcription factor activity;GO:0046872:metal ion binding;GO:0000978:RNA polymerase II core promoter proximal region sequence-specific DNA binding;GO:0043565:sequence-specific DNA binding;GO:0005166:neurotrophin p75 receptor binding;GO:0003677:DNA binding;GO:0001227:RNA polymerase II transcription regulatory …	K12458	;ko04722 Neurotrophin signaling pathway;
ENSG00000231290	58519503	58519625	58515498	58515740	58523168	58523281	5,1,3	0,0,0	1,1,1	4,1,0	271	149	6.27E-05	0.009084	1.0,1.0,1.0	0.121,0.355,1.0	0.508	Down	20	58515379	58619888	+	APCDD1L-DT	APCDD1L divergent transcript [Source:HGNC Symbol%3BAcc:HGNC:27152]	-	-	-	-	-
ENSG00000251669	3951138	3951219	3947498	3948220	3953110	3953165	6,1,2	2,0,0	2,1,4	1,3,4	230	149	0.000272371	0.0233912	0.66,1.0,1.0	0.564,0.178,0.393	0.508	Down	4	3941760	3955432	-	FAM86EP	family with sequence similarity 86 member E%2C pseudogene [Source:HGNC Symbol%3BAcc:HGNC:28017]	GO:0018023:peptidyl-lysine trimethylation;GO:0006479:protein methylation;GO:0032259:methylation;	GO:0005737:cytoplasm;GO:0005829:cytosol;GO:0032991:macromolecular complex;	GO:0016279:protein-lysine N-methyltransferase activity;GO:0008168:methyltransferase activity;	K03842	;ko00510 N-Glycan biosynthesis;ko00513 Various types of N-glycan biosynthesis;ko01100 Metabolic pathways;
ENSG00000156313	38287093	38288041	38276586	38276772	38290958	38291024	29,28,28	3,0,0	19,20,28	5,3,12	1097	149	5.37E-05	0.0082713	0.568,1.0,1.0	0.34,0.475,0.241	0.504	Down	X	38269163	38327544	-	RPGR	retinitis pigmentosa GTPase regulator [Source:HGNC Symbol%3BAcc:HGNC:10295]	GO:0060271:cilium morphogenesis;GO:0006886:intracellular protein transport;GO:0042073:intraciliary transport;GO:0050896:response to stimulus;GO:0007601:visual perception;	GO:0005813:centrosome;GO:0036064:ciliary basal body;GO:0005794:Golgi apparatus;GO:0001750:photoreceptor outer segment;GO:0036126:sperm flagellum;	GO:0005085:guanyl-nucleotide exchange factor activity;GO:0003723:RNA binding;	K19607	-
ENSG00000289956	103199841	103199965	103194976	103195068	103216795	103216824	3,12,5	5,2,3	9,3,9	0,0,0	273	149	1.17E-08	1.68E-05	0.247,0.766,0.476	1.0,1.0,1.0	-0.504	Up	7	103152899	103216824	+	-	novel transcript	-	-	-	-	-
ENSG00000109103	28548009	28548117	28547687	28547849	28548591	28551802	1,1,0	4,0,1	3,1,3	1,0,0	257	149	1.18E-05	0.00288274	0.127,1.0,0.0	0.635,1.0,1.0	-0.503	Up	17	28546708	28552631	-	UNC119	unc-119 lipid binding chaperone [Source:HGNC Symbol%3BAcc:HGNC:12565]	GO:0007268:synaptic transmission;GO:0006897:endocytosis;GO:0042953:lipoprotein transport;GO:0000281:mitotic cytokinesis;GO:2001287:negative regulation of caveolin-mediated endocytosis;GO:1900186:negative regulation of clathrin-mediated endocytosis;GO:0007399:nervous system development;GO:0007602:phototransduction;GO:0061098:positive regulation of protein tyrosine kinase activity;GO:0007601:visual…	GO:0005813:centrosome;GO:0005829:cytosol;GO:0045171:intercellular bridge;GO:0051233:spindle midzone;GO:0000922:spindle pole;GO:0045202:synapse;GO:0005737:cytoplasm;	GO:0008289:lipid binding;	-	-
ENSG00000080823	102225094	102226408	102224499	102224794	102232534	102232708	8,17,4	1,1,3	24,18,24	1,0,0	1463	149	3.34E-06	0.00129062	0.449,0.634,0.12	0.71,1.0,1.0	-0.502	Up	14	102224500	102305190	-	MOK	MOK protein kinase [Source:HGNC Symbol%3BAcc:HGNC:9833]	GO:0035556:intracellular signal transduction;GO:0006468:protein phosphorylation;GO:0007165:signal transduction;	GO:0097546:ciliary base;GO:0005929:cilium;GO:0005737:cytoplasm;GO:0005634:nucleus;	GO:0005524:ATP binding;GO:0004693:cyclin-dependent protein serine/threonine kinase activity;GO:0046872:metal ion binding;GO:0004672:protein kinase activity;GO:0004674:protein serine/threonine kinase activity;	K08830;K12756	-;ko04510 Focal adhesion;ko04670 Leukocyte transendothelial migration;ko04810 Regulation of actin cytoskeleton;ko05131 Shigellosis;ko05132 Salmonella infection;
ENSG00000260086	48671860	48672033	48623433	48623603	48676393	48676972	3,3,2	0,6,2	0,0,0	1,7,2	322	149	9.06E-05	0.0114252	1.0,0.188,0.316	0.0,0.0,0.0	0.501	Down	16	48623415	48746318	+	-	novel transcript	-	-	-	-	-
ENSG00000173295	8242315	8242432	8241540	8241680	8244098	8244205	4,0,1	0,1,6	5,2,5	2,0,0	266	149	0.000719171	0.0442788	1.0,0.0,0.085	0.583,1.0,1.0	-0.499	Up	8	8228595	8244865	+	FAM86B3P	family with sequence similarity 86 member B3%2C pseudogene [Source:HGNC Symbol%3BAcc:HGNC:44371]	GO:0018023:peptidyl-lysine trimethylation;GO:0006479:protein methylation;GO:0032259:methylation;	GO:0005737:cytoplasm;GO:0005829:cytosol;GO:0032991:macromolecular complex;	GO:0016279:protein-lysine N-methyltransferase activity;GO:0008168:methyltransferase activity;	K03842;K12354;K08857;K08834	-;ko04745 Phototransduction - fly;
ENSG00000126822	64737861	64738224	64737355	64737375	64738741	64738855	6,7,3	3,1,1	3,6,2	0,0,0	512	149	8.04E-05	0.0107038	0.368,0.671,0.466	1.0,1.0,1.0	-0.498	Up	14	64704102	64750249	+	PLEKHG3	pleckstrin homology and RhoGEF domain containing G3 [Source:HGNC Symbol%3BAcc:HGNC:20364]	GO:0051056:regulation of small GTPase mediated signal transduction;	GO:0005829:cytosol;	GO:0005085:guanyl-nucleotide exchange factor activity;	K06115	-
ENSG00000103852	99139695	99139744	99139316	99139467	99156147	99156297	4,4,3	2,5,2	5,6,1	0,0,0	198	149	1.01E-08	1.49E-05	0.601,0.376,0.53	1.0,1.0,1.0	-0.498	Up	15	99136323	99251223	-	TTC23	tetratricopeptide repeat domain 23 [Source:HGNC Symbol%3BAcc:HGNC:25730]	GO:0045880:positive regulation of smoothened signaling pathway;	GO:0005929:cilium;	-	K18047	-
ENSG00000079332	70161618	70161927	70153837	70153969	70170412	70170523	2,3,1	3,2,0	8,8,4	0,0,0	458	149	1.46E-05	0.00343351	0.178,0.328,1.0	1.0,1.0,1.0	-0.498	Up	10	70147289	70170523	-	SAR1A	secretion associated Ras related GTPase 1A [Source:HGNC Symbol%3BAcc:HGNC:10534]	GO:0090110:cargo loading into COPII-coated vesicle;GO:0006886:intracellular protein transport;GO:0006888:ER to Golgi vesicle-mediated transport;GO:0061024:membrane organization;GO:0070863:positive regulation of protein exit from endoplasmic reticulum;GO:0003400:regulation of COPII vesicle coating;GO:0016050:vesicle organization;	GO:0030127:COPII vesicle coat;GO:0005783:endoplasmic reticulum;GO:0005794:Golgi apparatus;GO:0070971:endoplasmic reticulum exit site;	GO:0005525:GTP binding;GO:0003924:GTPase activity;	K07953	;ko04141 Protein processing in endoplasmic reticulum;ko05134 Legionellosis;
ENSG00000231290	58519503	58519599	58515378	58515740	58523168	58523281	6,1,3	0,0,0	1,1,1	4,1,0	245	149	0.000110067	0.0129356	1.0,1.0,1.0	0.132,0.378,1.0	0.497	Down	20	58515379	58619888	+	APCDD1L-DT	APCDD1L divergent transcript [Source:HGNC Symbol%3BAcc:HGNC:27152]	-	-	-	-	-
ENSG00000136560	161160948	161161104	161160456	161160484	161161284	161161666	0,2,1	5,1,3	1,3,8	1,0,1	305	149	5.78E-06	0.00181843	0.0,0.494,0.14	0.328,1.0,0.796	-0.497	Up	2	161136908	161236230	+	TANK	TRAF family member associated NFKB activator [Source:HGNC Symbol%3BAcc:HGNC:11562]	GO:0006974:cellular response to DNA damage stimulus;GO:0071347:cellular response to interleukin-1;GO:0071479:cellular response to ionizing radiation;GO:0071356:cellular response to tumor necrosis factor;GO:0007249:I-kappaB kinase/NF-kappaB signaling;GO:0043124:negative regulation of I-kappaB kinase/NF-kappaB signaling;GO:1903003:positive regulation of protein deubiquitination;GO:2000158:positive …	GO:0005829:cytosol;GO:0032991:macromolecular complex;	GO:0035800:deubiquitinase activator activity;GO:0046872:metal ion binding;GO:0031625:ubiquitin protein ligase binding;GO:0004843:ubiquitin-specific protease activity;	K12650	;ko04140 Autophagy - animal;ko04621 NOD-like receptor signaling pathway;ko04622 RIG-I-like receptor signaling pathway;ko05014 Amyotrophic lateral sclerosis;ko05022 Pathways of neurodegeneration - multiple diseases;
ENSG00000197780	109075016	109075065	109066134	109066232	109075920	109076003	1,1,0	6,0,8	2,2,4	1,0,0	198	149	1.05E-07	0.000108555	0.111,1.0,0.0	0.601,1.0,1.0	-0.497	Up	1	109062496	109076012	-	TAF13	TATA-box binding protein associated factor 13 [Source:HGNC Symbol%3BAcc:HGNC:11546]	GO:0006366:transcription from RNA polymerase II promoter;	GO:0005730:nucleolus;GO:0005654:nucleoplasm;GO:0005634:nucleus;GO:0005669:transcription factor TFIID complex;	GO:0003677:DNA binding;GO:0008022:protein C-terminus binding;GO:0046982:protein heterodimerization activity;GO:0017025:TBP-class protein binding;	K03127	;ko03022 Basal transcription factors;
ENSG00000163877	37546938	37547219	37540156	37540755	37548820	37548987	0,6,7	1,0,0	0,3,0	1,1,3	430	149	1.61E-05	0.00367401	0.0,1.0,1.0	0.0,0.51,0.0	0.497	Down	1	37534449	37554293	-	SNIP1	Smad nuclear interacting protein 1 [Source:HGNC Symbol%3BAcc:HGNC:30587]	GO:0007249:I-kappaB kinase/NF-kappaB signaling;GO:0000398:mRNA splicing, via spliceosome;GO:0035196:production of miRNAs involved in gene silencing by miRNA;GO:0006357:regulation of transcription from RNA polymerase II promoter;	GO:0005829:cytosol;GO:0005654:nucleoplasm;GO:0005634:nucleus;GO:0071005:U2-type precatalytic spliceosome;	GO:0003729:mRNA binding;GO:0003723:RNA binding;	K13108	-
ENSG00000088727	47280951	47281195	47277093	47277375	47282494	47283119	5,3,3	0,2,0	2,3,8	4,9,2	393	149	0.000530398	0.0359836	1.0,0.363,1.0	0.159,0.112,0.603	0.496	Down	3	47227998	47283451	-	KIF9	kinesin family member 9 [Source:HGNC Symbol%3BAcc:HGNC:16666]	GO:0022617:extracellular matrix disassembly;GO:0007018:microtubule-based movement;GO:1903008:organelle disassembly;GO:0071801:regulation of podosome assembly;	GO:0005737:cytoplasm;GO:0005871:kinesin complex;GO:0005874:microtubule;GO:0002102:podosome;GO:0031982:vesicle;	GO:0005524:ATP binding;GO:0042802:identical protein binding;GO:0008017:microtubule binding;GO:0003777:microtubule motor activity;	K10397	-
ENSG00000206530	113409105	113409322	113406926	113407041	113416524	113416627	9,3,9	0,0,0	3,0,8	0,2,3	366	149	0.000352342	0.0273621	1.0,1.0,1.0	1.0,0.0,0.521	0.493	Down	3	113286930	113441610	-	CFAP44	cilia and flagella associated protein 44 [Source:HGNC Symbol%3BAcc:HGNC:25631]	GO:0060271:cilium morphogenesis;GO:0060285:cilium-dependent cell motility;GO:0000226:microtubule cytoskeleton organization;GO:0007288:sperm axoneme assembly;	GO:0005737:cytoplasm;GO:0005856:cytoskeleton;GO:0031514:motile cilium;	GO:0008233:peptidase activity;	-	-
ENSG00000258815	85331807	85331864	85318957	85318979	85342471	85342912	1,2,8	4,3,0	0,0,0	3,5,4	206	149	4.64E-06	0.00159899	0.153,0.325,1.0	0.0,0.0,0.0	0.493	Down	12	85318060	85342912	+	LINC02820	long intergenic non-protein coding RNA 2820 [Source:HGNC Symbol%3BAcc:HGNC:54351]	-	-	-	-	-
ENSG00000104529	143592646	143592893	143590607	143590738	143597347	143597413	5,7,3	2,2,10	11,2,13	0,0,3	396	149	0.000471664	0.033607	0.485,0.568,0.101	1.0,1.0,0.62	-0.489	Up	8	143579697	143599541	-	EEF1D	eukaryotic translation elongation factor 1 delta [Source:HGNC Symbol%3BAcc:HGNC:3211]	GO:0071479:cellular response to ionizing radiation;GO:0009299:mRNA transcription;GO:0043123:positive regulation of I-kappaB kinase/NF-kappaB signaling;GO:0010941:regulation of cell death;GO:0006414:translational elongation;	GO:0005737:cytoplasm;GO:0005829:cytosol;GO:0005853:eukaryotic translation elongation factor 1 complex;GO:0001650:fibrillar center;GO:0005654:nucleoplasm;GO:0005634:nucleus;	GO:0045296:cadherin binding;GO:0003677:DNA binding;GO:0005085:guanyl-nucleotide exchange factor activity;GO:0031072:heat shock protein binding;GO:0003746:translation elongation factor activity;GO:0008135:translation factor activity, RNA binding;	K15410	-
ENSG00000288208	45333284	45333594	45332762	45332834	45334390	45334511	4,4,1	0,0,0	2,2,1	1,4,0	459	149	6.35E-05	0.00918341	1.0,1.0,1.0	0.394,0.14,1.0	0.489	Down	1	45329262	45491155	-	-	novel protein	GO:0006284:base-excision repair;GO:0045007:depurination;GO:0006281:DNA repair;GO:0006298:mismatch repair;	GO:0005739:mitochondrion;GO:0005654:nucleoplasm;GO:0005634:nucleus;	GO:0051539:4 iron, 4 sulfur cluster binding;GO:0034039:8-oxo-7,8-dihydroguanine DNA N-glycosylase activity;GO:0035485:adenine/guanine mispair binding;GO:0019104:DNA N-glycosylase activity;GO:0046872:metal ion binding;GO:0032407:MutSalpha complex binding;GO:0032357:oxidized purine DNA binding;GO:0000701:purine-specific mismatch base pair DNA N-glycosylase activity;	K03575	;ko03410 Base excision repair;
ENSG00000141568	82595781	82596191	82593421	82593954	82601302	82602392	9,6,11	1,3,3	11,7,17	0,0,0	559	149	1.35E-07	0.00012573	0.706,0.348,0.494	1.0,1.0,1.0	-0.484	Up	17	82519713	82644662	+	FOXK2	forkhead box K2 [Source:HGNC Symbol%3BAcc:HGNC:6036]	GO:0061621:canonical glycolysis;GO:0001678:cellular glucose homeostasis;GO:0010507:negative regulation of autophagy;GO:0045892:negative regulation of transcription, DNA-templated;GO:0045944:positive regulation of transcription from RNA polymerase II promoter;GO:0045893:positive regulation of transcription, DNA-templated;GO:0010906:regulation of glucose metabolic process;GO:0006357:regulation of t…	GO:0000785:chromatin;GO:0043231:intracellular membrane-bounded organelle;GO:0005739:mitochondrion;GO:0005654:nucleoplasm;GO:0005634:nucleus;	GO:0001228:RNA polymerase II transcription regulatory region sequence-specific DNA binding transcription factor activity involved in positive regulation of transcription;GO:0003700:sequence-specific DNA binding transcription factor activity;GO:0000981:sequence-specific DNA binding RNA polymerase II transcription factor activity;GO:0001227:RNA polymerase II transcription regulatory region sequence…	K09404	-
ENSG00000169375	75436345	75436443	75430186	75430408	75455787	75455840	5,6,6	2,8,2	1,8,2	0,0,0	247	149	2.26E-09	4.56E-06	0.601,0.311,0.644	1.0,1.0,1.0	-0.481	Up	15	75369379	75455842	-	SIN3A	SIN3 transcription regulator family member A [Source:HGNC Symbol%3BAcc:HGNC:19353]	GO:0002218:activation of innate immune response;GO:0007568:aging;GO:0034613:cellular protein localization;GO:1903351:cellular response to dopamine;GO:0071333:cellular response to glucose stimulus;GO:0021895:cerebral cortex neuron differentiation;GO:0006260:DNA replication;GO:0002244:hematopoietic progenitor cell differentiation;GO:0016575:histone deacetylation;GO:0001701:in utero embryonic develo…	GO:0000785:chromatin;GO:0000118:histone deacetylase complex;GO:0000776:kinetochore;GO:0005730:nucleolus;GO:0005654:nucleoplasm;GO:0005634:nucleus;GO:0016580:Sin3 complex;GO:0017053:transcriptional repressor complex;	GO:0003682:chromatin binding;GO:0003677:DNA binding;GO:0044877:macromolecular complex binding;GO:0003723:RNA binding;GO:0061629:RNA polymerase II sequence-specific DNA binding transcription factor binding;GO:0003713:transcription coactivator activity;GO:0003714:transcription corepressor activity;	K11644	;ko04919 Thyroid hormone signaling pathway;ko05016 Huntington disease;ko05169 Epstein-Barr virus infection;ko05202 Transcriptional misregulation in cancer;
ENSG00000151914	56620800	56621133	56617985	56620715	56624529	56624628	6,10,5	1,8,7	1,7,4	0,0,1	482	149	1.52E-05	0.00350074	0.65,0.279,0.181	1.0,1.0,0.553	-0.481	Up	6	56457987	56954830	-	DST	dystonin [Source:HGNC Symbol%3BAcc:HGNC:1090]	GO:0007155:cell adhesion;GO:0048870:cell motility;GO:0031122:cytoplasmic microtubule organization;GO:0007010:cytoskeleton organization;GO:0031581:hemidesmosome assembly;GO:0007229:integrin-mediated signaling pathway;GO:0045104:intermediate filament cytoskeleton organization;GO:0030011:maintenance of cell polarity;GO:0000226:microtubule cytoskeleton organization;GO:0009611:response to wounding;GO:…	GO:0015629:actin cytoskeleton;GO:0030424:axon;GO:1904115:axon cytoplasm;GO:0009925:basal plasma membrane;GO:0005604:basement membrane;GO:0005938:cell cortex;GO:0031252:cell leading edge;GO:0005737:cytoplasm;GO:0031410:cytoplasmic vesicle;GO:0005829:cytosol;GO:0005789:endoplasmic reticulum membrane;GO:0005925:focal adhesion;GO:0031673:H zone;GO:0030056:hemidesmosome;GO:0016021:integral component o…	GO:0003779:actin binding;GO:0005509:calcium ion binding;GO:0005178:integrin binding;GO:0008017:microtubule binding;GO:0051010:microtubule plus-end binding;GO:0008022:protein C-terminus binding;GO:0042803:protein homodimerization activity;GO:0005198:structural molecule activity;GO:0051015:actin filament binding;GO:0045296:cadherin binding;GO:0051011:microtubule minus-end binding;GO:0003723:RNA bin…	K10382	-
ENSG00000156500	134849166	134849228	134847882	134847971	134852799	134852896	2,3,1	0,5,2	8,4,2	0,0,0	211	149	3.05E-05	0.0057984	1.0,0.298,0.261	1.0,1.0,1.0	-0.48	Up	X	134796395	134854835	+	PABIR3	PABIR family member 3 [Source:HGNC Symbol%3BAcc:HGNC:25202]	-	GO:0005829:cytosol;GO:0070062:extracellular exosome;GO:0016020:membrane;	GO:0004865:protein serine/threonine phosphatase inhibitor activity;GO:0042803:protein homodimerization activity;	K17985;K15696;K12194	-;ko04144 Endocytosis;ko04217 Necroptosis;
ENSG00000170919	45344304	45344446	45341418	45341630	45369958	45370182	5,7,8	0,0,0	5,0,5	0,6,2	291	149	1.52E-05	0.00351204	1.0,1.0,1.0	1.0,0.0,0.561	0.48	Down	13	45341345	45417975	+	TPT1-AS1	TPT1 antisense RNA 1 [Source:HGNC Symbol%3BAcc:HGNC:43686]	-	-	-	-	-
ENSG00000105397	10369756	10369877	10368294	10368763	10378213	10378426	2,1,6	1,7,7	8,6,3	0,0,3	270	149	0.000341533	0.0269406	0.525,0.073,0.321	1.0,1.0,0.356	-0.479	Up	19	10350533	10380608	-	TYK2	tyrosine kinase 2 [Source:HGNC Symbol%3BAcc:HGNC:12440]	GO:0019221:cytokine-mediated signaling pathway;GO:0035556:intracellular signal transduction;GO:0006468:protein phosphorylation;GO:0060337:type I interferon signaling pathway;	GO:0005737:cytoplasm;GO:0005856:cytoskeleton;GO:0005829:cytosol;GO:0070062:extracellular exosome;GO:0016020:membrane;GO:0005634:nucleus;	GO:0005524:ATP binding;GO:0005131:growth hormone receptor binding;GO:0004715:non-membrane spanning protein tyrosine kinase activity;GO:0004713:protein tyrosine kinase activity;GO:0004714:transmembrane receptor protein tyrosine kinase activity;GO:0031702:type 1 angiotensin receptor binding;	K11219	;ko04217 Necroptosis;ko04380 Osteoclast differentiation;ko04621 NOD-like receptor signaling pathway;ko04630 JAK-STAT signaling pathway;ko04658 Th1 and Th2 cell differentiation;ko04659 Th17 cell differentiation;ko05145 Toxoplasmosis;ko05160 Hepatitis C;ko05161 Hepatitis B;ko05162 Measles;ko05164 Influenza A;ko05165 Human papillomavirus infection;ko05167 Kaposi sarcoma-associated herpesvirus infect…
ENSG00000132466	73115820	73115916	73102375	73102547	73120161	73120337	3,3,1	0,2,6	4,1,4	0,0,0	245	149	1.25E-05	0.00302755	1.0,0.477,0.092	1.0,1.0,1.0	-0.477	Up	4	73073376	73258798	-	ANKRD17	ankyrin repeat domain 17 [Source:HGNC Symbol%3BAcc:HGNC:23575]	GO:0001955:blood vessel maturation;GO:0042742:defense response to bacterium;GO:0045087:innate immune response;GO:0051151:negative regulation of smooth muscle cell differentiation;GO:0045787:positive regulation of cell cycle;GO:1900087:positive regulation of G1/S transition of mitotic cell cycle;GO:0043123:positive regulation of I-kappaB kinase/NF-kappaB signaling;GO:1900245:positive regulation of…	GO:0000785:chromatin;GO:0005737:cytoplasm;GO:0016020:membrane;GO:0031965:nuclear membrane;GO:0005654:nucleoplasm;GO:0005634:nucleus;	GO:0003682:chromatin binding;GO:0003723:RNA binding;	K16726	-
ENSG00000108219	80507227	80507374	80489211	80489314	80512143	80512269	0,10,9	4,3,1	11,6,13	0,0,1	296	149	1.17E-05	0.00286731	0.0,0.627,0.819	1.0,1.0,0.867	-0.474	Up	10	80454265	80533124	+	TSPAN14	tetraspanin 14 [Source:HGNC Symbol%3BAcc:HGNC:23303]	GO:0045747:positive regulation of Notch signaling pathway;GO:0072659:protein localization to plasma membrane;GO:0051604:protein maturation;	GO:0009986:cell surface;GO:0005788:endoplasmic reticulum lumen;GO:0005887:integral component of plasma membrane;GO:0005886:plasma membrane;GO:0035579:specific granule membrane;GO:0070821:tertiary granule membrane;GO:0097197:tetraspanin-enriched microdomain;	GO:0019899:enzyme binding;	K17296	-
ENSG00000168255	102544705	102544776	102541500	102541662	102566581	102566629	2,1,6	0,1,2	0,2,1	3,1,8	220	149	0.000264797	0.0230255	1.0,0.404,0.67	0.0,0.575,0.078	0.474	Down	7	102537918	102572653	-	POLR2J3	RNA polymerase II subunit J3 [Source:HGNC Symbol%3BAcc:HGNC:33853]	-	GO:0016021:integral component of membrane;GO:0005665:DNA-directed RNA polymerase II, core complex;	GO:0003677:DNA binding;GO:0046983:protein dimerization activity;GO:0001055:RNA polymerase II activity;	K03008	;ko03020 RNA polymerase;ko05016 Huntington disease;
ENSG00000068650	112878216	112878303	112875775	112875941	112881812	112887168	4,3,0	0,6,2	1,3,3	0,1,0	236	149	0.000112372	0.0130787	1.0,0.24,0.0	1.0,0.654,1.0	-0.471	Up	13	112690038	112887168	+	ATP11A	ATPase phospholipid transporting 11A [Source:HGNC Symbol%3BAcc:HGNC:13552]	GO:0001701:in utero embryonic development;GO:0045332:phospholipid translocation;GO:0010831:positive regulation of myotube differentiation;	GO:0005769:early endosome;GO:0005783:endoplasmic reticulum;GO:0005789:endoplasmic reticulum membrane;GO:0005887:integral component of plasma membrane;GO:0043231:intracellular membrane-bounded organelle;GO:0005765:lysosomal membrane;GO:0016020:membrane;GO:1990531:Lem3p-Dnf1p complex;GO:0005886:plasma membrane;GO:0055037:recycling endosome;GO:0035579:specific granule membrane;GO:0070821:tertiary gr…	GO:0005524:ATP binding;GO:0000287:magnesium ion binding;GO:0090555:phosphatidylethanolamine-translocating ATPase activity;	K01530;K10653	-
ENSG00000197816	97318462	97318582	97317064	97317228	97320125	97320205	5,2,5	2,1,6	9,7,3	1,0,0	269	149	1.57E-06	0.000765958	0.581,0.526,0.316	0.833,1.0,1.0	-0.47	Up	9	97307304	97378751	+	CCDC180	coiled-coil domain containing 180 [Source:HGNC Symbol%3BAcc:HGNC:29303]	-	GO:0070062:extracellular exosome;	-	K17985;K04135	;ko04137 Mitophagy - animal;ko04140 Autophagy - animal;ko05010 Alzheimer disease;ko05014 Amyotrophic lateral sclerosis;ko05016 Huntington disease;ko05017 Spinocerebellar ataxia;ko05022 Pathways of neurodegeneration - multiple diseases;;ko04020 Calcium signaling pathway;ko04022 cGMP-PKG signaling pathway;ko04080 Neuroactive ligand-receptor interaction;ko04152 AMPK signaling pathway;ko04261 Adrener…
ENSG00000269476	57912059	57912186	57888766	57889008	57916378	57916591	3,5,3	0,1,0	7,4,4	3,4,3	276	149	9.80E-06	0.00256981	1.0,0.73,1.0	0.557,0.351,0.419	0.468	Down	19	57876765	57916591	-	-	novel transcript	GO:0006357:regulation of transcription from RNA polymerase II promoter;	GO:0005634:nucleus;	GO:0001228:RNA polymerase II transcription regulatory region sequence-specific DNA binding transcription factor activity involved in positive regulation of transcription;GO:0046872:metal ion binding;GO:0000978:RNA polymerase II core promoter proximal region sequence-specific DNA binding;	K09228	;ko05168 Herpes simplex virus 1 infection;
ENSG00000205583	75365951	75366059	75365563	75365643	75366323	75366438	12,4,7	3,6,4	13,5,7	1,0,0	257	149	8.73E-07	0.000511154	0.699,0.279,0.504	0.883,1.0,1.0	-0.467	Up	7	75359194	75395383	+	STAG3L1	stromal antigen 3-like 1 (pseudogene) [Source:HGNC Symbol%3BAcc:HGNC:33852]	GO:0030154:cell differentiation;GO:0043046:DNA methylation involved in gamete generation;GO:0031047:gene silencing by RNA;GO:0051321:meiotic cell cycle;GO:0034587:piRNA metabolic process;GO:0045070:positive regulation of viral genome replication;GO:0006457:protein folding;GO:0000413:protein peptidyl-prolyl isomerization;GO:0007283:spermatogenesis;GO:0007062:sister chromatid cohesion;GO:0007130:sy…	GO:0005737:cytoplasm;GO:0005829:cytosol;GO:0000795:synaptonemal complex;GO:0000785:chromatin;GO:0000775:chromosome, centromeric region;GO:0008278:cohesin complex;GO:0005615:extracellular space;GO:0030893:meiotic cohesin complex;GO:0005730:nucleolus;GO:0005654:nucleoplasm;GO:0005634:nucleus;	GO:0005528:FK506 binding;GO:0051879:Hsp90 protein binding;GO:0042802:identical protein binding;GO:0003682:chromatin binding;	K09572;K13055	-;ko04114 Oocyte meiosis;
ENSG00000178104	149021056	149021153	149020146	149020336	149027400	149027627	0,1,1	3,1,2	1,0,2	0,1,0	246	149	0.000428523	0.031427	0.0,0.377,0.232	1.0,0.0,1.0	-0.464	Up	1	148808140	149048286	+	PDE4DIP	phosphodiesterase 4D interacting protein [Source:HGNC Symbol%3BAcc:HGNC:15580]	GO:0030953:astral microtubule organization;GO:0034622:cellular macromolecular complex assembly;GO:0090063:positive regulation of microtubule nucleation;GO:1903358:regulation of Golgi organization;	GO:0005813:centrosome;GO:0005737:cytoplasm;GO:0005794:Golgi apparatus;GO:0030016:myofibril;GO:0005634:nucleus;	GO:0019899:enzyme binding;GO:0060090:binding, bridging;GO:0046872:metal ion binding;GO:0003964:RNA-directed DNA polymerase activity;	K16549	-
ENSG00000156313	38287864	38288041	38276586	38276772	38290958	38291024	18,18,13	3,0,0	6,11,15	5,3,12	326	149	5.55E-06	0.00177527	0.733,1.0,1.0	0.354,0.626,0.364	0.463	Down	X	38269163	38327544	-	RPGR	retinitis pigmentosa GTPase regulator [Source:HGNC Symbol%3BAcc:HGNC:10295]	GO:0060271:cilium morphogenesis;GO:0006886:intracellular protein transport;GO:0042073:intraciliary transport;GO:0050896:response to stimulus;GO:0007601:visual perception;	GO:0005813:centrosome;GO:0036064:ciliary basal body;GO:0005794:Golgi apparatus;GO:0001750:photoreceptor outer segment;GO:0036126:sperm flagellum;	GO:0005085:guanyl-nucleotide exchange factor activity;GO:0003723:RNA binding;	K19607	-
ENSG00000137494	83240758	83240934	83236403	83236509	83247942	83248971	5,6,9	0,0,1	9,1,14	2,2,5	325	149	2.00E-05	0.00432722	1.0,1.0,0.805	0.674,0.186,0.562	0.461	Down	11	83193712	83260694	+	ANKRD42	ankyrin repeat domain 42 [Source:HGNC Symbol%3BAcc:HGNC:26752]	GO:1900017:positive regulation of cytokine production involved in inflammatory response;GO:0051091:positive regulation of sequence-specific DNA binding transcription factor activity;GO:0051092:positive regulation of NF-kappaB transcription factor activity;	GO:0005634:nucleus;	GO:0051059:NF-kappaB binding;	K17593	-
ENSG00000101104	44932341	44932534	44930459	44930726	44933056	44933185	13,23,9	1,2,2	3,1,9	2,5,4	342	149	0.000316199	0.025723	0.85,0.834,0.662	0.395,0.08,0.495	0.459	Down	20	44910060	44959035	+	PABPC1L	poly(A) binding protein cytoplasmic 1 like [Source:HGNC Symbol%3BAcc:HGNC:15797]	GO:0043009:chordate embryonic development;GO:0006397:mRNA processing;GO:0048255:mRNA stabilization;GO:0060212:negative regulation of nuclear-transcribed mRNA poly(A) tail shortening;GO:0006412:translation;	GO:0010494:cytoplasmic stress granule;GO:0005829:cytosol;GO:0070062:extracellular exosome;GO:0005634:nucleus;GO:0005737:cytoplasm;	GO:0003730:mRNA 3'-UTR binding;GO:0008143:poly(A) binding;GO:0008266:poly(U) RNA binding;GO:0003723:RNA binding;GO:0031370:eukaryotic initiation factor 4G binding;GO:0043621:protein self-association;	K13126	;ko03013 RNA transport;ko03015 mRNA surveillance pathway;ko03018 RNA degradation;
ENSG00000151687	189728659	189728821	189728266	189728420	189737682	189737841	0,0,6	2,1,1	8,1,6	1,1,0	311	149	8.19E-05	0.0107431	0.0,0.0,0.742	0.793,0.324,1.0	-0.458	Up	2	189674290	189761193	+	ANKAR	ankyrin and armadillo repeat containing [Source:HGNC Symbol%3BAcc:HGNC:26350]	-	GO:0016021:integral component of membrane;	-	K01409	-
ENSG00000221978	1391306	1391575	1390765	1390865	1392789	1392803	14,21,20	2,0,2	5,7,14	3,3,12	418	149	1.06E-05	0.00266991	0.714,1.0,0.781	0.373,0.454,0.294	0.458	Down	1	1385711	1399335	-	CCNL2	cyclin L2 [Source:HGNC Symbol%3BAcc:HGNC:20570]	GO:0006357:regulation of transcription from RNA polymerase II promoter;	GO:0043231:intracellular membrane-bounded organelle;GO:0016607:nuclear speck;GO:0005654:nucleoplasm;GO:0005634:nucleus;	GO:0016538:cyclin-dependent protein serine/threonine kinase regulator activity;	K09488;K09654	;ko05012 Parkinson disease;ko05022 Pathways of neurodegeneration - multiple diseases;;ko00515 Mannose type O-glycan biosynthesis;ko01100 Metabolic pathways;
ENSG00000156313	38287860	38288041	38276586	38276772	38290958	38291024	19,18,13	3,0,0	7,11,15	5,3,12	330	149	5.02E-06	0.00168111	0.741,1.0,1.0	0.387,0.623,0.361	0.457	Down	X	38269163	38327544	-	RPGR	retinitis pigmentosa GTPase regulator [Source:HGNC Symbol%3BAcc:HGNC:10295]	GO:0060271:cilium morphogenesis;GO:0006886:intracellular protein transport;GO:0042073:intraciliary transport;GO:0050896:response to stimulus;GO:0007601:visual perception;	GO:0005813:centrosome;GO:0036064:ciliary basal body;GO:0005794:Golgi apparatus;GO:0001750:photoreceptor outer segment;GO:0036126:sperm flagellum;	GO:0005085:guanyl-nucleotide exchange factor activity;GO:0003723:RNA binding;	K19607	-
ENSG00000265479	77018908	77018997	77015671	77015855	77039950	77040089	5,8,3	5,4,3	10,12,16	1,0,2	238	149	1.44E-05	0.00339534	0.385,0.556,0.385	0.862,1.0,0.834	-0.457	Up	7	76959835	77043775	+	DTX2P1-UPK3BP1-PMS2P11	DTX2P1-UPK3BP1-PMS2P11 readthrough%2C transcribed pseudogene [Source:HGNC Symbol%3BAcc:HGNC:42360]	-	-	-	-	-
ENSG00000111962	148990374	148990429	148964409	148964563	149005302	149005588	1,0,0	0,1,1	4,2,6	5,0,0	204	149	0.000477237	0.0337595	1.0,0.0,0.0	0.369,1.0,1.0	-0.456	Up	6	148747030	149076990	+	UST	uronyl 2-sulfotransferase [Source:HGNC Symbol%3BAcc:HGNC:17223]	GO:0030208:dermatan sulfate biosynthetic process;GO:0030010:establishment of cell polarity;GO:0006477:protein sulfation;GO:0050770:regulation of axonogenesis;	GO:0000139:Golgi membrane;GO:0016021:integral component of membrane;	GO:0008146:sulfotransferase activity;	K03193	;ko00532 Glycosaminoglycan biosynthesis - chondroitin sulfate / dermatan sulfate;
ENSG00000135801	229607773	229607835	229606118	229606193	229610105	229610210	2,2,1	0,7,6	3,5,3	0,2,0	211	149	0.000255449	0.0225804	1.0,0.168,0.105	1.0,0.638,1.0	-0.455	Up	1	229593134	229626122	-	TAF5L	TATA-box binding protein associated factor 5 like [Source:HGNC Symbol%3BAcc:HGNC:17304]	GO:0043966:histone H3 acetylation;GO:0006355:regulation of transcription, DNA-templated;GO:0006366:transcription from RNA polymerase II promoter;	GO:0036464:cytoplasmic ribonucleoprotein granule;GO:0016607:nuclear speck;GO:0005634:nucleus;GO:0030914:STAGA complex;GO:0033276:transcription factor TFTC complex;	GO:0003713:transcription coactivator activity;	K03130	;ko03022 Basal transcription factors;
ENSG00000248124	21819024	21819481	21818655	21818761	21820294	21820400	23,14,8	0,2,0	31,6,32	9,6,5	606	149	3.96E-05	0.00684174	1.0,0.633,1.0	0.459,0.197,0.611	0.455	Down	16	21796106	21820444	-	RRN3P1	RRN3 pseudogene 1 [Source:HGNC Symbol%3BAcc:HGNC:30548]	GO:0006361:transcription initiation from RNA polymerase I promoter;GO:0010976:positive regulation of neuron projection development;	GO:0005634:nucleus;GO:0005730:nucleolus;GO:0005654:nucleoplasm;	GO:0001042:RNA polymerase I core binding;GO:0001181:core RNA polymerase I binding transcription factor activity;GO:0001164:RNA polymerase I CORE element sequence-specific DNA binding;	K15216	-
ENSG00000288208	45333096	45333594	45332762	45332834	45334390	45334511	4,4,2	0,0,0	5,2,5	1,4,0	647	149	0.00020578	0.0193474	1.0,1.0,1.0	0.535,0.103,1.0	0.454	Down	1	45329262	45491155	-	-	novel protein	GO:0006284:base-excision repair;GO:0045007:depurination;GO:0006281:DNA repair;GO:0006298:mismatch repair;	GO:0005739:mitochondrion;GO:0005654:nucleoplasm;GO:0005634:nucleus;	GO:0051539:4 iron, 4 sulfur cluster binding;GO:0034039:8-oxo-7,8-dihydroguanine DNA N-glycosylase activity;GO:0035485:adenine/guanine mispair binding;GO:0019104:DNA N-glycosylase activity;GO:0046872:metal ion binding;GO:0032407:MutSalpha complex binding;GO:0032357:oxidized purine DNA binding;GO:0000701:purine-specific mismatch base pair DNA N-glycosylase activity;	K03575	;ko03410 Base excision repair;
ENSG00000120899	27313204	27313287	27311481	27311709	27322401	27322499	2,8,2	1,1,4	5,2,5	0,0,0	232	149	5.92E-05	0.00874138	0.562,0.837,0.243	1.0,1.0,1.0	-0.453	Up	8	27311482	27459391	+	PTK2B	protein tyrosine kinase 2 beta [Source:HGNC Symbol%3BAcc:HGNC:9612]	GO:0090630:activation of GTPase activity;GO:0042976:activation of Janus kinase activity;GO:0002250:adaptive immune response;GO:0001525:angiogenesis;GO:0007015:actin filament organization;	GO:0097440:apical dendrite;GO:0044297:cell body;GO:0005938:cell cortex;GO:0005737:cytoplasm;GO:0030424:axon;	GO:0043423:3-phosphoinositide-dependent protein kinase binding;GO:0005524:ATP binding;GO:0004683:calmodulin-dependent protein kinase activity;GO:0004972:N-methyl-D-aspartate selective glutamate receptor activity;GO:0019899:enzyme binding;	K05871	;ko04020 Calcium signaling pathway;ko04062 Chemokine signaling pathway;ko04072 Phospholipase D signaling pathway;ko04650 Natural killer cell mediated cytotoxicity;ko04670 Leukocyte transendothelial migration;ko04912 GnRH signaling pathway;ko05135 Yersinia infection;ko05161 Hepatitis B;ko05163 Human cytomegalovirus infection;ko05170 Human immunodeficiency virus 1 infection;
ENSG00000198393	132987664	132987768	132986364	132986873	133007041	133007168	7,9,14	0,1,3	2,4,10	9,3,3	253	149	0.000810865	0.0482579	1.0,0.841,0.733	0.116,0.44,0.663	0.452	Down	12	132986365	133032952	+	ZNF26	zinc finger protein 26 [Source:HGNC Symbol%3BAcc:HGNC:13053]	GO:0006357:regulation of transcription from RNA polymerase II promoter;	GO:0005634:nucleus;	GO:0000981:sequence-specific DNA binding RNA polymerase II transcription factor activity;GO:0046872:metal ion binding;GO:0000978:RNA polymerase II core promoter proximal region sequence-specific DNA binding;GO:0003677:DNA binding;	K09228;K14209	;ko05168 Herpes simplex virus 1 infection;;ko04974 Protein digestion and absorption;
ENSG00000180747	21501776	21502321	21487577	21487616	21519827	21520010	13,10,14	3,3,4	11,10,17	0,1,0	694	149	2.14E-06	0.000954106	0.482,0.417,0.429	1.0,0.682,1.0	-0.451	Up	16	21446683	21520444	-	SMG1P3	SMG1 pseudogene 3 [Source:HGNC Symbol%3BAcc:HGNC:49860]	GO:0006281:DNA repair;GO:0006406:mRNA export from nucleus;GO:0016242:negative regulation of macroautophagy;GO:0000184:nuclear-transcribed mRNA catabolic process, nonsense-mediated decay;GO:0018105:peptidyl-serine phosphorylation;GO:0046854:phosphatidylinositol phosphorylation;GO:0046777:protein autophosphorylation;GO:2001020:regulation of response to DNA damage stimulus;GO:0032204:regulation of t…	GO:0005737:cytoplasm;GO:0005829:cytosol;GO:0005654:nucleoplasm;GO:0005634:nucleus;GO:0031931:TORC1 complex;GO:0031932:TORC2 complex;GO:0016021:integral component of membrane;	GO:0005524:ATP binding;GO:0046872:metal ion binding;GO:0004672:protein kinase activity;GO:0004697:protein kinase C activity;GO:0004674:protein serine/threonine kinase activity;GO:0003723:RNA binding;GO:0042162:telomeric DNA binding;GO:0015179:L-amino acid transmembrane transporter activity;	K08873;K13780	;ko03015 mRNA surveillance pathway;;ko04150 mTOR signaling pathway;ko05230 Central carbon metabolism in cancer;
ENSG00000149295	113475075	113475527	113424366	113424682	113475657	113475691	16,8,17	1,0,0	13,10,11	3,3,3	601	149	1.85E-06	0.000856874	0.799,1.0,1.0	0.518,0.452,0.476	0.451	Down	11	113409605	113475691	-	DRD2	dopamine receptor D2 [Source:HGNC Symbol%3BAcc:HGNC:3023]	GO:0046717:acid secretion;GO:0032147:activation of protein kinase activity;GO:0021984:adenohypophysis development;GO:0071880:adenylate cyclase-activating adrenergic receptor signaling pathway;	GO:0001669:acrosomal vesicle;GO:0030424:axon;GO:0043679:axon terminus;GO:0060170:ciliary membrane;	GO:0035240:dopamine binding;GO:0001591:dopamine neurotransmitter receptor activity, coupled via Gi/Go;GO:0004930:G-protein coupled receptor activity;GO:0042802:identical protein binding;	K04145	;ko04015 Rap1 signaling pathway;ko04024 cAMP signaling pathway;ko04080 Neuroactive ligand-receptor interaction;ko04540 Gap junction;ko04728 Dopaminergic synapse;ko05012 Parkinson disease;ko05030 Cocaine addiction;ko05034 Alcoholism;
ENSG00000116922	37691458	37691581	37690333	37690438	37692029	37692216	8,6,8	1,1,0	3,2,1	3,1,1	272	149	0.000164049	0.0166882	0.814,0.767,1.0	0.354,0.523,0.354	0.45	Down	1	37681570	37692249	-	C1orf109	chromosome 1 open reading frame 109 [Source:HGNC Symbol%3BAcc:HGNC:26039]	-	GO:0005737:cytoplasm;GO:0005829:cytosol;GO:0005730:nucleolus;GO:0005654:nucleoplasm;GO:0005634:nucleus;	-	K09537;K16467	-
ENSG00000197614	8651661	8651691	8650377	8650589	8654436	8654481	3,2,4	0,4,6	3,2,7	0,0,0	179	149	2.46E-06	0.0010329	1.0,0.294,0.357	1.0,1.0,1.0	-0.45	Up	12	8637346	8662888	-	MFAP5	microfibril associated protein 5 [Source:HGNC Symbol%3BAcc:HGNC:29673]	GO:0060216:definitive hemopoiesis;GO:0048048:embryonic eye morphogenesis;GO:0097435:fibril organization;	GO:0005576:extracellular region;GO:0001527:microfibril;	GO:0005201:extracellular matrix structural constituent;	K12581;K07515	;ko03018 RNA degradation;;ko00062 Fatty acid elongation;ko00071 Fatty acid degradation;ko00280 Valine, leucine and isoleucine degradation;ko00310 Lysine degradation;ko00380 Tryptophan metabolism;ko00410 beta-Alanine metabolism;ko00640 Propanoate metabolism;ko00650 Butanoate metabolism;ko01100 Metabolic pathways;ko01200 Carbon metabolism;ko01212 Fatty acid metabolism;
ENSG00000115525	85844395	85844521	85839205	85840392	85846376	85846563	6,3,9	0,0,1	16,1,6	3,4,2	275	149	1.90E-05	0.00418647	1.0,1.0,0.83	0.743,0.119,0.619	0.45	Down	2	85837120	85905199	-	ST3GAL5	ST3 beta-galactoside alpha-2%2C3-sialyltransferase 5 [Source:HGNC Symbol%3BAcc:HGNC:10872]	GO:0005975:carbohydrate metabolic process;GO:0001574:ganglioside biosynthetic process;GO:0006688:glycosphingolipid biosynthetic process;GO:0006486:protein glycosylation;	GO:0000139:Golgi membrane;GO:0016021:integral component of membrane;GO:0005887:integral component of plasma membrane;	GO:0003836:beta-galactoside (CMP) alpha-2,3-sialyltransferase activity;GO:0047291:lactosylceramide alpha-2,3-sialyltransferase activity;GO:0004513:neolactotetraosylceramide alpha-2,3-sialyltransferase activity;GO:0008373:sialyltransferase activity;	K03370	;ko00604 Glycosphingolipid biosynthesis - ganglio series;ko01100 Metabolic pathways;
ENSG00000187097	73996649	73996776	73988146	73988172	74007695	74007812	0,3,0	2,0,2	2,3,3	2,0,0	276	149	0.000123392	0.0140065	0.0,1.0,0.0	0.351,1.0,1.0	-0.45	Up	14	73958010	74019399	-	ENTPD5	ectonucleoside triphosphate diphosphohydrolase 5 (inactive) [Source:HGNC Symbol%3BAcc:HGNC:3367]	GO:0051084:'de novo' posttranslational protein folding;GO:0046034:ATP metabolic process;GO:0009134:nucleoside diphosphate catabolic process;GO:0045821:positive regulation of glycolytic process;GO:0006487:protein N-linked glycosylation;GO:0014066:regulation of phosphatidylinositol 3-kinase signaling;	GO:0005783:endoplasmic reticulum;GO:0005576:extracellular region;GO:0016020:membrane;	GO:0004382:guanosine-diphosphatase activity;GO:0017110:nucleoside-diphosphatase activity;GO:0045134:uridine-diphosphatase activity;	K01511	;ko00230 Purine metabolism;ko00240 Pyrimidine metabolism;ko01100 Metabolic pathways;
ENSG00000115998	70190542	70190715	70182666	70182935	70190972	70191002	3,11,4	6,2,2	6,6,3	1,0,0	322	149	1.10E-05	0.00275798	0.188,0.718,0.481	0.735,1.0,1.0	-0.449	Up	2	70149885	70248615	-	C2orf42	chromosome 2 open reading frame 42 [Source:HGNC Symbol%3BAcc:HGNC:26056]	-	GO:0005654:nucleoplasm;GO:0005634:nucleus;	-	K13201	-
ENSG00000108474	16316680	16316934	16313546	16313614	16317774	16317908	6,10,8	3,4,1	15,5,20	0,0,0	403	149	2.23E-08	2.76E-05	0.425,0.48,0.747	1.0,1.0,1.0	-0.449	Up	17	16217191	16351797	+	PIGL	phosphatidylinositol glycan anchor biosynthesis class L [Source:HGNC Symbol%3BAcc:HGNC:8966]	GO:0006506:GPI anchor biosynthetic process;GO:0016254:preassembly of GPI anchor in ER membrane;	GO:0005783:endoplasmic reticulum;GO:0005789:endoplasmic reticulum membrane;GO:0016021:integral component of membrane;GO:0005829:cytosol;GO:0070062:extracellular exosome;GO:0016020:membrane;	GO:0016811:hydrolase activity, acting on carbon-nitrogen (but not peptide) bonds, in linear amides;GO:0000225:N-acetylglucosaminylphosphatidylinositol deacetylase activity;GO:0042803:protein homodimerization activity;	K03434;K12581	;ko00563 Glycosylphosphatidylinositol (GPI)-anchor biosynthesis;ko01100 Metabolic pathways;;ko03018 RNA degradation;
ENSG00000249715	96647063	96647155	96646400	96646453	96647777	96647886	4,3,4	2,1,3	2,7,2	0,0,0	241	149	1.03E-05	0.00265556	0.553,0.65,0.452	1.0,1.0,1.0	-0.448	Up	2	96642737	96704887	+	FER1L5	fer-1 like family member 5 [Source:HGNC Symbol%3BAcc:HGNC:19044]	GO:0002281:macrophage activation involved in immune response;GO:0061025:membrane fusion;GO:0002280:monocyte activation involved in immune response;GO:0007520:myoblast fusion;GO:0050765:negative regulation of phagocytosis;GO:0007009:plasma membrane organization;GO:0001778:plasma membrane repair;GO:0033292:T-tubule organization;GO:0006906:vesicle fusion;	GO:0031410:cytoplasmic vesicle;GO:0016021:integral component of membrane;GO:0030315:T-tubule;	GO:0005509:calcium ion binding;GO:0005544:calcium-dependent phospholipid binding;	K02927;K18261	-
ENSG00000179134	39351816	39352374	39348287	39348389	39354005	39354066	1,9,1	0,4,2	1,5,15	0,0,1	707	149	3.15E-06	0.00123307	1.0,0.322,0.095	1.0,1.0,0.76	-0.448	Up	19	39342421	39385710	+	SAMD4B	sterile alpha motif domain containing 4B [Source:HGNC Symbol%3BAcc:HGNC:25492]	GO:0017148:negative regulation of translation;GO:0000289:nuclear-transcribed mRNA poly(A) tail shortening;GO:0043488:regulation of mRNA stability;	GO:0005829:cytosol;GO:0005634:nucleus;GO:0000932:cytoplasmic mRNA processing body;GO:0070062:extracellular exosome;GO:0016020:membrane;	GO:0003729:mRNA binding;GO:0003723:RNA binding;GO:0030371:translation repressor activity;GO:0042803:protein homodimerization activity;	K17985;K12581	;ko04137 Mitophagy - animal;ko04140 Autophagy - animal;ko05010 Alzheimer disease;ko05014 Amyotrophic lateral sclerosis;ko05016 Huntington disease;ko05017 Spinocerebellar ataxia;ko05022 Pathways of neurodegeneration - multiple diseases;;ko03018 RNA degradation;
ENSG00000214293	77661197	77661333	77657658	77659318	77685201	77685328	0,0,1	2,2,0	4,3,1	0,3,0	285	149	5.68E-05	0.00861784	0.0,0.0,1.0	1.0,0.343,1.0	-0.448	Up	7	77657659	77696290	-	APTR	Alu-mediated CDKN1A/p21 transcriptional regulator [Source:HGNC Symbol%3BAcc:HGNC:44173]	-	-	-	-	-
ENSG00000125450	75230952	75231074	75228997	75229131	75231339	75231423	0,0,1	7,4,6	2,4,2	6,6,0	271	149	0.000748604	0.0456619	0.0,0.0,0.084	0.155,0.268,1.0	-0.446	Up	17	75205659	75235758	+	NUP85	nucleoporin 85 [Source:HGNC Symbol%3BAcc:HGNC:8734]	GO:0030032:lamellipodium assembly;GO:0048246:macrophage chemotaxis;GO:0006406:mRNA export from nucleus;GO:0072006:nephron development;GO:0045893:positive regulation of transcription, DNA-templated;GO:0006606:protein import into nucleus;	GO:0005829:cytosol;GO:0000776:kinetochore;GO:0016020:membrane;GO:0005635:nuclear envelope;GO:0031965:nuclear membrane;GO:0031080:nuclear pore outer ring;GO:0005654:nucleoplasm;GO:0005819:spindle;	GO:0017056:structural constituent of nuclear pore;	K14304	;ko03013 RNA transport;ko05014 Amyotrophic lateral sclerosis;
ENSG00000136758	27116218	27116327	27114520	27114607	27117575	27117727	0,1,1	3,4,0	6,2,3	0,0,2	258	149	7.09E-06	0.00213153	0.0,0.126,1.0	1.0,1.0,0.464	-0.446	Up	10	27110111	27155266	-	YME1L1	YME1 like 1 ATPase [Source:HGNC Symbol%3BAcc:HGNC:12843]	GO:0008283:cell proliferation;GO:0035694:mitochondrial protein catabolic process;GO:0034982:mitochondrial protein processing;GO:0007005:mitochondrion organization;GO:0043066:negative regulation of apoptotic process;GO:0034214:protein hexamerization;GO:0006515:misfolded or incompletely synthesized protein catabolic process;GO:0006508:proteolysis;	GO:0016021:integral component of membrane;GO:0016020:membrane;GO:0005743:mitochondrial inner membrane;GO:0005739:mitochondrion;GO:0016604:nuclear body;	GO:0005524:ATP binding;GO:0004176:ATP-dependent peptidase activity;GO:0046872:metal ion binding;GO:0004222:metalloendopeptidase activity;	K08955	-
ENSG00000106733	75078704	75078831	75078325	75078582	75083086	75083150	1,0,0	2,3,1	2,2,6	3,1,1	276	149	1.48E-05	0.00345397	0.213,0.0,0.0	0.265,0.519,0.764	-0.445	Up	9	75060573	75088217	-	NMRK1	nicotinamide riboside kinase 1 [Source:HGNC Symbol%3BAcc:HGNC:26057]	GO:0009435:NAD biosynthetic process;GO:0019674:NAD metabolic process;	GO:0005737:cytoplasm;GO:0005829:cytosol;	GO:0005524:ATP binding;GO:0046872:metal ion binding;GO:0050262:ribosylnicotinamide kinase activity;	K10524	;ko00760 Nicotinate and nicotinamide metabolism;ko01100 Metabolic pathways;
ENSG00000169398	140948665	140948723	140925660	140925749	140983841	140984155	1,3,2	4,4,3	1,4,1	0,1,1	207	149	0.000570974	0.0380097	0.153,0.351,0.324	1.0,0.742,0.419	-0.444	Up	8	140657900	141002216	-	PTK2	protein tyrosine kinase 2 [Source:HGNC Symbol%3BAcc:HGNC:9611]	GO:0001525:angiogenesis;GO:0007411:axon guidance;GO:0030154:cell differentiation;GO:0016477:cell migration;GO:0001568:blood vessel development;GO:0007172:signal complex assembly;GO:0007015:actin filament organization;GO:0060055:angiogenesis involved in wound healing;GO:0007173:epidermal growth factor receptor signaling pathway;GO:0045087:innate immune response;GO:2000811:negative regulation of an…	GO:0005938:cell cortex;GO:0036064:ciliary basal body;GO:0005737:cytoplasm;GO:0005856:cytoskeleton;GO:0016324:apical plasma membrane;GO:0016323:basolateral plasma membrane;GO:0005925:focal adhesion;GO:0005886:plasma membrane;GO:0043197:dendritic spine;GO:0031234:extrinsic component of cytoplasmic side of plasma membrane;GO:0005634:nucleus;GO:0048471:perinuclear region of cytoplasm;GO:0042383:sarco…	GO:0003779:actin binding;GO:0005524:ATP binding;GO:0005178:integrin binding;GO:0008432:JUN kinase binding;GO:0042802:identical protein binding;GO:0004715:non-membrane spanning protein tyrosine kinase activity;GO:0004714:transmembrane receptor protein tyrosine kinase activity;GO:0004198:calcium-dependent cysteine-type endopeptidase activity;GO:0002020:protease binding;GO:0004713:protein tyrosine k…	K05725;K02927	;ko01522 Endocrine resistance;ko04012 ErbB signaling pathway;ko04062 Chemokine signaling pathway;ko04151 PI3K-Akt signaling pathway;ko04360 Axon guidance;ko04370 VEGF signaling pathway;ko04510 Focal adhesion;ko04670 Leukocyte transendothelial migration;ko04810 Regulation of actin cytoskeleton;ko04935 Growth hormone synthesis, secretion and action;ko05100 Bacterial invasion of epithelial cells;ko0…
ENSG00000074319	18516098	18516164	18509541	18509665	18526774	18526821	3,7,5	1,1,0	3,4,0	10,0,5	215	149	0.000132589	0.0146921	0.675,0.829,1.0	0.172,1.0,0.0	0.444	Down	11	18468336	18526951	-	TSG101	tumor susceptibility 101 [Source:HGNC Symbol%3BAcc:HGNC:15971]	GO:0097352:autophagosome maturation;GO:0007049:cell cycle;GO:0051301:cell division;GO:0008333:endosome to lysosome transport;GO:1990182:exosomal secretion;GO:0006858:extracellular transport;GO:0030216:keratinocyte differentiation;GO:0016236:macroautophagy;GO:0036258:multivesicular body assembly;GO:0008285:negative regulation of cell proliferation;GO:0042059:negative regulation of epidermal growth…	GO:0005737:cytoplasm;GO:0005829:cytosol;GO:0005769:early endosome;GO:0031901:early endosome membrane;GO:0005768:endosome;GO:0010008:endosome membrane;GO:0000813:ESCRT I complex;GO:0070062:extracellular exosome;GO:0090543:Flemming body;GO:0005770:late endosome;GO:0031902:late endosome membrane;GO:0005815:microtubule organizing center;GO:0005771:multivesicular body;GO:0005730:nucleolus;GO:0005886:p…	GO:0048306:calcium-dependent protein binding;GO:0003677:DNA binding;GO:0030374:ligand-dependent nuclear receptor transcription coactivator activity;GO:0042803:protein homodimerization activity;GO:0044877:macromolecular complex binding;GO:0003714:transcription corepressor activity;GO:0043130:ubiquitin binding;GO:0031625:ubiquitin protein ligase binding;GO:0046790:virion binding;	K12183	;ko04144 Endocytosis;
ENSG00000005884	50076589	50076681	50076325	50076475	50077378	50077447	5,1,6	4,2,0	20,7,16	0,0,0	241	149	0.000269377	0.0232378	0.436,0.236,1.0	1.0,1.0,1.0	-0.443	Up	17	50055968	50090481	+	ITGA3	integrin subunit alpha 3 [Source:HGNC Symbol%3BAcc:HGNC:6139]	GO:0007160:cell-matrix adhesion;GO:0097062:dendritic spine maintenance;GO:0035640:exploration behavior;GO:0007507:heart development;GO:0007229:integrin-mediated signaling pathway;GO:0030324:lung development;GO:0060135:maternal process involved in female pregnancy;GO:0007613:memory;GO:0048333:mesodermal cell differentiation;GO:0031345:negative regulation of cell projection organization;GO:0035024:…	GO:0016323:basolateral plasma membrane;GO:0071944:cell periphery;GO:0009986:cell surface;GO:0060076:excitatory synapse;GO:0009897:external side of plasma membrane;GO:0070062:extracellular exosome;GO:0031527:filopodium membrane;GO:0005925:focal adhesion;GO:0034667:integrin alpha3-beta1 complex;GO:0008305:integrin complex;GO:0048471:perinuclear region of cytoplasm;GO:0005886:plasma membrane;GO:0043…	GO:0005518:collagen binding;GO:0001968:fibronectin binding;GO:0005178:integrin binding;GO:0043236:laminin binding;GO:0046872:metal ion binding;GO:0002020:protease binding;GO:0019904:protein domain specific binding;GO:0046982:protein heterodimerization activity;	K06482;K17985	;ko04151 PI3K-Akt signaling pathway;ko04510 Focal adhesion;ko04512 ECM-receptor interaction;ko04640 Hematopoietic cell lineage;ko04810 Regulation of actin cytoskeleton;ko05165 Human papillomavirus infection;ko05200 Pathways in cancer;ko05222 Small cell lung cancer;ko05410 Hypertrophic cardiomyopathy;ko05412 Arrhythmogenic right ventricular cardiomyopathy;ko05414 Dilated cardiomyopathy;;ko04137 Mi…
ENSG00000229358	32719135	32719193	32716717	32716809	32722722	32722833	2,4,0	4,0,3	1,6,2	0,0,1	207	149	9.85E-05	0.0121316	0.265,1.0,0.0	1.0,1.0,0.59	-0.442	Up	7	32580949	32761787	-	DPY19L1P1	DPY19L1 pseudogene 1 [Source:HGNC Symbol%3BAcc:HGNC:22395]	GO:0018406:protein C-linked glycosylation via 2'-alpha-mannosyl-L-tryptophan;	GO:0016021:integral component of membrane;GO:0016020:membrane;GO:0005637:nuclear inner membrane;	GO:0000030:mannosyltransferase activity;	K09654	;ko00515 Mannose type O-glycan biosynthesis;ko01100 Metabolic pathways;
ENSG00000180801	113970474	113970947	113906664	113906745	113979455	113979647	0,1,0	2,0,2	6,1,2	0,0,1	622	149	1.75E-06	0.000819899	0.0,1.0,0.0	1.0,1.0,0.324	-0.441	Up	4	113900284	113979727	-	ARSJ	arylsulfatase family member J [Source:HGNC Symbol%3BAcc:HGNC:26286]	-	GO:0015629:actin cytoskeleton;GO:0005788:endoplasmic reticulum lumen;GO:0005576:extracellular region;	GO:0004065:arylsulfatase activity;GO:0046872:metal ion binding;	K12375	-
ENSG00000064666	1032562	1032669	1032391	1032458	1036129	1036246	3,6,1	0,0,0	2,2,2	0,7,1	256	149	0.000105607	0.0126036	1.0,1.0,1.0	1.0,0.143,0.538	0.44	Down	19	1026586	1039068	+	CNN2	calponin 2 [Source:HGNC Symbol%3BAcc:HGNC:2156]	GO:0031032:actomyosin structure organization;GO:0071260:cellular response to mechanical stimulus;GO:0032970:regulation of actin filament-based process;GO:0051764:actin crosslink formation;	GO:0001725:stress fiber;GO:0005884:actin filament;	GO:0003779:actin binding;GO:0005516:calmodulin binding;GO:0051015:actin filament binding;GO:0008093:cytoskeletal adaptor activity;	K15411;K09228;K18674	-
ENSG00000179818	70053730	70053994	70051202	70051305	70055655	70055910	5,2,3	2,0,4	8,1,7	0,0,0	413	149	1.88E-05	0.00415992	0.474,1.0,0.213	1.0,1.0,1.0	-0.438	Up	2	69960104	70103220	-	PCBP1-AS1	PCBP1 antisense RNA 1 [Source:HGNC Symbol%3BAcc:HGNC:42948]	-	-	-	-	-
ENSG00000197343	99562240	99562494	99561887	99561973	99571687	99571717	17,11,9	1,0,0	3,4,4	1,2,1	403	149	0.000823006	0.0486549	0.863,1.0,1.0	0.526,0.425,0.597	0.438	Down	7	99558406	99576453	+	ZNF655	zinc finger protein 655 [Source:HGNC Symbol%3BAcc:HGNC:30899]	GO:2000134:negative regulation of G1/S transition of mitotic cell cycle;GO:0006357:regulation of transcription from RNA polymerase II promoter;	GO:0005737:cytoplasm;GO:0005730:nucleolus;GO:0005634:nucleus;	GO:0000981:sequence-specific DNA binding RNA polymerase II transcription factor activity;GO:0046872:metal ion binding;GO:0000978:RNA polymerase II core promoter proximal region sequence-specific DNA binding;	K09229	-
ENSG00000177990	63590998	63591127	63583811	63583836	63594086	63594133	8,5,5	0,1,0	2,6,6	3,1,5	278	149	7.50E-06	0.00217482	1.0,0.728,1.0	0.263,0.763,0.391	0.437	Down	12	63558913	63668939	-	DPY19L2	dpy-19 like 2 [Source:HGNC Symbol%3BAcc:HGNC:19414]	GO:0018406:protein C-linked glycosylation via 2'-alpha-mannosyl-L-tryptophan;GO:0007286:spermatid development;	GO:0016021:integral component of membrane;GO:0005637:nuclear inner membrane;GO:0005634:nucleus;	GO:0000030:mannosyltransferase activity;	-	-
ENSG00000125846	18298288	18298464	18297984	18298062	18305680	18305807	1,6,2	0,0,0	3,4,9	2,2,1	325	149	0.000569711	0.0379862	1.0,1.0,1.0	0.407,0.478,0.805	0.437	Down	20	18288283	18316996	+	ZNF133	zinc finger protein 133 [Source:HGNC Symbol%3BAcc:HGNC:12917]	GO:0000122:negative regulation of transcription from RNA polymerase II promoter;GO:0006357:regulation of transcription from RNA polymerase II promoter;	GO:0005634:nucleus;	GO:0003700:sequence-specific DNA binding transcription factor activity;GO:0000981:sequence-specific DNA binding RNA polymerase II transcription factor activity;GO:0001227:RNA polymerase II transcription regulatory region sequence-specific DNA binding transcription factor activity involved in negative regulation of transcription;GO:0046872:metal ion binding;GO:0000977:RNA polymerase II regulatory …	K09228	;ko05168 Herpes simplex virus 1 infection;
ENSG00000198830	26473412	26473585	26472607	26472627	26473702	26473732	2,1,4	1,4,1	3,5,12	0,1,1	322	149	7.59E-05	0.0103157	0.481,0.104,0.649	1.0,0.698,0.847	-0.437	Up	1	26472440	26476642	+	HMGN2	high mobility group nucleosomal binding domain 2 [Source:HGNC Symbol%3BAcc:HGNC:4986]	GO:0006325:chromatin organization;	GO:0005634:nucleus;	GO:0003682:chromatin binding;	K11300	-
ENSG00000159239	74417381	74417537	74414390	74416241	74421542	74421662	7,10,5	1,2,1	3,6,3	5,6,3	305	149	0.000496733	0.0346336	0.774,0.71,0.71	0.227,0.328,0.328	0.437	Down	2	74393836	74421662	-	-	novel protein	-	-	-	K12581	;ko03018 RNA degradation;
ENSG00000198901	90969078	90969117	90966464	90966653	90969446	90969623	7,13,13	6,0,0	9,8,6	19,3,17	188	149	0.000337793	0.0268045	0.48,1.0,1.0	0.273,0.679,0.219	0.436	Down	15	90966040	90995629	-	PRC1	protein regulator of cytokinesis 1 [Source:HGNC Symbol%3BAcc:HGNC:9341]	GO:0051301:cell division;GO:0001578:microtubule bundle formation;GO:0000226:microtubule cytoskeleton organization;GO:0000022:mitotic spindle elongation;GO:0051256:mitotic spindle midzone assembly;GO:0008284:positive regulation of cell proliferation;GO:0032465:regulation of cytokinesis;	GO:0005694:chromosome;GO:0070938:contractile ring;GO:0005737:cytoplasm;GO:0005829:cytosol;GO:0045171:intercellular bridge;GO:0015630:microtubule cytoskeleton;GO:0030496:midbody;GO:1990023:mitotic spindle midzone;GO:0005654:nucleoplasm;GO:0005634:nucleus;GO:0005886:plasma membrane;GO:0005819:spindle;GO:0005876:spindle microtubule;GO:0000922:spindle pole;	GO:0042802:identical protein binding;GO:0019894:kinesin binding;GO:0008017:microtubule binding;GO:0019901:protein kinase binding;	K16732	-
ENSG00000090520	186579880	186580104	186577667	186577800	186581374	186581513	6,5,13	0,0,0	2,7,12	2,4,0	373	149	0.000139395	0.0152466	1.0,1.0,1.0	0.285,0.411,1.0	0.435	Down	3	186567403	186585800	+	DNAJB11	DnaJ heat shock protein family (Hsp40) member B11 [Source:HGNC Symbol%3BAcc:HGNC:14889]	GO:0016556:mRNA modification;GO:0050768:negative regulation of neurogenesis;GO:0006457:protein folding;GO:0051604:protein maturation;	GO:0005788:endoplasmic reticulum lumen;GO:0005615:extracellular space;GO:0005634:nucleus;	GO:0005102:receptor binding;GO:0051082:unfolded protein binding;	K09517	;ko04141 Protein processing in endoplasmic reticulum;
ENSG00000042088	89956577	89956684	89956009	89956278	89963107	89963673	0,0,0	10,7,11	3,1,4	1,4,2	256	149	4.25E-06	0.00150864	0.0,0.0,0.0	0.636,0.127,0.538	-0.434	Up	14	89954939	90044764	+	TDP1	tyrosyl-DNA phosphodiesterase 1 [Source:HGNC Symbol%3BAcc:HGNC:18884]	GO:0006281:DNA repair;GO:0006302:double-strand break repair;GO:0000012:single strand break repair;GO:0007507:heart development;GO:0071557:histone H3-K27 demethylation;GO:0010468:regulation of gene expression;	GO:0005737:cytoplasm;GO:0043231:intracellular membrane-bounded organelle;GO:0005654:nucleoplasm;GO:0005634:nucleus;GO:0005886:plasma membrane;GO:0044666:MLL3/4 complex;	GO:0017005:3'-tyrosyl-DNA phosphodiesterase activity;GO:0003690:double-stranded DNA binding;GO:0004527:exonuclease activity;GO:0003697:single-stranded DNA binding;GO:0031490:chromatin DNA binding;GO:0051213:dioxygenase activity;GO:0071558:histone demethylase activity (H3-K27 specific);GO:0046872:metal ion binding;GO:0000978:RNA polymerase II core promoter proximal region sequence-specific DNA bin…	K10862	-
ENSG00000130349	107030024	107030107	107028568	107028797	107039748	107040230	3,8,8	1,1,0	4,8,1	1,12,3	232	149	2.48E-05	0.00503825	0.658,0.837,1.0	0.72,0.3,0.176	0.433	Down	6	107028199	107051586	+	MTRES1	mitochondrial transcription rescue factor 1 [Source:HGNC Symbol%3BAcc:HGNC:17971]	GO:1903108:regulation of transcription from mitochondrial promoter;GO:0072344:rescue of stalled ribosome;	GO:0005759:mitochondrial matrix;GO:0005739:mitochondrion;	GO:0043023:ribosomal large subunit binding;GO:0003723:RNA binding;GO:0000049:tRNA binding;	K15696	-
ENSG00000198393	133006125	133006259	132987664	132987768	133007041	133007168	3,8,13	1,4,5	5,4,2	0,0,0	283	149	1.09E-07	0.000110561	0.612,0.513,0.578	1.0,1.0,1.0	-0.432	Up	12	132986365	133032952	+	ZNF26	zinc finger protein 26 [Source:HGNC Symbol%3BAcc:HGNC:13053]	GO:0006357:regulation of transcription from RNA polymerase II promoter;	GO:0005634:nucleus;	GO:0000981:sequence-specific DNA binding RNA polymerase II transcription factor activity;GO:0046872:metal ion binding;GO:0000978:RNA polymerase II core promoter proximal region sequence-specific DNA binding;GO:0003677:DNA binding;	K09228;K14209	;ko05168 Herpes simplex virus 1 infection;;ko04974 Protein digestion and absorption;
ENSG00000138640	88990972	88991150	88936282	88938241	89020459	89020669	5,15,7	8,5,8	6,4,13	1,1,0	327	149	1.25E-05	0.00302689	0.222,0.578,0.285	0.732,0.646,1.0	-0.431	Up	4	88725955	89111398	-	FAM13A	family with sequence similarity 13 member A [Source:HGNC Symbol%3BAcc:HGNC:19367]	GO:0051056:regulation of small GTPase mediated signal transduction;GO:0007165:signal transduction;	GO:0005829:cytosol;	GO:0005096:GTPase activator activity;	-	-
ENSG00000204370	112107544	112107708	112088866	112089011	112119291	112119442	4,3,2	1,1,3	0,0,1	7,4,2	313	149	5.98E-06	0.0018592	0.656,0.588,0.241	0.0,0.0,0.192	0.431	Down	11	112086824	112120016	+	SDHD	succinate dehydrogenase complex subunit D [Source:HGNC Symbol%3BAcc:HGNC:10683]	GO:0006121:mitochondrial electron transport, succinate to ubiquinone;GO:0006099:tricarboxylic acid cycle;	GO:0016021:integral component of membrane;GO:0005740:mitochondrial envelope;GO:0005743:mitochondrial inner membrane;GO:0005749:mitochondrial respiratory chain complex II, succinate dehydrogenase complex (ubiquinone);GO:0005739:mitochondrion;	GO:0009055:electron carrier activity;GO:0020037:heme binding;GO:0046872:metal ion binding;GO:0048039:ubiquinone binding;	K00237	;ko00020 Citrate cycle (TCA cycle);ko00190 Oxidative phosphorylation;ko01100 Metabolic pathways;ko01200 Carbon metabolism;ko04714 Thermogenesis;ko04932 Non-alcoholic fatty liver disease;ko05010 Alzheimer disease;ko05012 Parkinson disease;ko05014 Amyotrophic lateral sclerosis;ko05016 Huntington disease;ko05020 Prion disease;ko05022 Pathways of neurodegeneration - multiple diseases;
ENSG00000005884	50076589	50077029	50076325	50076475	50077378	50077447	6,6,14	4,2,0	10,6,25	0,0,0	589	149	3.42E-05	0.00621454	0.275,0.431,1.0	1.0,1.0,1.0	-0.431	Up	17	50055968	50090481	+	ITGA3	integrin subunit alpha 3 [Source:HGNC Symbol%3BAcc:HGNC:6139]	GO:0007160:cell-matrix adhesion;GO:0097062:dendritic spine maintenance;GO:0035640:exploration behavior;GO:0007507:heart development;GO:0007229:integrin-mediated signaling pathway;GO:0030324:lung development;GO:0060135:maternal process involved in female pregnancy;GO:0007613:memory;GO:0048333:mesodermal cell differentiation;GO:0031345:negative regulation of cell projection organization;GO:0035024:…	GO:0016323:basolateral plasma membrane;GO:0071944:cell periphery;GO:0009986:cell surface;GO:0060076:excitatory synapse;GO:0009897:external side of plasma membrane;GO:0070062:extracellular exosome;GO:0031527:filopodium membrane;GO:0005925:focal adhesion;GO:0034667:integrin alpha3-beta1 complex;GO:0008305:integrin complex;GO:0048471:perinuclear region of cytoplasm;GO:0005886:plasma membrane;GO:0043…	GO:0005518:collagen binding;GO:0001968:fibronectin binding;GO:0005178:integrin binding;GO:0043236:laminin binding;GO:0046872:metal ion binding;GO:0002020:protease binding;GO:0019904:protein domain specific binding;GO:0046982:protein heterodimerization activity;	K06482;K17985	;ko04151 PI3K-Akt signaling pathway;ko04510 Focal adhesion;ko04512 ECM-receptor interaction;ko04640 Hematopoietic cell lineage;ko04810 Regulation of actin cytoskeleton;ko05165 Human papillomavirus infection;ko05200 Pathways in cancer;ko05222 Small cell lung cancer;ko05410 Hypertrophic cardiomyopathy;ko05412 Arrhythmogenic right ventricular cardiomyopathy;ko05414 Dilated cardiomyopathy;;ko04137 Mi…
ENSG00000173276	42009466	42009597	42002896	42002961	42010251	42010357	0,2,0	4,11,3	2,2,3	1,1,3	280	149	0.000154377	0.0161454	0.0,0.088,0.0	0.516,0.516,0.347	-0.43	Up	21	41986831	42010387	-	ZBTB21	zinc finger and BTB domain containing 21 [Source:HGNC Symbol%3BAcc:HGNC:13083]	GO:0000122:negative regulation of transcription from RNA polymerase II promoter;GO:0045892:negative regulation of transcription, DNA-templated;GO:0006357:regulation of transcription from RNA polymerase II promoter;	GO:0005829:cytosol;GO:0005654:nucleoplasm;GO:0005634:nucleus;	GO:0000981:sequence-specific DNA binding RNA polymerase II transcription factor activity;GO:0001227:RNA polymerase II transcription regulatory region sequence-specific DNA binding transcription factor activity involved in negative regulation of transcription;GO:0042802:identical protein binding;GO:0046872:metal ion binding;GO:0008327:methyl-CpG binding;GO:0031208:POZ domain binding;GO:0043565:seq…	-	-
ENSG00000272980	167040047	167040339	167033874	167033971	167044404	167044576	6,4,3	0,1,0	5,2,4	1,2,2	441	149	4.88E-05	0.0077773	1.0,0.575,1.0	0.628,0.253,0.403	0.43	Down	6	166999405	167139141	+	-	novel transcript	-	-	-	-	-
ENSG00000242288	73699465	73699588	73697532	73697720	73704985	73705078	3,3,6	3,7,3	1,1,1	0,1,0	272	149	0.000196914	0.0188374	0.354,0.19,0.523	1.0,0.354,1.0	-0.429	Up	10	73674295	73730466	-	BMS1P4-AGAP5	BMS1P4-AGAP5 readthrough [Source:HGNC Symbol%3BAcc:HGNC:55636]	-	-	-	-	-
ENSG00000122692	33071728	33071892	33068823	33068934	33076582	33076674	10,9,9	3,4,3	2,6,18	0,0,0	313	149	6.39E-08	7.16E-05	0.613,0.517,0.588	1.0,1.0,1.0	-0.427	Up	9	33041765	33076674	-	SMU1	SMU1 DNA replication regulator and spliceosomal factor [Source:HGNC Symbol%3BAcc:HGNC:18247]	GO:0000398:mRNA splicing, via spliceosome;GO:0000381:regulation of alternative mRNA splicing, via spliceosome;GO:0008380:RNA splicing;	GO:0005737:cytoplasm;GO:0016607:nuclear speck;GO:0005634:nucleus;GO:0071011:precatalytic spliceosome;GO:0071005:U2-type precatalytic spliceosome;	-	K13111	-
ENSG00000153113	96712348	96712473	96695835	96695907	96714640	96715108	4,1,5	4,12,0	0,0,1	4,2,4	274	149	0.000368887	0.0284004	0.352,0.043,1.0	0.0,0.0,0.12	0.425	Down	5	96525267	96779595	+	CAST	calpastatin [Source:HGNC Symbol%3BAcc:HGNC:1515]	GO:0097340:inhibition of cysteine-type endopeptidase activity;GO:2000675:negative regulation of type B pancreatic cell apoptotic process;GO:1990709:presynaptic active zone organization;GO:0006310:DNA recombination;GO:0090305:nucleic acid phosphodiester bond hydrolysis;GO:0032199:reverse transcription involved in RNA-mediated transposition;GO:0032197:transposition, RNA-mediated;GO:0007343:egg acti…	GO:0005737:cytoplasm;GO:0005829:cytosol;GO:0005783:endoplasmic reticulum;GO:0016020:membrane;GO:0005634:nucleus;GO:0014069:postsynaptic density;	GO:0045296:cadherin binding;GO:0010859:calcium-dependent cysteine-type endopeptidase inhibitor activity;GO:0004866:endopeptidase inhibitor activity;GO:0003723:RNA binding;GO:0046872:metal ion binding;GO:0003964:RNA-directed DNA polymerase activity;GO:0009036:Type II site-specific deoxyribonuclease activity;GO:0002020:protease binding;	K04281	;ko05131 Shigellosis;
ENSG00000248124	21819108	21819481	21818655	21818761	21820294	21820400	26,22,15	0,2,0	34,8,39	9,6,5	522	149	7.28E-06	0.00215197	1.0,0.758,1.0	0.519,0.276,0.69	0.424	Down	16	21796106	21820444	-	RRN3P1	RRN3 pseudogene 1 [Source:HGNC Symbol%3BAcc:HGNC:30548]	GO:0006361:transcription initiation from RNA polymerase I promoter;GO:0010976:positive regulation of neuron projection development;	GO:0005634:nucleus;GO:0005730:nucleolus;GO:0005654:nucleoplasm;	GO:0001042:RNA polymerase I core binding;GO:0001181:core RNA polymerase I binding transcription factor activity;GO:0001164:RNA polymerase I CORE element sequence-specific DNA binding;	K15216	-
ENSG00000214719	30631736	30631895	30610893	30610942	30633097	30633390	1,0,0	4,8,4	6,2,9	5,2,2	308	149	1.69E-07	0.00015096	0.108,0.0,0.0	0.367,0.326,0.685	-0.423	Up	17	30576464	30672789	+	-	novel transcript	-	-	-	-	-
ENSG00000010318	52422759	52422881	52421647	52421754	52423090	52423640	5,3,11	0,0,0	1,3,5	3,0,2	271	149	0.000607918	0.0395895	1.0,1.0,1.0	0.155,1.0,0.579	0.422	Down	3	52410660	52423641	+	PHF7	PHD finger protein 7 [Source:HGNC Symbol%3BAcc:HGNC:18458]	-	GO:0005829:cytosol;GO:0005794:Golgi apparatus;GO:0016607:nuclear speck;GO:0005654:nucleoplasm;GO:0005634:nucleus;GO:0005886:plasma membrane;	GO:0046872:metal ion binding;	K09537	-
ENSG00000198393	133006056	133006259	132987664	132987768	133007041	133007168	5,10,14	1,4,5	10,8,10	0,0,0	352	149	1.02E-08	1.49E-05	0.679,0.514,0.542	1.0,1.0,1.0	-0.422	Up	12	132986365	133032952	+	ZNF26	zinc finger protein 26 [Source:HGNC Symbol%3BAcc:HGNC:13053]	GO:0006357:regulation of transcription from RNA polymerase II promoter;	GO:0005634:nucleus;	GO:0000981:sequence-specific DNA binding RNA polymerase II transcription factor activity;GO:0046872:metal ion binding;GO:0000978:RNA polymerase II core promoter proximal region sequence-specific DNA binding;GO:0003677:DNA binding;	K09228;K14209	;ko05168 Herpes simplex virus 1 infection;;ko04974 Protein digestion and absorption;
ENSG00000213593	57738663	57739028	57737607	57737668	57739130	57739260	10,7,8	2,5,2	19,14,15	0,0,2	514	149	2.94E-05	0.0056833	0.592,0.289,0.537	1.0,1.0,0.685	-0.422	Up	11	57712593	57740973	+	TMX2	thioredoxin related transmembrane protein 2 [Source:HGNC Symbol%3BAcc:HGNC:30739]	GO:0007420:brain development;	GO:0005789:endoplasmic reticulum membrane;GO:0016021:integral component of membrane;GO:0043227:membrane-bounded organelle;GO:0044233:ER-mitochondrion membrane contact site;GO:0031966:mitochondrial membrane;GO:0005739:mitochondrion;	GO:0015036:disulfide oxidoreductase activity;GO:0042802:identical protein binding;	-	-
ENSG00000130396	167965963	167966276	167965756	167965853	167969113	167969198	3,10,12	2,2,1	1,9,11	0,0,0	462	149	0.000701316	0.0436938	0.326,0.617,0.795	1.0,1.0,1.0	-0.421	Up	6	167826893	167972023	+	AFDN	afadin%2C adherens junction formation factor [Source:HGNC Symbol%3BAcc:HGNC:7137]	GO:0070830:bicellular tight junction assembly;GO:0007155:cell adhesion;GO:0044331:cell-cell adhesion mediated by cadherin;GO:0007267:cell-cell signaling;GO:0090557:establishment of endothelial intestinal barrier;GO:0030336:negative regulation of cell migration;GO:0046931:pore complex assembly;GO:0022409:positive regulation of cell-cell adhesion;GO:2000049:positive regulation of cell-cell adhesion…	GO:0005912:adherens junction;GO:0030054:cell junction;GO:0044291:cell-cell contact zone;GO:0005911:cell-cell junction;GO:0005829:cytosol;GO:0016607:nuclear speck;GO:0005654:nucleoplasm;GO:0005886:plasma membrane;GO:0046930:pore complex;GO:0070160:occluding junction;	GO:0051015:actin filament binding;GO:0045296:cadherin binding;GO:0050839:cell adhesion molecule binding;GO:0008022:protein C-terminus binding;GO:0031267:small GTPase binding;	K05702	;ko04014 Ras signaling pathway;ko04015 Rap1 signaling pathway;ko04024 cAMP signaling pathway;ko04520 Adherens junction;ko04530 Tight junction;ko04670 Leukocyte transendothelial migration;
ENSG00000165868	116833262	116833373	116826790	116828736	116834934	116835022	4,10,5	0,0,0	8,2,6	0,3,4	260	149	2.11E-05	0.00448969	1.0,1.0,1.0	1.0,0.276,0.462	0.421	Down	10	116671192	116850251	-	HSPA12A	heat shock protein family A (Hsp70) member 12A [Source:HGNC Symbol%3BAcc:HGNC:19022]	GO:0044782:cilium organization;GO:0030317:sperm motility;GO:0006096:glycolytic process;GO:0032889:regulation of vacuole fusion, non-autophagic;	GO:0005737:cytoplasm;GO:0070062:extracellular exosome;GO:0005634:nucleus;GO:0000015:phosphopyruvate hydratase complex;GO:0097228:sperm principal piece;	GO:0005524:ATP binding;GO:0000287:magnesium ion binding;GO:0004634:phosphopyruvate hydratase activity;	K09488;K09131	-
ENSG00000079332	70161618	70161738	70153837	70153969	70170412	70170514	6,1,1	3,2,0	8,11,1	0,0,0	269	149	0.000781776	0.0471905	0.526,0.217,1.0	1.0,1.0,1.0	-0.419	Up	10	70147289	70170523	-	SAR1A	secretion associated Ras related GTPase 1A [Source:HGNC Symbol%3BAcc:HGNC:10534]	GO:0090110:cargo loading into COPII-coated vesicle;GO:0006886:intracellular protein transport;GO:0006888:ER to Golgi vesicle-mediated transport;GO:0061024:membrane organization;GO:0070863:positive regulation of protein exit from endoplasmic reticulum;GO:0003400:regulation of COPII vesicle coating;GO:0016050:vesicle organization;	GO:0030127:COPII vesicle coat;GO:0005783:endoplasmic reticulum;GO:0005794:Golgi apparatus;GO:0070971:endoplasmic reticulum exit site;	GO:0005525:GTP binding;GO:0003924:GTPase activity;	K07953	;ko04141 Protein processing in endoplasmic reticulum;ko05134 Legionellosis;
ENSG00000269476	57912059	57912189	57888766	57889008	57916378	57916591	10,5,6	0,1,0	6,5,7	3,4,3	279	149	2.95E-06	0.00118811	1.0,0.728,1.0	0.516,0.4,0.555	0.419	Down	19	57876765	57916591	-	-	novel transcript	GO:0006357:regulation of transcription from RNA polymerase II promoter;	GO:0005634:nucleus;	GO:0001228:RNA polymerase II transcription regulatory region sequence-specific DNA binding transcription factor activity involved in positive regulation of transcription;GO:0046872:metal ion binding;GO:0000978:RNA polymerase II core promoter proximal region sequence-specific DNA binding;	K09228	;ko05168 Herpes simplex virus 1 infection;
ENSG00000123106	28225794	28225861	28190445	28190641	28305648	28305806	2,2,3	1,0,1	0,4,0	4,0,7	216	149	7.80E-05	0.0104643	0.58,1.0,0.674	0.0,1.0,0.0	0.418	Down	12	28133249	28581511	+	CCDC91	coiled-coil domain containing 91 [Source:HGNC Symbol%3BAcc:HGNC:24855]	GO:0090160:Golgi to lysosome transport;GO:0015031:protein transport;	GO:0005829:cytosol;GO:0005794:Golgi apparatus;GO:0016020:membrane;GO:0005654:nucleoplasm;GO:0005802:trans-Golgi network;	-	K05069;K11667	-
ENSG00000135723	67231295	67231344	67230600	67230791	67231429	67231549	1,5,3	5,0,5	3,3,1	1,0,0	198	149	6.26E-05	0.009084	0.131,1.0,0.311	0.693,1.0,1.0	-0.417	Up	16	67229387	67247481	-	FHOD1	formin homology 2 domain containing 1 [Source:HGNC Symbol%3BAcc:HGNC:17905]	GO:0051639:actin filament network formation;GO:0030866:cortical actin cytoskeleton organization;GO:0051660:establishment of centrosome localization;GO:0007097:nuclear migration;GO:0051496:positive regulation of stress fiber assembly;GO:0045944:positive regulation of transcription from RNA polymerase II promoter;GO:0051492:regulation of stress fiber assembly;	GO:0032059:bleb;GO:0005737:cytoplasm;GO:0005856:cytoskeleton;GO:0005829:cytosol;GO:0014704:intercalated disc;GO:0016020:membrane;GO:0005654:nucleoplasm;GO:0005634:nucleus;	GO:0051015:actin filament binding;GO:0042802:identical protein binding;GO:0019904:protein domain specific binding;GO:0043621:protein self-association;	-	-
ENSG00000176261	32634732	32634792	32633950	32634072	32650428	32650550	2,0,2	4,2,3	4,1,1	0,1,1	209	149	0.000412934	0.0306996	0.263,0.0,0.322	1.0,0.416,0.416	-0.416	Up	1	32600172	32650903	-	ZBTB8OS	zinc finger and BTB domain containing 8 opposite strand [Source:HGNC Symbol%3BAcc:HGNC:24094]	GO:0006357:regulation of transcription from RNA polymerase II promoter;GO:0006388:tRNA splicing, via endonucleolytic cleavage and ligation;	GO:0005634:nucleus;GO:0005654:nucleoplasm;GO:0072669:tRNA-splicing ligase complex;	GO:0046872:metal ion binding;GO:0000977:RNA polymerase II regulatory region sequence-specific DNA binding;	K10495;K17985;K04613;K10408;K07560	-
ENSG00000154265	69251663	69251866	69250471	69250621	69253572	69253667	7,4,5	0,0,0	13,10,1	3,0,3	352	149	0.000204065	0.0192586	1.0,1.0,1.0	0.647,1.0,0.124	0.41	Down	17	69244311	69327244	-	ABCA5	ATP binding cassette subfamily A member 5 [Source:HGNC Symbol%3BAcc:HGNC:35]	GO:0033344:cholesterol efflux;GO:0042632:cholesterol homeostasis;GO:0008203:cholesterol metabolic process;GO:0034375:high-density lipoprotein particle remodeling;GO:0006869:lipid transport;GO:0010745:negative regulation of macrophage derived foam cell differentiation;GO:1903064:positive regulation of reverse cholesterol transport;GO:0010874:regulation of cholesterol efflux;GO:0043691:reverse chol…	GO:0005794:Golgi apparatus;GO:0000139:Golgi membrane;GO:0016021:integral component of membrane;GO:0043231:intracellular membrane-bounded organelle;GO:0005770:late endosome;GO:0031902:late endosome membrane;GO:0005765:lysosomal membrane;GO:0005764:lysosome;GO:0005886:plasma membrane;	GO:0005524:ATP binding;GO:0042626:ATPase activity, coupled to transmembrane movement of substances;GO:0005319:lipid transporter activity;	K05648	;ko02010 ABC transporters;
ENSG00000136933	125220326	125220710	125213369	125213522	125227909	125228059	4,5,10	3,6,0	10,8,20	0,1,0	533	149	2.28E-05	0.00473553	0.272,0.189,1.0	1.0,0.691,1.0	-0.41	Up	9	125200542	125234161	+	RABEPK	Rab9 effector protein with kelch motifs [Source:HGNC Symbol%3BAcc:HGNC:16896]	GO:0006898:receptor-mediated endocytosis;GO:0006904:vesicle docking involved in exocytosis;	GO:0005829:cytosol;GO:0005768:endosome;GO:0010008:endosome membrane;GO:0032588:trans-Golgi network membrane;GO:0030133:transport vesicle;	-	K12581	;ko03018 RNA degradation;
ENSG00000108387	58531479	58531551	58526681	58526978	58531960	58532066	2,1,0	11,6,7	16,7,4	5,7,5	221	149	1.70E-06	0.000802585	0.109,0.101,0.0	0.683,0.403,0.35	-0.409	Up	17	58520250	58544368	-	SEPTIN4	septin 4 [Source:HGNC Symbol%3BAcc:HGNC:9165]	GO:0006915:apoptotic process;GO:0034613:cellular protein localization;GO:0061640:cytoskeleton-dependent cytokinesis;GO:0030317:sperm motility;GO:0001764:neuron migration;GO:0043065:positive regulation of apoptotic process;GO:2001244:positive regulation of intrinsic apoptotic signaling pathway;GO:0031398:positive regulation of protein ubiquitination;GO:0042981:regulation of apoptotic process;GO:00…	GO:0030424:axon;GO:0032153:cell division site;GO:0005829:cytosol;GO:0030425:dendrite;GO:0015630:microtubule cytoskeleton;GO:0005741:mitochondrial outer membrane;GO:0005739:mitochondrion;GO:0005654:nucleoplasm;GO:0005634:nucleus;GO:0043204:perikaryon;GO:0031105:septin complex;GO:0005940:septin ring;GO:0097227:sperm annulus;GO:0008021:synaptic vesicle;	GO:0005525:GTP binding;GO:0003924:GTPase activity;GO:0042802:identical protein binding;GO:0000287:magnesium ion binding;GO:0060090:binding, bridging;GO:0005198:structural molecule activity;	K16943	;ko04210 Apoptosis;ko04215 Apoptosis - multiple species;
ENSG00000269439	17492241	17492392	17491075	17491197	17511342	17511475	1,2,0	2,0,2	6,3,3	0,0,2	300	149	0.000111001	0.0129799	0.199,1.0,0.0	1.0,1.0,0.427	-0.409	Up	19	17488990	17511889	-	PGLS-DT	PGLS divergent transcript [Source:HGNC Symbol%3BAcc:HGNC:55274]	-	-	-	-	-
ENSG00000188681	9069153	9069341	9068358	9068659	9069444	9069599	3,2,2	3,2,1	3,1,1	0,0,1	337	149	0.000112012	0.0130653	0.307,0.307,0.469	1.0,1.0,0.307	-0.408	Up	21	9068325	9129773	-	TEKT4P2	tektin 4 pseudogene 2 [Source:HGNC Symbol%3BAcc:HGNC:40046]	GO:0060271:cilium morphogenesis;GO:0060294:cilium movement involved in cell motility;	GO:0005737:cytoplasm;GO:0015630:microtubule cytoskeleton;GO:0005730:nucleolus;GO:0036126:sperm flagellum;GO:0005634:nucleus;	-	K18631;K09228	-;ko05168 Herpes simplex virus 1 infection;
ENSG00000010626	6909889	6910026	6906408	6906662	6913890	6914228	4,3,3	0,1,1	0,3,0	3,0,5	286	149	3.10E-05	0.00586991	1.0,0.61,0.61	0.0,1.0,0.0	0.407	Down	12	6873569	6914241	+	LRRC23	leucine rich repeat containing 23 [Source:HGNC Symbol%3BAcc:HGNC:19138]	-	GO:0005737:cytoplasm;GO:0005829:cytosol;	-	K10344	-
ENSG00000152683	32177476	32177596	32174062	32174147	32184272	32184338	1,8,1	1,3,1	2,2,5	1,0,0	269	149	0.00043879	0.0319082	0.356,0.596,0.356	0.526,1.0,1.0	-0.406	Up	2	32165841	32224379	+	SLC30A6	solute carrier family 30 member 6 [Source:HGNC Symbol%3BAcc:HGNC:19305]	GO:0071577:zinc II ion transmembrane transport;	GO:0005794:Golgi apparatus;GO:0000139:Golgi membrane;GO:0016021:integral component of membrane;	GO:0005385:zinc ion transmembrane transporter activity;	K14693	-
ENSG00000182149	71903164	71903258	71894720	71894858	71915625	71915728	2,0,1	4,11,5	2,2,4	1,3,1	243	149	0.000466584	0.0333049	0.235,0.0,0.109	0.551,0.29,0.71	-0.402	Up	16	71845996	71931199	+	IST1	IST1 factor associated with ESCRT-III [Source:HGNC Symbol%3BAcc:HGNC:28977]	GO:0009838:abscission;GO:0051301:cell division;GO:0061640:cytoskeleton-dependent cytokinesis;GO:0045184:establishment of protein localization;GO:0036258:multivesicular body assembly;GO:0048672:positive regulation of collateral sprouting;GO:0045862:positive regulation of proteolysis;GO:0008104:protein localization;GO:0015031:protein transport;GO:0046745:viral capsid secondary envelopment;GO:001907…	GO:0035578:azurophil granule lumen;GO:0005813:centrosome;GO:0005829:cytosol;GO:0005793:endoplasmic reticulum-Golgi intermediate compartment;GO:0070062:extracellular exosome;GO:0005576:extracellular region;GO:0090543:Flemming body;GO:0043231:intracellular membrane-bounded organelle;GO:0030496:midbody;GO:0005635:nuclear envelope;GO:0000785:chromatin;GO:0031410:cytoplasmic vesicle;GO:0005815:microtu…	GO:0045296:cadherin binding;GO:0042802:identical protein binding;GO:0090541:MIT domain binding;GO:0019904:protein domain specific binding;GO:0044877:macromolecular complex binding;	K19476	;ko04144 Endocytosis;
ENSG00000148832	133383969	133384212	133381459	133381659	133388955	133389068	6,28,18	0,3,2	16,13,15	8,4,10	392	149	0.000447281	0.032374	1.0,0.78,0.774	0.432,0.553,0.363	0.402	Down	10	133379261	133391694	+	PAOX	polyamine oxidase [Source:HGNC Symbol%3BAcc:HGNC:20837]	GO:0006598:polyamine catabolic process;GO:1901307:positive regulation of spermidine biosynthetic process;GO:0009446:putrescine biosynthetic process;GO:0009447:putrescine catabolic process;GO:0046203:spermidine catabolic process;GO:0046208:spermine catabolic process;	GO:0005829:cytosol;GO:0005782:peroxisomal matrix;	GO:0052899:N(1),N(12)-diacetylspermine:oxygen oxidoreductase (3-acetamidopropanal-forming) activity;GO:0052904:N1-acetylspermidine:oxygen oxidoreductase (3-acetamidopropanal-forming) activity;GO:0052903:N1-acetylspermine:oxygen oxidoreductase (3-acetamidopropanal-forming) activity;GO:0016491:oxidoreductase activity;GO:0046592:polyamine oxidase activity;GO:0052902:spermidine:oxygen oxidoreductase …	K00308	;ko04146 Peroxisome;
ENSG00000136048	101914173	101914232	101901290	101901433	101920108	101920201	20,29,28	0,5,0	29,19,32	29,12,11	208	149	1.16E-07	0.000113459	1.0,0.806,1.0	0.417,0.531,0.676	0.394	Down	12	101877580	102012130	+	DRAM1	DNA damage regulated autophagy modulator 1 [Source:HGNC Symbol%3BAcc:HGNC:25645]	GO:0006915:apoptotic process;GO:0006914:autophagy;GO:0010506:regulation of autophagy;	GO:0005737:cytoplasm;GO:0016021:integral component of membrane;GO:0005765:lysosomal membrane;GO:0005764:lysosome;	-	K15696	-
ENSG00000144959	172647895	172648034	172645622	172645692	172710846	172711218	4,12,6	8,1,1	4,7,10	0,0,0	288	149	2.19E-06	0.000961799	0.206,0.861,0.756	1.0,1.0,1.0	-0.392	Up	3	172630249	172711218	-	NCEH1	neutral cholesterol ester hydrolase 1 [Source:HGNC Symbol%3BAcc:HGNC:29260]	GO:0046485:ether lipid metabolic process;GO:0016042:lipid catabolic process;GO:0034383:low-density lipoprotein particle clearance;GO:0006470:protein dephosphorylation;GO:0060395:SMAD protein signal transduction;GO:0006805:xenobiotic metabolic process;	GO:0005789:endoplasmic reticulum membrane;GO:0016021:integral component of membrane;GO:0016020:membrane;GO:0005886:plasma membrane;	GO:0016787:hydrolase activity;GO:0042301:phosphate ion binding;GO:0017171:serine hydrolase activity;GO:0004771:sterol esterase activity;	K14349	;ko04927 Cortisol synthesis and secretion;ko04934 Cushing syndrome;ko04976 Bile secretion;ko04979 Cholesterol metabolism;
ENSG00000171914	62618350	62618475	62589686	62589762	62647274	62647446	10,5,4	2,5,6	3,2,3	0,1,0	274	149	4.02E-05	0.00691286	0.731,0.352,0.266	1.0,0.521,1.0	-0.391	Up	15	62390526	62844631	+	TLN2	talin 2 [Source:HGNC Symbol%3BAcc:HGNC:15447]	GO:0098609:cell-cell adhesion;GO:0007155:cell adhesion;GO:0007043:cell-cell junction assembly;	GO:0005737:cytoplasm;GO:0005856:cytoskeleton;GO:0005916:fascia adherens;GO:0005925:focal adhesion;GO:0005886:plasma membrane;GO:0001726:ruffle;GO:0045202:synapse;GO:0015629:actin cytoskeleton;	GO:0051015:actin filament binding;GO:0005178:integrin binding;GO:0005200:structural constituent of cytoskeleton;GO:0003779:actin binding;GO:0005198:structural molecule activity;	K06271	;ko04015 Rap1 signaling pathway;ko04510 Focal adhesion;ko04611 Platelet activation;ko05131 Shigellosis;ko05166 Human T-cell leukemia virus 1 infection;
ENSG00000263956	148135885	148136037	148135671	148135813	148137710	148137809	4,6,6	4,1,1	4,4,4	0,0,0	301	149	4.21E-05	0.00712432	0.331,0.748,0.748	1.0,1.0,1.0	-0.391	Up	1	148102047	148152322	-	NBPF11	NBPF member 11 [Source:HGNC Symbol%3BAcc:HGNC:31993]	-	GO:0005737:cytoplasm;	-	-	-
ENSG00000271793	85677423	85677868	85666003	85666147	85677953	85678032	1,1,1	1,4,0	5,3,1	0,1,0	594	149	3.40E-06	0.00129784	0.201,0.059,1.0	1.0,0.429,1.0	-0.39	Up	6	85504776	85678733	-	-	novel protein%2C SYNCRIP-SNX14 readthrough	GO:0097352:autophagosome maturation;GO:0015031:protein transport;	GO:0005829:cytosol;GO:0030425:dendrite;GO:0016021:integral component of membrane;GO:0043231:intracellular membrane-bounded organelle;GO:0005770:late endosome;GO:0031902:late endosome membrane;GO:0005765:lysosomal membrane;GO:0005764:lysosome;	GO:0080025:phosphatidylinositol-3,5-bisphosphate binding;	K17926;K13160	-
ENSG00000003436	187529363	187529485	187520541	187520618	187554199	187554349	12,17,16	0,0,0	27,11,19	8,5,6	271	149	2.71E-09	5.26E-06	1.0,1.0,1.0	0.65,0.547,0.635	0.389	Down	2	187464230	187565760	-	TFPI	tissue factor pathway inhibitor [Source:HGNC Symbol%3BAcc:HGNC:11760]	GO:0007596:blood coagulation;GO:0071347:cellular response to interleukin-1;GO:0071222:cellular response to lipopolysaccharide;GO:0071383:cellular response to steroid hormone stimulus;GO:0030195:negative regulation of blood coagulation;GO:0032355:response to estradiol;	GO:0031225:anchored component of membrane;GO:0005901:caveola;GO:0009986:cell surface;GO:0005783:endoplasmic reticulum;GO:0005576:extracellular region;GO:0005615:extracellular space;GO:0005886:plasma membrane;	GO:0004866:endopeptidase inhibitor activity;GO:0004867:serine-type endopeptidase inhibitor activity;	K03909	;ko04610 Complement and coagulation cascades;
ENSG00000244026	75429135	75429237	75427774	75427908	75430831	75430914	2,5,4	1,0,1	3,4,0	1,3,2	251	149	0.000556707	0.037461	0.543,1.0,0.704	0.64,0.442,0.0	0.388	Down	3	75413292	75435125	-	FAM86DP	family with sequence similarity 86 member D%2C pseudogene [Source:HGNC Symbol%3BAcc:HGNC:32659]	GO:0018023:peptidyl-lysine trimethylation;GO:0006479:protein methylation;GO:0042038:peptidyl-histidine methylation, to form tele-methylhistidine;GO:0032259:methylation;	GO:0005737:cytoplasm;GO:0005829:cytosol;GO:0032991:macromolecular complex;	GO:0016279:protein-lysine N-methyltransferase activity;GO:0018064:protein-histidine N-methyltransferase activity;GO:0008168:methyltransferase activity;	K03842;K09228	;ko00510 N-Glycan biosynthesis;ko00513 Various types of N-glycan biosynthesis;ko01100 Metabolic pathways;;ko05168 Herpes simplex virus 1 infection;
ENSG00000206559	28478813	28478931	28435109	28435269	28492126	28492173	1,4,1	2,5,0	4,3,2	1,0,0	267	149	3.03E-05	0.00576203	0.218,0.309,1.0	0.691,1.0,1.0	-0.388	Up	3	28348721	28538122	+	ZCWPW2	zinc finger CW-type and PWWP domain containing 2 [Source:HGNC Symbol%3BAcc:HGNC:23574]	-	-	GO:0035064:methylated histone binding;GO:0008270:zinc ion binding;	K04482	;ko03440 Homologous recombination;ko03460 Fanconi anemia pathway;ko05200 Pathways in cancer;ko05212 Pancreatic cancer;
ENSG00000234456	79455889	79456180	79454865	79455007	79458865	79458999	6,18,9	0,1,0	4,7,4	0,3,4	440	149	3.44E-05	0.00624083	1.0,0.859,1.0	1.0,0.441,0.253	0.388	Down	7	79452877	79471208	+	MAGI2-AS3	MAGI2 antisense RNA 3 [Source:HGNC Symbol%3BAcc:HGNC:40862]	-	-	-	-	-
ENSG00000242086	195701379	195701669	195699029	195699207	195708133	195708268	4,3,11	5,1,1	25,7,6	0,0,1	439	149	6.47E-06	0.00198197	0.214,0.505,0.789	1.0,1.0,0.671	-0.388	Up	3	195658062	195739964	+	MUC20-OT1	MUC20 overlapping transcript [Source:HGNC Symbol%3BAcc:HGNC:53807]	-	-	-	-	-
ENSG00000029364	69458362	69458386	69455731	69455866	69461696	69462388	10,18,5	3,3,0	5,6,10	6,5,9	173	149	0.000487077	0.0341781	0.742,0.838,1.0	0.418,0.508,0.489	0.388	Down	14	69398015	69462390	+	SLC39A9	solute carrier family 39 member 9 [Source:HGNC Symbol%3BAcc:HGNC:20182]	GO:0006829:zinc II ion transport;	GO:0016021:integral component of membrane;	GO:0046873:metal ion transmembrane transporter activity;	K14715	-
ENSG00000059378	140033974	140034331	140028612	140028688	140046883	140047007	10,10,8	1,0,0	2,16,19	4,3,1	506	149	3.78E-05	0.00666904	0.746,1.0,1.0	0.128,0.611,0.848	0.386	Down	7	140023749	140062951	-	PARP12	poly(ADP-ribose) polymerase family member 12 [Source:HGNC Symbol%3BAcc:HGNC:21919]	GO:0070213:protein auto-ADP-ribosylation;	GO:0005634:nucleus;	GO:0046872:metal ion binding;GO:0003950:NAD+ ADP-ribosyltransferase activity;GO:1990404:protein ADP-ribosylase activity;GO:0003723:RNA binding;	K15259	-
ENSG00000156313	38287093	38287245	38276586	38276772	38290958	38291024	11,6,15	3,0,0	12,9,13	5,3,12	301	149	0.000199128	0.0189712	0.645,1.0,1.0	0.543,0.598,0.349	0.385	Down	X	38269163	38327544	-	RPGR	retinitis pigmentosa GTPase regulator [Source:HGNC Symbol%3BAcc:HGNC:10295]	GO:0060271:cilium morphogenesis;GO:0006886:intracellular protein transport;GO:0042073:intraciliary transport;GO:0050896:response to stimulus;GO:0007601:visual perception;	GO:0005813:centrosome;GO:0036064:ciliary basal body;GO:0005794:Golgi apparatus;GO:0001750:photoreceptor outer segment;GO:0036126:sperm flagellum;	GO:0005085:guanyl-nucleotide exchange factor activity;GO:0003723:RNA binding;	K19607	-
ENSG00000165259	84440531	84440585	84361465	84361612	84502341	84502453	4,10,4	0,8,5	5,5,18	0,0,0	203	149	6.35E-07	0.000407397	1.0,0.478,0.37	1.0,1.0,1.0	-0.384	Up	X	84317874	84502479	-	HDX	highly divergent homeobox [Source:HGNC Symbol%3BAcc:HGNC:26411]	GO:0006357:regulation of transcription from RNA polymerase II promoter;	GO:0000785:chromatin;GO:0005634:nucleus;	GO:0000981:sequence-specific DNA binding RNA polymerase II transcription factor activity;GO:0000978:RNA polymerase II core promoter proximal region sequence-specific DNA binding;	-	-
ENSG00000149743	64224653	64224938	64224284	64224491	64225498	64225580	0,1,6	4,1,0	1,2,2	0,1,0	434	149	0.000166164	0.0168297	0.0,0.256,1.0	1.0,0.407,1.0	-0.384	Up	11	64223799	64226254	-	TRPT1	tRNA phosphotransferase 1 [Source:HGNC Symbol%3BAcc:HGNC:20316]	GO:0045859:regulation of protein kinase activity;GO:0008033:tRNA processing;GO:0006388:tRNA splicing, via endonucleolytic cleavage and ligation;	-	GO:0003950:NAD+ ADP-ribosyltransferase activity;GO:0000215:tRNA 2'-phosphotransferase activity;	K10669	-
ENSG00000258704	34971941	34972064	34969157	34969307	34982423	34982503	2,2,8	0,0,0	2,4,9	2,0,5	272	149	5.92E-05	0.00874138	1.0,1.0,1.0	0.354,1.0,0.496	0.383	Down	14	34911580	34982912	-	SRP54-AS1	SRP54 antisense RNA 1 [Source:HGNC Symbol%3BAcc:HGNC:50643]	-	-	-	K12160;K12581	;ko03013 RNA transport;ko05418 Fluid shear stress and atherosclerosis;;ko03018 RNA degradation;
ENSG00000137100	34614041	34614132	34613603	34613901	34614709	34615011	1,1,0	0,2,4	1,1,8	1,0,0	240	149	1.61E-06	0.000775087	1.0,0.237,0.0	0.383,1.0,1.0	-0.382	Up	9	34613545	34620523	-	DCTN3	dynactin subunit 3 [Source:HGNC Symbol%3BAcc:HGNC:2713]	GO:0061640:cytoskeleton-dependent cytokinesis;GO:0007017:microtubule-based process;GO:0000278:mitotic cell cycle;	GO:0005813:centrosome;GO:0032154:cleavage furrow;GO:0005829:cytosol;GO:0005869:dynactin complex;GO:0000776:kinetochore;GO:0005874:microtubule;GO:0030496:midbody;GO:0005730:nucleolus;GO:0048471:perinuclear region of cytoplasm;GO:0005819:spindle;	GO:0005198:structural molecule activity;	K10425	;ko05014 Amyotrophic lateral sclerosis;ko05016 Huntington disease;ko05022 Pathways of neurodegeneration - multiple diseases;ko05132 Salmonella infection;
ENSG00000145414	163158224	163158327	163156963	163157454	163164216	163164391	1,15,6	3,1,2	11,2,9	0,0,1	252	149	0.000288257	0.0243689	0.165,0.899,0.639	1.0,1.0,0.842	-0.38	Up	4	163110073	163166890	-	NAF1	nuclear assembly factor 1 ribonucleoprotein [Source:HGNC Symbol%3BAcc:HGNC:25126]	GO:0000493:box H/ACA snoRNP assembly;GO:0051973:positive regulation of telomerase activity;GO:0032212:positive regulation of telomere maintenance via telomerase;GO:0042254:ribosome biogenesis;GO:0043489:RNA stabilization;GO:0000454:snoRNA guided rRNA pseudouridine synthesis;	GO:0005737:cytoplasm;GO:0005654:nucleoplasm;GO:0005732:small nucleolar ribonucleoprotein complex;	GO:0042802:identical protein binding;GO:0003723:RNA binding;GO:0070034:telomeric RNA binding;	K14763	-
ENSG00000198612	237087112	237087563	237085908	237086042	237088604	237088653	11,8,5	2,5,0	8,4,22	0,0,0	600	149	7.77E-06	0.00221746	0.577,0.284,1.0	1.0,1.0,1.0	-0.38	Up	2	237085882	237100474	+	COPS8	COP9 signalosome subunit 8 [Source:HGNC Symbol%3BAcc:HGNC:24335]	GO:0007250:activation of NF-kappaB-inducing kinase activity;GO:0010387:COP9 signalosome assembly;GO:0008285:negative regulation of cell proliferation;GO:0000338:protein deneddylation;GO:0006468:protein phosphorylation;	GO:0008180:COP9 signalosome;GO:0005829:cytosol;GO:0070062:extracellular exosome;GO:0005654:nucleoplasm;GO:0005634:nucleus;GO:0048471:perinuclear region of cytoplasm;	-	K12181	-
ENSG00000215883	54186180	54186286	54184160	54184265	54187651	54187739	2,2,2	12,14,9	13,5,11	12,8,2	255	149	0.000120037	0.0137247	0.089,0.077,0.115	0.388,0.268,0.763	-0.379	Up	1	54169651	54200036	-	CYB5RL	cytochrome b5 reductase like [Source:HGNC Symbol%3BAcc:HGNC:32220]	GO:0015701:bicarbonate transport;	GO:0005654:nucleoplasm;GO:0005789:endoplasmic reticulum membrane;	GO:0004128:cytochrome-b5 reductase activity, acting on NAD(P)H;	K00326	;ko00520 Amino sugar and nucleotide sugar metabolism;
ENSG00000171204	85634477	85634607	85634085	85634176	85635666	85636536	4,2,1	12,10,3	11,4,6	5,1,7	279	149	0.000857327	0.049875	0.151,0.097,0.151	0.54,0.681,0.314	-0.379	Up	11	85628573	85636539	+	TMEM126B	transmembrane protein 126B [Source:HGNC Symbol%3BAcc:HGNC:30883]	GO:0032981:mitochondrial respiratory chain complex I assembly;	GO:0016021:integral component of membrane;GO:0005743:mitochondrial inner membrane;GO:0005739:mitochondrion;	-	K18165	-
ENSG00000286112	128846679	128846856	128845352	128845411	128881896	128881931	6,6,7	2,4,3	0,2,1	5,3,3	326	149	6.56E-05	0.00939268	0.578,0.407,0.516	0.0,0.234,0.132	0.378	Down	9	128819663	128881931	-	-	kynurenine aminotransferase 1 [Source:NCBI gene (formerly Entrezgene)%3BAcc:883]	GO:0009058:biosynthetic process;GO:0006575:cellular modified amino acid metabolic process;GO:0070189:kynurenine metabolic process;GO:0097053:L-kynurenine catabolic process;	GO:0005737:cytoplasm;GO:0005829:cytosol;GO:0005739:mitochondrion;	GO:0047804:cysteine-S-conjugate beta-lyase activity;GO:0047316:glutamine-phenylpyruvate transaminase activity;GO:0016212:kynurenine-oxoglutarate transaminase activity;GO:0042803:protein homodimerization activity;GO:0030170:pyridoxal phosphate binding;	K00816	;ko00270 Cysteine and methionine metabolism;ko00380 Tryptophan metabolism;ko00450 Selenocompound metabolism;ko01100 Metabolic pathways;ko05204 Chemical carcinogenesis;
ENSG00000257621	58293765	58295811	58293065	58293138	58297954	58298120	50,98,57	0,0,0	50,58,103	3,1,6	2195	149	1.42E-08	1.89E-05	1.0,1.0,1.0	0.531,0.797,0.538	0.378	Down	14	58265365	58298134	-	PSMA3-AS1	PSMA3 antisense RNA 1 [Source:HGNC Symbol%3BAcc:HGNC:26445]	-	-	-	-	-
ENSG00000154556	185684753	185684846	185678795	185678822	185775230	185775366	6,5,2	5,1,3	3,5,4	0,2,0	242	149	0.000705357	0.0437698	0.425,0.755,0.291	1.0,0.606,1.0	-0.378	Up	4	185585444	185956652	-	SORBS2	sorbin and SH3 domain containing 2 [Source:HGNC Symbol%3BAcc:HGNC:24098]	GO:0007015:actin filament organization;GO:0061049:cell growth involved in cardiac muscle cell development;GO:0007219:Notch signaling pathway;	GO:0015629:actin cytoskeleton;GO:0016324:apical plasma membrane;GO:0005925:focal adhesion;GO:0030027:lamellipodium;GO:0005634:nucleus;GO:0048471:perinuclear region of cytoplasm;GO:0005886:plasma membrane;GO:0030018:Z disc;GO:0030425:dendrite;GO:0043025:neuronal cell body;GO:0014069:postsynaptic density;GO:0045202:synapse;GO:0005856:cytoskeleton;	GO:0008093:cytoskeletal adaptor activity;GO:0042802:identical protein binding;GO:0003723:RNA binding;GO:0005200:structural constituent of cytoskeleton;GO:0008307:structural constituent of muscle;GO:0019904:protein domain specific binding;	K09654;K06086	;ko00515 Mannose type O-glycan biosynthesis;ko01100 Metabolic pathways;;ko03320 PPAR signaling pathway;ko04520 Adherens junction;ko04910 Insulin signaling pathway;
ENSG00000160957	144513217	144513223	144512846	144513138	144513415	144513480	0,0,0	6,8,2	1,4,3	3,3,6	155	149	6.53E-07	0.000416056	0.0,0.0,0.0	0.243,0.562,0.325	-0.377	Up	8	144511288	144517845	-	RECQL4	RecQ like helicase 4 [Source:HGNC Symbol%3BAcc:HGNC:9949]	GO:0032508:DNA duplex unwinding;GO:0006310:DNA recombination;GO:0006281:DNA repair;GO:0006260:DNA replication;GO:0006268:DNA unwinding involved in DNA replication;GO:0000724:double-strand break repair via homologous recombination;GO:0007275:multicellular organismal development;GO:0000723:telomere maintenance;	GO:0005694:chromosome;GO:0000781:chromosome, telomeric region;GO:0005737:cytoplasm;GO:0016020:membrane;GO:0005634:nucleus;	GO:0043138:3'-5' DNA helicase activity;GO:0036310:annealing helicase activity;GO:0005524:ATP binding;GO:0000405:bubble DNA binding;GO:0009378:four-way junction helicase activity;GO:0004386:helicase activity;GO:0032357:oxidized purine DNA binding;	K10730	-
ENSG00000139974	61052903	61052985	61052040	61052135	61078829	61078927	2,0,0	5,6,7	10,4,4	7,3,4	231	149	1.44E-06	0.000721646	0.205,0.0,0.0	0.48,0.462,0.392	-0.376	Up	14	60981114	61114316	+	SLC38A6	solute carrier family 38 member 6 [Source:HGNC Symbol%3BAcc:HGNC:19863]	GO:0003333:amino acid transmembrane transport;GO:0006868:glutamine transport;GO:0006814:sodium ion transport;	GO:0005887:integral component of plasma membrane;GO:0005886:plasma membrane;	GO:0015171:amino acid transmembrane transporter activity;GO:0015186:L-glutamine transmembrane transporter activity;	K14993	-
ENSG00000106211	76303697	76303869	76302672	76303076	76303983	76304295	15,17,14	0,2,0	10,3,5	1,2,3	321	149	4.84E-05	0.0077463	1.0,0.798,1.0	0.823,0.41,0.436	0.376	Down	7	76302673	76304295	+	HSPB1	heat shock protein family B (small) member 1 [Source:HGNC Symbol%3BAcc:HGNC:5246]	GO:0035924:cellular response to vascular endothelial growth factor stimulus;GO:0061077:chaperone-mediated protein folding;GO:0035556:intracellular signal transduction;GO:0043066:negative regulation of apoptotic process;GO:1902176:negative regulation of oxidative stress-induced intrinsic apoptotic signaling pathway;GO:0006469:negative regulation of protein kinase activity;GO:0070527:platelet aggre…	GO:1904115:axon cytoplasm;GO:0005737:cytoplasm;GO:0005856:cytoskeleton;GO:0005829:cytosol;GO:0070062:extracellular exosome;GO:0005615:extracellular space;GO:0005925:focal adhesion;GO:0005634:nucleus;GO:0005886:plasma membrane;GO:0000502:proteasome complex;GO:0005819:spindle;GO:0030018:Z disc;	GO:0042802:identical protein binding;GO:0044183:protein binding involved in protein folding;GO:0042803:protein homodimerization activity;GO:0019901:protein kinase binding;GO:0005080:protein kinase C binding;GO:0008426:protein kinase C inhibitor activity;GO:0003723:RNA binding;GO:0061629:RNA polymerase II sequence-specific DNA binding transcription factor binding;GO:0043130:ubiquitin binding;	K04455	;ko04010 MAPK signaling pathway;ko04370 VEGF signaling pathway;ko05146 Amoebiasis;
ENSG00000143248	163308543	163308631	163306232	163306329	163319181	163319291	13,9,17	0,2,0	3,13,12	4,8,2	237	149	2.07E-05	0.00442077	1.0,0.739,1.0	0.32,0.505,0.79	0.375	Down	1	163111121	163321791	-	RGS5	regulator of G protein signaling 5 [Source:HGNC Symbol%3BAcc:HGNC:10001]	GO:0007186:G-protein coupled receptor signaling pathway;GO:0009968:negative regulation of signal transduction;GO:0008277:regulation of G-protein coupled receptor protein signaling pathway;	GO:0005737:cytoplasm;GO:0005886:plasma membrane;	GO:0005096:GTPase activator activity;GO:0003924:GTPase activity;	K16449	-
ENSG00000005448	74422119	74422351	74421758	74421816	74422869	74423111	5,5,1	1,2,2	1,2,4	0,1,0	381	149	0.000154793	0.0161647	0.662,0.494,0.164	1.0,0.439,1.0	-0.373	Up	2	74421678	74425755	+	WDR54	WD repeat domain 54 [Source:HGNC Symbol%3BAcc:HGNC:25770]	GO:0002091:negative regulation of receptor internalization;GO:0042058:regulation of epidermal growth factor receptor signaling pathway;GO:0043408:regulation of MAPK cascade;	GO:0031982:vesicle;	GO:0042803:protein homodimerization activity;	K16467;K17985	-;ko04137 Mitophagy - animal;ko04140 Autophagy - animal;ko05010 Alzheimer disease;ko05014 Amyotrophic lateral sclerosis;ko05016 Huntington disease;ko05017 Spinocerebellar ataxia;ko05022 Pathways of neurodegeneration - multiple diseases;
ENSG00000165259	84475250	84475397	84361465	84361612	84502341	84502453	13,11,9	0,8,5	8,8,11	0,0,0	296	149	7.93E-07	0.000481465	1.0,0.409,0.475	1.0,1.0,1.0	-0.372	Up	X	84317874	84502479	-	HDX	highly divergent homeobox [Source:HGNC Symbol%3BAcc:HGNC:26411]	GO:0006357:regulation of transcription from RNA polymerase II promoter;	GO:0000785:chromatin;GO:0005634:nucleus;	GO:0000981:sequence-specific DNA binding RNA polymerase II transcription factor activity;GO:0000978:RNA polymerase II core promoter proximal region sequence-specific DNA binding;	-	-
ENSG00000270231	120438543	120438646	120436231	120436697	120439475	120439690	23,34,38	5,1,3	36,28,45	25,24,19	252	149	3.91E-07	0.000288685	0.731,0.953,0.882	0.46,0.408,0.583	0.372	Down	1	120415035	120469676	+	NBPF8	NBPF member 8 [Source:HGNC Symbol%3BAcc:HGNC:31990]	-	GO:0005737:cytoplasm;	-	K15303	;ko00980 Metabolism of xenobiotics by cytochrome P450;
ENSG00000169020	673907	673966	673302	673401	674211	674276	4,14,26	8,20,10	19,20,12	4,4,2	208	149	0.000656624	0.0418476	0.264,0.334,0.651	0.773,0.782,0.811	-0.372	Up	4	672436	674330	-	ATP5ME	ATP synthase membrane subunit e [Source:HGNC Symbol%3BAcc:HGNC:846]	GO:0042776:mitochondrial ATP synthesis coupled proton transport;	GO:0005743:mitochondrial inner membrane;GO:0005753:mitochondrial proton-transporting ATP synthase complex;GO:0000276:mitochondrial proton-transporting ATP synthase complex, coupling factor F(o);GO:0005739:mitochondrion;	GO:0044877:macromolecular complex binding;GO:0015078:hydrogen ion transmembrane transporter activity;	K02129	;ko00190 Oxidative phosphorylation;ko01100 Metabolic pathways;ko04714 Thermogenesis;
ENSG00000109255	55605270	55605349	55600521	55600575	55607436	55607466	1,2,0	2,2,4	7,2,6	2,2,2	228	149	0.000734398	0.0449545	0.246,0.395,0.0	0.696,0.395,0.662	-0.371	Up	4	55595229	55636698	-	NMU	neuromedin U [Source:HGNC Symbol%3BAcc:HGNC:7859]	GO:0042755:eating behavior;GO:0097009:energy homeostasis;GO:0007186:G-protein coupled receptor signaling pathway;GO:0001696:gastric acid secretion;GO:1903999:negative regulation of eating behavior;GO:0060455:negative regulation of gastric acid secretion;GO:0007218:neuropeptide signaling pathway;GO:0009648:photoperiodism;GO:0007204:positive regulation of cytosolic calcium ion concentration;GO:0010…	GO:0005576:extracellular region;GO:0043195:terminal bouton;	GO:0042922:neuromedin U receptor binding;GO:0005102:receptor binding;GO:0031839:type 1 neuromedin U receptor binding;GO:0031840:type 2 neuromedin U receptor binding;	K05249	;ko04080 Neuroactive ligand-receptor interaction;
ENSG00000169084	2392353	2392474	2291501	2291603	2425196	2425304	2,2,5	3,2,0	5,2,3	1,0,0	270	149	0.000730824	0.0448415	0.269,0.356,1.0	0.734,1.0,1.0	-0.37	Up	X	2219506	2502805	-	DHRSX	dehydrogenase/reductase X-linked [Source:HGNC Symbol%3BAcc:HGNC:18399]	GO:0010508:positive regulation of autophagy;	GO:0005576:extracellular region;	GO:0016491:oxidoreductase activity;	K11170	-
ENSG00000213904	42400567	42400724	42397167	42397224	42408257	42408452	0,0,0	4,4,5	14,2,1	2,6,2	306	149	4.67E-06	0.00160339	0.0,0.0,0.0	0.773,0.14,0.196	-0.37	Up	19	42397114	42652367	+	LIPE-AS1	LIPE antisense RNA 1 [Source:HGNC Symbol%3BAcc:HGNC:48589]	-	-	-	-	-
ENSG00000055917	20332966	20333063	20331716	20331937	20350596	20350702	4,1,4	0,4,2	1,1,6	0,0,1	246	149	0.000437105	0.0318455	1.0,0.132,0.548	1.0,1.0,0.784	-0.368	Up	2	20248691	20352234	-	PUM2	pumilio RNA binding family member 2 [Source:HGNC Symbol%3BAcc:HGNC:14958]	GO:2000637:positive regulation of gene silencing by miRNA;GO:1900246:positive regulation of RIG-I signaling pathway;GO:0010608:posttranscriptional regulation of gene expression;GO:0035196:production of miRNAs involved in gene silencing by miRNA;GO:0051983:regulation of chromosome segregation;GO:0060964:regulation of gene silencing by miRNA;GO:0043488:regulation of mRNA stability;GO:0006417:regula…	GO:0005737:cytoplasm;GO:0010494:cytoplasmic stress granule;GO:0005829:cytosol;GO:0031965:nuclear membrane;GO:0048471:perinuclear region of cytoplasm;	GO:0035198:miRNA binding;GO:0003730:mRNA 3'-UTR binding;GO:0003729:mRNA binding;GO:0003723:RNA binding;	K17943	;ko05017 Spinocerebellar ataxia;
ENSG00000196295	30579230	30579314	30566421	30568989	30585329	30585456	3,6,15	4,3,3	20,10,33	1,1,1	233	149	9.53E-05	0.0118699	0.324,0.561,0.762	0.927,0.865,0.955	-0.367	Up	7	30516309	30595286	-	GARS1-DT	GARS1 divergent transcript [Source:HGNC Symbol%3BAcc:HGNC:48951]	-	-	-	-	-
ENSG00000251141	44747626	44747696	44745996	44746038	44777036	44777101	3,6,0	16,16,12	7,2,11	5,1,14	219	149	0.000783913	0.0472581	0.113,0.203,0.0	0.488,0.576,0.348	-0.365	Up	5	44742420	44808777	-	MRPS30-DT	MRPS30 divergent transcript [Source:HGNC Symbol%3BAcc:HGNC:53420]	-	-	-	-	-
ENSG00000141391	12420324	12420484	12407895	12408007	12421539	12421629	3,7,2	0,1,2	1,0,0	0,2,1	309	149	6.28E-05	0.009084	1.0,0.771,0.325	1.0,0.0,0.0	0.365	Down	18	12407896	12432238	+	PRELID3A	PRELI domain containing 3A [Source:HGNC Symbol%3BAcc:HGNC:24639]	GO:0015914:phospholipid transport;	GO:0005758:mitochondrial intermembrane space;	GO:1990050:phosphatidic acid transporter activity;	K01557;K18047	-
ENSG00000145332	87185400	87185799	87183202	87183389	87195323	87195690	13,17,19	3,5,3	4,20,11	0,0,1	548	149	8.20E-06	0.00229806	0.541,0.48,0.633	1.0,1.0,0.749	-0.365	Up	4	87160103	87240314	-	KLHL8	kelch like family member 8 [Source:HGNC Symbol%3BAcc:HGNC:18644]	GO:0016567:protein ubiquitination;GO:0006511:ubiquitin-dependent protein catabolic process;	GO:0031463:Cul3-RING ubiquitin ligase complex;GO:0005654:nucleoplasm;	-	K10446;K17985	-;ko04137 Mitophagy - animal;ko04140 Autophagy - animal;ko05010 Alzheimer disease;ko05014 Amyotrophic lateral sclerosis;ko05016 Huntington disease;ko05017 Spinocerebellar ataxia;ko05022 Pathways of neurodegeneration - multiple diseases;
ENSG00000128536	105910226	105910377	105876795	105877257	105911016	105911241	1,1,0	1,0,2	1,5,3	0,0,2	300	149	0.000253612	0.0225479	0.332,1.0,0.0	1.0,1.0,0.427	-0.365	Up	7	105876796	106036432	+	CDHR3	cadherin related family member 3 [Source:HGNC Symbol%3BAcc:HGNC:26308]	GO:0034332:adherens junction organization;GO:0016339:calcium-dependent cell-cell adhesion via plasma membrane cell adhesion molecules;GO:0000902:cell morphogenesis;GO:0098742:cell-cell adhesion via plasma-membrane adhesion molecules;GO:0007043:cell-cell junction assembly;GO:0007156:homophilic cell adhesion via plasma membrane adhesion molecules;	GO:0005912:adherens junction;GO:0016342:catenin complex;GO:0016021:integral component of membrane;GO:0005886:plasma membrane;	GO:0045296:cadherin binding;GO:0005509:calcium ion binding;GO:0001618:virus receptor activity;	K16503;K11447;K04482	-;ko05202 Transcriptional misregulation in cancer;;ko03440 Homologous recombination;ko03460 Fanconi anemia pathway;ko05200 Pathways in cancer;ko05212 Pancreatic cancer;
ENSG00000185379	35116858	35117037	35106440	35106481	35118500	35118619	1,1,1	1,0,0	3,4,0	1,1,2	328	149	0.000225353	0.0208094	0.312,1.0,1.0	0.577,0.645,0.0	0.363	Down	17	35092221	35121522	-	RAD51D	RAD51 paralog D [Source:HGNC Symbol%3BAcc:HGNC:9823]	GO:0006281:DNA repair;GO:0000724:double-strand break repair via homologous recombination;GO:0036297:interstrand cross-link repair;GO:0007131:reciprocal meiotic recombination;GO:0051726:regulation of cell cycle;GO:0042148:strand invasion;GO:0000723:telomere maintenance;GO:0000722:telomere maintenance via recombination;	GO:0005813:centrosome;GO:0000781:chromosome, telomeric region;GO:0005737:cytoplasm;GO:0005654:nucleoplasm;GO:0005634:nucleus;GO:0033063:Rad51B-Rad51C-Rad51D-XRCC2 complex;GO:0005657:replication fork;	GO:0005524:ATP binding;GO:0008094:DNA-dependent ATPase activity;GO:0003677:DNA binding;GO:0043015:gamma-tubulin binding;GO:0003697:single-stranded DNA binding;	K10871	;ko03440 Homologous recombination;
ENSG00000173402	49488625	49488745	49487253	49487415	49510418	49510819	18,22,15	0,0,2	2,13,7	4,3,1	269	149	9.12E-05	0.0114748	1.0,1.0,0.806	0.217,0.706,0.795	0.363	Down	3	49468713	49535618	+	DAG1	dystroglycan 1 [Source:HGNC Symbol%3BAcc:HGNC:2666]	GO:0007568:aging;GO:0060055:angiogenesis involved in wound healing;GO:0007411:axon guidance;GO:0031103:axon regeneration;	GO:0005912:adherens junction;GO:0005604:basement membrane;GO:0016323:basolateral plasma membrane;	GO:0003779:actin binding;GO:0051393:alpha-actinin binding;GO:0005509:calcium ion binding;GO:0002162:dystroglycan binding;	K06265;K12581	;ko04512 ECM-receptor interaction;ko05410 Hypertrophic cardiomyopathy;ko05412 Arrhythmogenic right ventricular cardiomyopathy;ko05414 Dilated cardiomyopathy;ko05416 Viral myocarditis;;ko03018 RNA degradation;
ENSG00000262879	47054117	47054213	47033277	47033381	47056459	47056753	10,9,10	0,1,2	9,8,11	7,6,4	245	149	0.000155095	0.016166	1.0,0.846,0.753	0.439,0.448,0.626	0.362	Down	17	46983287	47100323	-	-	novel transcript	-	-	-	-	-
ENSG00000109046	27304779	27305190	27294102	27294435	27306781	27307789	4,8,7	0,6,1	2,5,2	0,0,0	560	149	6.86E-05	0.0097304	1.0,0.262,0.651	1.0,1.0,1.0	-0.362	Up	17	27294076	27315926	+	WSB1	WD repeat and SOCS box containing 1 [Source:HGNC Symbol%3BAcc:HGNC:19221]	GO:0035556:intracellular signal transduction;GO:0016567:protein ubiquitination;	GO:0005829:cytosol;	-	K10341	-
ENSG00000110958	56670274	56670388	56664775	56664800	56671748	56671847	14,18,7	5,0,9	7,13,10	0,0,0	263	149	2.64E-06	0.00109022	0.613,1.0,0.306	1.0,1.0,1.0	-0.36	Up	12	56663341	56688408	-	PTGES3	prostaglandin E synthase 3 [Source:HGNC Symbol%3BAcc:HGNC:16049]	GO:0051973:positive regulation of telomerase activity;GO:0001516:prostaglandin biosynthetic process;GO:0007004:telomere maintenance via telomerase;GO:0051131:chaperone-mediated protein complex assembly;GO:0006457:protein folding;GO:0008283:cell proliferation;GO:0051085:chaperone mediated protein folding requiring cofactor;GO:0042921:glucocorticoid receptor signaling pathway;GO:0005978:glycogen bi…	GO:0005737:cytoplasm;GO:0005829:cytosol;GO:0005634:nucleus;GO:0005697:telomerase holoenzyme complex;GO:0005884:actin filament;GO:0043231:intracellular membrane-bounded organelle;GO:0043005:neuron projection;GO:0043025:neuronal cell body;GO:0048471:perinuclear region of cytoplasm;GO:0032991:macromolecular complex;	GO:0070182:DNA polymerase binding;GO:0050220:prostaglandin-E synthase activity;GO:0051087:chaperone binding;GO:0051879:Hsp90 protein binding;GO:0033142:progesterone receptor binding;GO:0003720:telomerase activity;GO:0051082:unfolded protein binding;GO:0019899:enzyme binding;GO:0002039:p53 binding;	K15730	;ko00590 Arachidonic acid metabolism;ko01100 Metabolic pathways;
ENSG00000273136	120816621	120816827	120816084	120816157	120818122	120818174	12,10,5	1,6,1	4,7,12	0,0,0	355	149	5.64E-07	0.000374902	0.834,0.412,0.677	1.0,1.0,1.0	-0.359	Up	1	120723949	120842110	+	NBPF26	NBPF member 26 [Source:HGNC Symbol%3BAcc:HGNC:49571]	GO:0021987:cerebral cortex development;GO:0007219:Notch signaling pathway;GO:0045747:positive regulation of Notch signaling pathway;	GO:0005737:cytoplasm;GO:0005576:extracellular region;	GO:0003723:RNA binding;GO:0005509:calcium ion binding;GO:0005112:Notch binding;	K02599	;ko01522 Endocrine resistance;ko04320 Dorso-ventral axis formation;ko04330 Notch signaling pathway;ko04361 Axon regeneration;ko04658 Th1 and Th2 cell differentiation;ko04919 Thyroid hormone signaling pathway;ko05020 Prion disease;ko05165 Human papillomavirus infection;ko05200 Pathways in cancer;ko05206 MicroRNAs in cancer;ko05224 Breast cancer;
ENSG00000111321	6387797	6387910	6386346	6386444	6388255	6388505	1,4,3	0,1,0	3,2,6	2,6,0	262	149	0.000104475	0.012564	1.0,0.695,1.0	0.46,0.159,1.0	0.359	Down	12	6375045	6391571	+	LTBR	lymphotoxin beta receptor [Source:HGNC Symbol%3BAcc:HGNC:6718]	GO:0006915:apoptotic process;GO:0071260:cellular response to mechanical stimulus;GO:0006955:immune response;GO:0043011:myeloid dendritic cell differentiation;GO:2001238:positive regulation of extrinsic apoptotic signaling pathway;GO:0043123:positive regulation of I-kappaB kinase/NF-kappaB signaling;GO:0046330:positive regulation of JNK cascade;GO:0007165:signal transduction;	GO:0005794:Golgi apparatus;GO:0016021:integral component of membrane;GO:0005886:plasma membrane;	GO:0042802:identical protein binding;GO:0031625:ubiquitin protein ligase binding;	K03159;K17985	;ko04060 Cytokine-cytokine receptor interaction;ko04061 Viral protein interaction with cytokine and cytokine receptor;ko04064 NF-kappa B signaling pathway;ko04066 HIF-1 signaling pathway;ko04672 Intestinal immune network for IgA production;ko05166 Human T-cell leukemia virus 1 infection;ko05203 Viral carcinogenesis;;ko04137 Mitophagy - animal;ko04140 Autophagy - animal;ko05010 Alzheimer disease;k…
ENSG00000120963	101204649	101204693	101202332	101202447	101205434	101205682	0,1,0	6,3,3	7,2,0	1,2,6	193	149	0.000583497	0.0385191	0.0,0.205,0.0	0.844,0.436,0.0	-0.358	Up	8	101177878	101206193	-	ZNF706	zinc finger protein 706 [Source:HGNC Symbol%3BAcc:HGNC:24992]	GO:1902455:negative regulation of stem cell maintenance;GO:0045892:negative regulation of transcription, DNA-templated;GO:0006417:regulation of translation;	GO:0005737:cytoplasm;GO:0005634:nucleus;	GO:0046872:metal ion binding;	K15601	;ko04714 Thermogenesis;
ENSG00000235501	94939828	94939925	94927477	94928402	94961316	94961433	3,1,4	3,0,2	2,6,2	0,0,0	246	149	0.000759858	0.0461066	0.377,1.0,0.548	1.0,1.0,1.0	-0.358	Up	1	94927361	94963616	+	CNN3-DT	CNN3 divergent transcript [Source:HGNC Symbol%3BAcc:HGNC:54176]	-	-	-	-	-
ENSG00000162999	183087039	183087192	183083507	183083554	183095430	183100008	5,10,12	1,3,4	2,1,6	0,0,0	302	149	9.03E-07	0.000521987	0.712,0.622,0.597	1.0,1.0,1.0	-0.356	Up	2	183078559	183100008	+	DUSP19	dual specificity phosphatase 19 [Source:HGNC Symbol%3BAcc:HGNC:18894]	GO:0046329:negative regulation of JNK cascade;GO:0043508:negative regulation of JUN kinase activity;GO:0006469:negative regulation of protein kinase activity;GO:0046330:positive regulation of JNK cascade;GO:0043507:positive regulation of JUN kinase activity;GO:0043410:positive regulation of MAPK cascade;GO:0045860:positive regulation of protein kinase activity;GO:0043405:regulation of MAP kinase …	GO:0005737:cytoplasm;	GO:0008579:JUN kinase phosphatase activity;GO:0005078:MAP-kinase scaffold activity;GO:0031435:mitogen-activated protein kinase kinase kinase binding;GO:0030295:protein kinase activator activity;GO:0004860:protein kinase inhibitor activity;GO:0004725:protein tyrosine phosphatase activity;	K14165	-
ENSG00000074054	121409023	121409047	121407470	121407712	121410865	121410969	4,6,5	2,1,5	4,9,5	0,0,0	173	149	8.99E-07	0.000521987	0.633,0.838,0.463	1.0,1.0,1.0	-0.355	Up	2	121337776	121649476	-	CLASP1	cytoplasmic linker associated protein 1 [Source:HGNC Symbol%3BAcc:HGNC:17088]	GO:0030953:astral microtubule organization;GO:0051301:cell division;GO:0090162:establishment of epithelial cell polarity;GO:0040001:establishment of mitotic spindle localization;GO:0051294:establishment of spindle orientation;GO:0007163:establishment or maintenance of cell polarity;GO:0010458:exit from mitosis;GO:0007030:Golgi organization;GO:0034453:microtubule anchoring;GO:0001578:microtubule b…	GO:0045180:basal cortex;GO:0005938:cell cortex;GO:0031592:centrosomal corona;GO:0005813:centrosome;GO:0030981:cortical microtubule cytoskeleton;GO:0005881:cytoplasmic microtubule;GO:0005829:cytosol;GO:0005794:Golgi apparatus;GO:0000776:kinetochore;GO:0005828:kinetochore microtubule;GO:0016020:membrane;GO:0005815:microtubule organizing center;GO:0035371:microtubule plus-end;GO:0072686:mitotic spin…	GO:0002162:dystroglycan binding;GO:0043515:kinetochore binding;GO:0008017:microtubule binding;GO:0051010:microtubule plus-end binding;	K16578	-
ENSG00000157470	59439954	59440123	59438204	59438282	59458549	59458646	0,0,1	1,4,0	4,3,3	1,2,0	318	149	9.32E-05	0.0116865	0.0,0.0,1.0	0.652,0.413,1.0	-0.355	Up	15	59372693	59523555	+	FAM81A	family with sequence similarity 81 member A [Source:HGNC Symbol%3BAcc:HGNC:28379]	-	-	-	-	-
ENSG00000115109	120104059	120104287	120100698	120100814	120127687	120128092	2,18,0	17,26,16	7,3,6	4,2,2	377	149	0.000564936	0.0378331	0.044,0.215,0.0	0.409,0.372,0.542	-0.355	Up	2	120013077	120179119	+	EPB41L5	erythrocyte membrane protein band 4.1 like 5 [Source:HGNC Symbol%3BAcc:HGNC:19819]	GO:0031032:actomyosin structure organization;GO:0003383:apical constriction;GO:0048319:axial mesoderm morphogenesis;GO:0071560:cellular response to transforming growth factor beta stimulus;GO:0007398:ectoderm development;GO:0048617:embryonic foregut morphogenesis;GO:0007492:endoderm development;GO:0001837:epithelial to mesenchymal transition;GO:0001701:in utero embryonic development;GO:0070986:le…	GO:0005912:adherens junction;GO:0005856:cytoskeleton;GO:0005829:cytosol;GO:0005925:focal adhesion;GO:0005654:nucleoplasm;GO:0001917:photoreceptor inner segment;GO:0005886:plasma membrane;GO:0032587:ruffle membrane;GO:0005737:cytoplasm;	GO:0008092:cytoskeletal protein binding;GO:0019904:protein domain specific binding;	-	-
ENSG00000161203	184178859	184179191	184176978	184177067	184180168	184180251	14,12,0	1,11,5	0,0,0	2,5,2	481	149	4.64E-05	0.0075349	0.813,0.253,0.0	0.0,0.0,0.0	0.355	Down	3	184174689	184184214	+	AP2M1	adaptor related protein complex 2 subunit mu 1 [Source:HGNC Symbol%3BAcc:HGNC:564]	GO:0072583:clathrin-mediated endocytosis;GO:0006897:endocytosis;GO:0006886:intracellular protein transport;GO:1903077:negative regulation of protein localization to plasma membrane;GO:0002092:positive regulation of receptor internalization;GO:1900244:positive regulation of synaptic vesicle endocytosis;GO:0065003:macromolecular complex assembly;GO:0031623:receptor internalization;GO:0097494:regula…	GO:0030122:AP-2 adaptor complex;GO:0005905:coated pit;GO:0031410:cytoplasmic vesicle;GO:0043231:intracellular membrane-bounded organelle;GO:0005739:mitochondrion;GO:0005886:plasma membrane;GO:0098794:postsynapse;GO:0098793:presynapse;GO:0030141:secretory granule;	GO:0035615:clathrin adaptor activity;GO:0008289:lipid binding;GO:0050750:low-density lipoprotein particle receptor binding;GO:0005048:signal sequence binding;GO:0044325:ion channel binding;	K11826	;ko04144 Endocytosis;ko04721 Synaptic vesicle cycle;ko04961 Endocrine and other factor-regulated calcium reabsorption;ko05016 Huntington disease;
ENSG00000092208	39135930	39136155	39131957	39132068	39136439	39136624	0,3,0	8,12,5	5,7,5	1,7,8	374	149	4.87E-05	0.00777111	0.0,0.091,0.0	0.666,0.285,0.199	-0.353	Up	14	39114285	39136973	+	GEMIN2	gem nuclear organelle associated protein 2 [Source:HGNC Symbol%3BAcc:HGNC:10884]	GO:0006397:mRNA processing;GO:0008380:RNA splicing;GO:0000375:RNA splicing, via transesterification reactions;GO:0000245:spliceosomal complex assembly;GO:0000387:spliceosomal snRNP assembly;	GO:0005829:cytosol;GO:0097504:Gemini of coiled bodies;GO:0016604:nuclear body;GO:0005730:nucleolus;GO:0005654:nucleoplasm;GO:0005634:nucleus;GO:0032797:SMN complex;GO:0034719:SMN-Sm protein complex;GO:0005681:spliceosomal complex;GO:0070062:extracellular exosome;GO:0016020:membrane;	GO:0042803:protein homodimerization activity;	K13130;K17675	-
ENSG00000132155	12626326	12626419	12622902	12622995	12663812	12663866	1,2,3	3,3,2	2,3,0	0,0,1	242	149	0.000417725	0.0310062	0.17,0.291,0.48	1.0,1.0,0.0	-0.353	Up	3	12582101	12664201	-	RAF1	Raf-1 proto-oncogene%2C serine/threonine kinase [Source:HGNC Symbol%3BAcc:HGNC:9829]	GO:0007190:activation of adenylate cyclase activity;GO:0000186:activation of MAPKK activity;GO:0006915:apoptotic process;GO:0030154:cell differentiation;GO:0071550:death-inducing signaling complex assembly;GO:0060324:face development;GO:0007507:heart development;GO:0035773:insulin secretion involved in cellular response to glucose stimulus;GO:0045104:intermediate filament cytoskeleton organizatio…	GO:0005737:cytoplasm;GO:0005829:cytosol;GO:0005794:Golgi apparatus;GO:0005741:mitochondrial outer membrane;GO:0005739:mitochondrion;GO:0016607:nuclear speck;GO:0005886:plasma membrane;GO:0031143:pseudopodium;	GO:0010856:adenylate cyclase activator activity;GO:0008179:adenylate cyclase binding;GO:0005524:ATP binding;GO:0019899:enzyme binding;GO:0042802:identical protein binding;GO:0004709:MAP kinase kinase kinase activity;GO:0046872:metal ion binding;GO:0031434:mitogen-activated protein kinase kinase binding;GO:0004672:protein kinase activity;GO:0004674:protein serine/threonine kinase activity;GO:00448…	K04366;K17985	;ko01521 EGFR tyrosine kinase inhibitor resistance;ko01522 Endocrine resistance;ko04010 MAPK signaling pathway;ko04012 ErbB signaling pathway;ko04014 Ras signaling pathway;ko04015 Rap1 signaling pathway;ko04022 cGMP-PKG signaling pathway;ko04024 cAMP signaling pathway;ko04062 Chemokine signaling pathway;ko04068 FoxO signaling pathway;ko04071 Sphingolipid signaling pathway;ko04072 Phospholipase D …
ENSG00000140416	63064063	63064982	63062575	63062645	63065895	63066035	52,48,35	3,0,0	66,34,87	6,4,12	1068	149	9.73E-05	0.0120542	0.707,1.0,1.0	0.605,0.543,0.503	0.352	Down	15	63042632	63071915	+	TPM1	tropomyosin 1 [Source:HGNC Symbol%3BAcc:HGNC:12010]	GO:0007015:actin filament organization;GO:0060048:cardiac muscle contraction;GO:0034614:cellular response to reactive oxygen species;GO:0007010:cytoskeleton organization;GO:0006936:muscle contraction;GO:0030049:muscle filament sliding;GO:0030336:negative regulation of cell migration;GO:0032781:positive regulation of ATPase activity;GO:0045785:positive regulation of cell adhesion;GO:0003065:positi…	GO:0015629:actin cytoskeleton;GO:0005884:actin filament;GO:0032059:bleb;GO:0005856:cytoskeleton;GO:0005829:cytosol;GO:0005862:muscle thin filament tropomyosin;GO:0032587:ruffle membrane;GO:0030017:sarcomere;GO:0001725:stress fiber;GO:0005903:brush border;GO:0032154:cleavage furrow;GO:0030863:cortical cytoskeleton;GO:0005737:cytoplasm;GO:0030426:growth cone;GO:0043005:neuron projection;GO:0002102:…	GO:0003779:actin binding;GO:0051015:actin filament binding;GO:0008092:cytoskeletal protein binding;GO:0042802:identical protein binding;GO:0046982:protein heterodimerization activity;GO:0042803:protein homodimerization activity;GO:0005200:structural constituent of cytoskeleton;GO:0008307:structural constituent of muscle;GO:0005509:calcium ion binding;GO:0046872:metal ion binding;	K10373;K09290	;ko04260 Cardiac muscle contraction;ko04261 Adrenergic signaling in cardiomyocytes;ko05206 MicroRNAs in cancer;ko05410 Hypertrophic cardiomyopathy;ko05414 Dilated cardiomyopathy;;ko04260 Cardiac muscle contraction;ko04261 Adrenergic signaling in cardiomyocytes;ko05200 Pathways in cancer;ko05216 Thyroid cancer;ko05410 Hypertrophic cardiomyopathy;ko05414 Dilated cardiomyopathy;
ENSG00000245648	10373040	10373137	10370378	10370452	10374034	10374136	6,5,1	0,0,0	7,2,5	8,0,2	246	149	4.23E-06	0.00150864	1.0,1.0,1.0	0.346,1.0,0.602	0.351	Down	12	10363638	10398506	+	KLRK1-AS1	KLRK1 antisense RNA 1 [Source:HGNC Symbol%3BAcc:HGNC:54868]	-	-	-	-	-
ENSG00000109046	27304779	27305115	27294102	27294435	27306781	27307789	4,7,7	0,6,1	2,6,2	0,0,0	485	149	0.000100085	0.0122096	1.0,0.264,0.683	1.0,1.0,1.0	-0.351	Up	17	27294076	27315926	+	WSB1	WD repeat and SOCS box containing 1 [Source:HGNC Symbol%3BAcc:HGNC:19221]	GO:0035556:intracellular signal transduction;GO:0016567:protein ubiquitination;	GO:0005829:cytosol;	-	K10341	-
ENSG00000015153	42210354	42210454	42161612	42161765	42210547	42210619	4,4,6	5,1,1	16,3,10	0,0,1	249	149	8.66E-06	0.0023908	0.324,0.705,0.782	1.0,1.0,0.857	-0.349	Up	12	42157104	42238349	-	YAF2	YY1 associated factor 2 [Source:HGNC Symbol%3BAcc:HGNC:17363]	GO:0045892:negative regulation of transcription, DNA-templated;GO:0045893:positive regulation of transcription, DNA-templated;GO:0006355:regulation of transcription, DNA-templated;	GO:0005829:cytosol;GO:0005654:nucleoplasm;GO:0005634:nucleus;	GO:0003677:DNA binding;GO:0046872:metal ion binding;GO:0003713:transcription coactivator activity;GO:0003712:transcription cofactor activity;GO:0003714:transcription corepressor activity;	K11468	-
ENSG00000103148	119125	119255	112621	112775	138149	138345	24,9,31	7,17,4	24,11,11	2,1,0	279	149	0.000242856	0.0219041	0.647,0.22,0.805	0.865,0.855,1.0	-0.349	Up	16	84271	138677	-	NPRL3	NPR3 like%2C GATOR1 complex subunit [Source:HGNC Symbol%3BAcc:HGNC:14124]	GO:0035909:aorta morphogenesis;GO:0048738:cardiac muscle tissue development;GO:0034198:cellular response to amino acid starvation;GO:0032007:negative regulation of TOR signaling;GO:2000785:regulation of autophagosome assembly;GO:0060021:palate development;GO:0038202:TORC1 signaling;GO:0003281:ventricular septum development;	GO:1990130:Iml1 complex;GO:0005765:lysosomal membrane;	GO:0005096:GTPase activator activity;	K08834;K12581;K03652	;ko04745 Phototransduction - fly;;ko03018 RNA degradation;;ko03410 Base excision repair;
ENSG00000130714	131504453	131504649	131503190	131503313	131506113	131506220	2,6,2	1,0,0	6,5,0	0,3,4	345	149	9.92E-05	0.0121795	0.463,1.0,1.0	1.0,0.419,0.0	0.348	Down	9	131502789	131523806	+	POMT1	protein O-mannosyltransferase 1 [Source:HGNC Symbol%3BAcc:HGNC:9202]	GO:0005975:carbohydrate metabolic process;GO:0030198:extracellular matrix organization;GO:0007275:multicellular organismal development;GO:1904100:positive regulation of protein O-linked glycosylation;GO:0006493:protein O-linked glycosylation;GO:0035269:protein O-linked mannosylation;	GO:0001669:acrosomal vesicle;GO:0005783:endoplasmic reticulum;GO:0005789:endoplasmic reticulum membrane;GO:0016021:integral component of membrane;GO:0016529:sarcoplasmic reticulum;	GO:0004169:dolichyl-phosphate-mannose-protein mannosyltransferase activity;GO:0000030:mannosyltransferase activity;GO:0046872:metal ion binding;	K00728	;ko00514 Other types of O-glycan biosynthesis;ko00515 Mannose type O-glycan biosynthesis;ko01100 Metabolic pathways;
ENSG00000115295	29160332	29160467	29157203	29157402	29167475	29167540	6,4,5	2,4,0	12,4,25	0,0,0	284	149	0.000156957	0.016179	0.611,0.344,1.0	1.0,1.0,1.0	-0.348	Up	2	29097705	29199777	+	CLIP4	CAP-Gly domain containing linker protein family member 4 [Source:HGNC Symbol%3BAcc:HGNC:26108]	GO:0031122:cytoplasmic microtubule organization;	GO:0005737:cytoplasm;GO:0043231:intracellular membrane-bounded organelle;GO:0035371:microtubule plus-end;GO:0005634:nucleus;	GO:0051010:microtubule plus-end binding;	K10423	-
ENSG00000182179	49810516	49810532	49809978	49810428	49810751	49810832	9,12,3	9,8,3	21,8,21	0,3,3	165	149	7.30E-05	0.0101072	0.475,0.575,0.475	1.0,0.707,0.863	-0.348	Up	3	49805209	49813953	-	UBA7	ubiquitin like modifier activating enzyme 7 [Source:HGNC Symbol%3BAcc:HGNC:12471]	GO:0006464:cellular protein modification process;GO:0006974:cellular response to DNA damage stimulus;GO:0032020:ISG15-protein conjugation;GO:0019941:modification-dependent protein catabolic process;GO:0032446:protein modification by small protein conjugation;	GO:0005737:cytoplasm;GO:0005829:cytosol;GO:0005654:nucleoplasm;GO:0005634:nucleus;	GO:0005524:ATP binding;GO:0019782:ISG15 activating enzyme activity;GO:0004842:ubiquitin-protein transferase activity;	K10698	;ko04120 Ubiquitin mediated proteolysis;ko05012 Parkinson disease;ko05022 Pathways of neurodegeneration - multiple diseases;
ENSG00000009307	114741526	114741673	114739691	114739890	114745156	114745245	8,15,18	4,6,1	1,11,7	0,0,0	296	149	2.95E-07	0.000226996	0.502,0.557,0.901	1.0,1.0,1.0	-0.347	Up	1	114716913	114758676	-	CSDE1	cold shock domain containing E1 [Source:HGNC Symbol%3BAcc:HGNC:29905]	GO:0075522:IRES-dependent viral translational initiation;GO:0008584:male gonad development;GO:0070966:nuclear-transcribed mRNA catabolic process, no-go decay;GO:0006446:regulation of translational initiation;GO:0034063:stress granule assembly;	GO:0070937:CRD-mediated mRNA stability complex;GO:0010494:cytoplasmic stress granule;GO:0005829:cytosol;GO:0005794:Golgi apparatus;GO:0000932:cytoplasmic mRNA processing body;GO:0005886:plasma membrane;GO:0005743:mitochondrial inner membrane;	GO:0003723:RNA binding;GO:0035613:RNA stem-loop binding;	K11447	;ko05202 Transcriptional misregulation in cancer;
ENSG00000285743	6812249	6812368	6781303	6781486	6817048	6817126	4,3,1	1,2,11	0,0,1	1,3,3	268	149	0.000305372	0.0251956	0.69,0.455,0.048	0.0,0.0,0.156	0.346	Down	10	6682513	6823789	+	-	novel transcript%2C LINP1-LINC00707 readthrough	-	-	-	-	-
ENSG00000137210	10755141	10755209	10749201	10749268	10756466	10756981	5,9,13	0,0,0	2,8,12	3,3,0	217	149	0.000581211	0.0384227	1.0,1.0,1.0	0.314,0.647,1.0	0.346	Down	6	10747759	10852753	+	TMEM14B	transmembrane protein 14B [Source:HGNC Symbol%3BAcc:HGNC:21384]	GO:0021987:cerebral cortex development;GO:0006839:mitochondrial transport;GO:0061351:neural precursor cell proliferation;GO:2000045:regulation of G1/S transition of mitotic cell cycle;	GO:0016021:integral component of membrane;GO:0005743:mitochondrial inner membrane;GO:0031966:mitochondrial membrane;GO:0005634:nucleus;	GO:0042802:identical protein binding;GO:0003677:DNA binding;GO:0046872:metal ion binding;	K08829;K12581;K09228;K10408	-;ko03018 RNA degradation;;ko05168 Herpes simplex virus 1 infection;;ko05014 Amyotrophic lateral sclerosis;ko05016 Huntington disease;ko05022 Pathways of neurodegeneration - multiple diseases;
ENSG00000198625	204537458	204537497	204532190	204532246	204538208	204538308	0,1,1	6,20,13	3,2,6	6,2,7	188	149	2.26E-06	0.000989251	0.0,0.038,0.057	0.284,0.442,0.405	-0.345	Up	1	204516379	204558120	+	MDM4	MDM4 regulator of p53 [Source:HGNC Symbol%3BAcc:HGNC:6974]	GO:0003283:atrial septum development;GO:0003181:atrioventricular valve morphogenesis;GO:0071456:cellular response to hypoxia;GO:0030330:DNA damage response, signal transduction by p53 class mediator;GO:0003203:endocardial cushion morphogenesis;GO:0003170:heart valve development;GO:0043066:negative regulation of apoptotic process;GO:0008285:negative regulation of cell proliferation;GO:0042177:nega…	GO:0005654:nucleoplasm;GO:0005634:nucleus;	GO:0019899:enzyme binding;GO:0008270:zinc ion binding;GO:0046872:metal ion binding;	K10127	;ko04115 p53 signaling pathway;ko05206 MicroRNAs in cancer;
ENSG00000268362	24036252	24036382	24033432	24033621	24036745	24037405	16,10,14	1,6,5	4,16,9	0,0,0	279	149	1.46E-07	0.000134455	0.895,0.471,0.599	1.0,1.0,1.0	-0.345	Up	19	24033401	24077377	+	-	novel transcript	-	-	-	-	-
ENSG00000066136	40766703	40766974	40762989	40763046	40769355	40769415	13,10,26	4,2,7	19,19,22	2,0,0	420	149	9.32E-06	0.00250134	0.536,0.639,0.569	0.771,1.0,1.0	-0.342	Up	1	40691648	40771603	+	NFYC	nuclear transcription factor Y subunit gamma [Source:HGNC Symbol%3BAcc:HGNC:7806]	GO:0006457:protein folding;GO:0006357:regulation of transcription from RNA polymerase II promoter;GO:0006355:regulation of transcription, DNA-templated;	GO:0016602:CCAAT-binding factor complex;GO:0000785:chromatin;GO:0005654:nucleoplasm;GO:0005634:nucleus;GO:0032993:protein-DNA complex;GO:0090575:RNA polymerase II transcription factor complex;	GO:0003677:DNA binding;GO:0001228:RNA polymerase II transcription regulatory region sequence-specific DNA binding transcription factor activity involved in positive regulation of transcription;GO:0003700:sequence-specific DNA binding transcription factor activity;GO:0000981:sequence-specific DNA binding RNA polymerase II transcription factor activity;GO:0046982:protein heterodimerization activity…	K08066	;ko04612 Antigen processing and presentation;ko05152 Tuberculosis;
ENSG00000160336	53445000	53445123	53431992	53432028	53446226	53446337	9,9,5	4,5,3	10,8,11	2,1,0	272	149	0.00054552	0.0368751	0.552,0.496,0.477	0.733,0.814,1.0	-0.341	Up	19	53431984	53461862	+	ZNF761	zinc finger protein 761 [Source:HGNC Symbol%3BAcc:HGNC:23179]	GO:0006357:regulation of transcription from RNA polymerase II promoter;	GO:0005634:nucleus;	GO:0000981:sequence-specific DNA binding RNA polymerase II transcription factor activity;GO:0046872:metal ion binding;GO:0000978:RNA polymerase II core promoter proximal region sequence-specific DNA binding;GO:0003677:DNA binding;	K09228	;ko05168 Herpes simplex virus 1 infection;
ENSG00000172765	129857249	129857405	129848342	129848412	129860939	129861012	7,9,8	1,0,0	11,5,8	3,3,2	305	149	2.78E-05	0.00545875	0.774,1.0,1.0	0.642,0.449,0.661	0.341	Down	3	129647792	129893711	-	TMCC1	transmembrane and coiled-coil domain family 1 [Source:HGNC Symbol%3BAcc:HGNC:29116]	GO:0007029:endoplasmic reticulum organization;GO:0016197:endosomal transport;GO:0090148:membrane fission;	GO:0005829:cytosol;GO:0012505:endomembrane system;GO:0005789:endoplasmic reticulum membrane;GO:0016021:integral component of membrane;GO:0005791:rough endoplasmic reticulum;	GO:0042802:identical protein binding;	-	-
ENSG00000288663	53296453	53296551	53295838	53295941	53297849	53297924	3,2,4	0,0,1	9,3,10	9,1,3	247	149	3.49E-05	0.00631141	1.0,1.0,0.707	0.376,0.644,0.668	0.34	Down	12	53295492	53307174	+	-	novel protein%2C readthrough PFDN5-C12orf10	-	-	-	-	-
ENSG00000131943	29708253	29708423	29698936	29702977	29714906	29715060	5,17,13	0,0,0	16,23,10	5,2,4	319	149	1.29E-07	0.000122567	1.0,1.0,1.0	0.599,0.843,0.539	0.34	Down	19	29698937	29715789	-	C19orf12	chromosome 19 open reading frame 12 [Source:HGNC Symbol%3BAcc:HGNC:25443]	GO:0006915:apoptotic process;GO:0006914:autophagy;GO:0051560:mitochondrial calcium ion homeostasis;GO:0006979:response to oxidative stress;	GO:0005829:cytosol;GO:0005783:endoplasmic reticulum;GO:0016021:integral component of membrane;GO:0031966:mitochondrial membrane;GO:0005739:mitochondrion;	-	K17985	;ko04137 Mitophagy - animal;ko04140 Autophagy - animal;ko05010 Alzheimer disease;ko05014 Amyotrophic lateral sclerosis;ko05016 Huntington disease;ko05017 Spinocerebellar ataxia;ko05022 Pathways of neurodegeneration - multiple diseases;
ENSG00000131773	135646992	135647086	135606954	135607037	135648539	135648598	11,5,9	0,0,1	8,2,8	1,3,2	243	149	0.000262394	0.02289	1.0,1.0,0.847	0.831,0.29,0.71	0.339	Down	8	135457456	135656722	+	KHDRBS3	KH RNA binding domain containing%2C signal transduction associated 3 [Source:HGNC Symbol%3BAcc:HGNC:18117]	GO:0006397:mRNA processing;GO:0000381:regulation of alternative mRNA splicing, via spliceosome;GO:0048024:regulation of mRNA splicing, via spliceosome;GO:0033120:positive regulation of RNA splicing;	GO:0005654:nucleoplasm;GO:0005634:nucleus;GO:0032991:macromolecular complex;	GO:0042802:identical protein binding;GO:0003729:mRNA binding;GO:0019904:protein domain specific binding;GO:0003723:RNA binding;GO:0017124:SH3 domain binding;GO:0003727:single-stranded RNA binding;	K14942	-
ENSG00000102977	67658476	67658832	67658293	67658362	67658927	67659079	3,6,6	1,0,0	4,4,6	1,1,3	505	149	8.54E-05	0.0110138	0.47,1.0,1.0	0.541,0.541,0.371	0.339	Down	16	67657512	67660810	-	ACD	ACD shelterin complex subunit and telomerase recruitment factor [Source:HGNC Symbol%3BAcc:HGNC:25070]	GO:0030326:embryonic limb morphogenesis;GO:0070200:establishment of protein localization to telomere;GO:0006886:intracellular protein transport;GO:0032211:negative regulation of telomere maintenance via telomerase;GO:0060381:positive regulation of single-stranded telomeric DNA binding;GO:0051973:positive regulation of telomerase activity;GO:0032212:positive regulation of telomere maintenance via …	GO:0000781:chromosome, telomeric region;GO:0016604:nuclear body;GO:0000783:nuclear telomere cap complex;GO:0005654:nucleoplasm;GO:0070187:telosome;GO:0005697:telomerase holoenzyme complex;	GO:0070182:DNA polymerase binding;GO:0044877:macromolecular complex binding;GO:0042162:telomeric DNA binding;	K11114	-
ENSG00000152689	33476434	33476707	33447819	33447943	33511709	33511842	8,14,8	23,5,12	35,14,49	5,7,8	422	149	0.000457902	0.0328616	0.109,0.497,0.191	0.712,0.414,0.684	-0.338	Up	2	33436324	33564750	+	RASGRP3	RAS guanyl releasing protein 3 [Source:HGNC Symbol%3BAcc:HGNC:14545]	GO:0000165:MAPK cascade;GO:0007265:Ras protein signal transduction;GO:0043087:regulation of GTPase activity;GO:0007264:small GTPase mediated signal transduction;GO:0006357:regulation of transcription from RNA polymerase II promoter;	GO:0032045:guanyl-nucleotide exchange factor complex;GO:0005887:integral component of plasma membrane;GO:0048471:perinuclear region of cytoplasm;GO:0005886:plasma membrane;GO:0005829:cytosol;GO:0070062:extracellular exosome;GO:0016020:membrane;GO:0005634:nucleus;	GO:0005509:calcium ion binding;GO:0019992:diacylglycerol binding;GO:0005096:GTPase activator activity;GO:0005085:guanyl-nucleotide exchange factor activity;GO:0019900:kinase binding;GO:0031267:small GTPase binding;GO:0042803:protein homodimerization activity;GO:0000981:sequence-specific DNA binding RNA polymerase II transcription factor activity;GO:0046872:metal ion binding;GO:0000978:RNA polymer…	K12362;K17985;K16467	-
ENSG00000075151	21001198	21001312	20997600	20997633	21002712	21002808	10,5,6	1,6,5	4,5,7	0,2,0	263	149	0.000673879	0.0426158	0.85,0.321,0.405	1.0,0.586,1.0	-0.337	Up	1	20806292	21177285	-	EIF4G3	eukaryotic translation initiation factor 4 gamma 3 [Source:HGNC Symbol%3BAcc:HGNC:3298]	GO:0006446:regulation of translational initiation;	GO:0005829:cytosol;GO:0016281:eukaryotic translation initiation factor 4F complex;	GO:0003729:mRNA binding;GO:0003723:RNA binding;GO:0000339:RNA cap binding;GO:0008135:translation factor activity, RNA binding;GO:0003743:translation initiation factor activity;	K03260	;ko03013 RNA transport;ko05416 Viral myocarditis;
ENSG00000163462	155178808	155178846	155178491	155178613	155179631	155179934	5,7,9	0,0,0	5,8,8	3,1,5	187	149	7.21E-07	0.000453303	1.0,1.0,1.0	0.57,0.864,0.56	0.335	Down	1	155173787	155184971	+	TRIM46	tripartite motif containing 46 [Source:HGNC Symbol%3BAcc:HGNC:19019]	GO:0048490:anterograde synaptic vesicle transport;GO:0007409:axonogenesis;GO:0001578:microtubule bundle formation;GO:0030517:negative regulation of axon extension;GO:0001764:neuron migration;GO:1901953:positive regulation of anterograde dense core granule transport;GO:1903827:regulation of cellular protein localization;	GO:1904115:axon cytoplasm;GO:0043194:axon initial segment;GO:0005856:cytoskeleton;GO:0044304:main axon;	GO:0008270:zinc ion binding;	K12022	-
ENSG00000144026	95158859	95158970	95157350	95157439	95159239	95159539	9,14,8	4,2,6	4,3,7	0,0,1	260	149	3.36E-05	0.0061737	0.563,0.8,0.433	1.0,1.0,0.8	-0.335	Up	2	95122087	95165668	-	ZNF514	zinc finger protein 514 [Source:HGNC Symbol%3BAcc:HGNC:25894]	GO:0006357:regulation of transcription from RNA polymerase II promoter;	GO:0005634:nucleus;	GO:0000981:sequence-specific DNA binding RNA polymerase II transcription factor activity;GO:0046872:metal ion binding;GO:0000978:RNA polymerase II core promoter proximal region sequence-specific DNA binding;	K09228	;ko05168 Herpes simplex virus 1 infection;
ENSG00000196141	200383866	200384017	200378140	200378371	200389222	200389283	64,80,59	17,15,10	50,52,73	60,35,54	300	149	7.12E-10	1.79E-06	0.652,0.726,0.746	0.293,0.425,0.402	0.335	Down	2	200305881	200482264	+	SPATS2L	spermatogenesis associated serine rich 2 like [Source:HGNC Symbol%3BAcc:HGNC:24574]	-	GO:0005737:cytoplasm;GO:0005829:cytosol;GO:0005730:nucleolus;GO:0005654:nucleoplasm;GO:0032991:macromolecular complex;	GO:0003723:RNA binding;	K17985;K18047	-
ENSG00000168802	69120960	69121170	69120026	69120649	69132483	69132573	6,4,0	1,4,5	0,0,0	1,3,5	359	149	0.000137492	0.0151274	0.713,0.293,0.0	0.0,0.0,0.0	0.335	Down	16	69118010	69132588	-	CHTF8	chromosome transmission fidelity factor 8 [Source:HGNC Symbol%3BAcc:HGNC:24353]	GO:0032508:DNA duplex unwinding;GO:0006260:DNA replication;GO:0007064:mitotic sister chromatid cohesion;GO:1900264:positive regulation of DNA-directed DNA polymerase activity;	GO:0070062:extracellular exosome;GO:0005654:nucleoplasm;GO:0031390:Ctf18 RFC-like complex;	GO:0003677:DNA binding;	K11270	-
ENSG00000188690	125789186	125789528	125788914	125789005	125794021	125794388	13,4,6	0,0,0	23,10,20	4,3,1	491	149	7.44E-07	0.000464632	1.0,1.0,1.0	0.636,0.503,0.859	0.334	Down	10	125784980	125823258	-	UROS	uroporphyrinogen III synthase [Source:HGNC Symbol%3BAcc:HGNC:12592]	GO:0071418:cellular response to amine stimulus;GO:0071243:cellular response to arsenic-containing substance;GO:0006783:heme biosynthetic process;GO:0006782:protoporphyrinogen IX biosynthetic process;GO:0046677:response to antibiotic;GO:0070541:response to platinum ion;GO:0006780:uroporphyrinogen III biosynthetic process;	GO:0005829:cytosol;GO:0005739:mitochondrion;	GO:0005542:folic acid binding;GO:0004852:uroporphyrinogen-III synthase activity;	K01719	;ko00860 Porphyrin and chlorophyll metabolism;ko01100 Metabolic pathways;ko01240 Biosynthesis of cofactors;
ENSG00000272645	223952667	223952812	223952384	223952442	223954476	223954667	0,0,0	5,6,4	30,0,17	26,4,5	294	149	4.15E-07	0.000300478	0.0,0.0,0.0	0.369,0.0,0.633	-0.334	Up	1	223951394	223992628	-	GTF2IP20	general transcription factor IIi pseudogene 20 [Source:HGNC Symbol%3BAcc:HGNC:51732]	GO:0016525:negative regulation of angiogenesis;GO:0051481:negative regulation of cytosolic calcium ion concentration;GO:0100026:positive regulation of DNA repair by transcription from RNA polymerase II promoter;	GO:0005737:cytoplasm;GO:0016020:membrane;GO:0005654:nucleoplasm;GO:0005634:nucleus;	GO:0003677:DNA binding;GO:0001228:RNA polymerase II transcription regulatory region sequence-specific DNA binding transcription factor activity involved in positive regulation of transcription;GO:0003700:sequence-specific DNA binding transcription factor activity;GO:0000981:sequence-specific DNA binding RNA polymerase II transcription factor activity;GO:0061629:RNA polymerase II sequence-specific…	K13051;K10734;K15696	-
ENSG00000085063	33711383	33711505	33709438	33710343	33713378	33713469	0,1,4	1,0,0	0,1,0	1,0,1	271	149	0.000116455	0.0133823	0.0,1.0,1.0	0.0,1.0,0.0	0.333	Down	11	33703010	33736479	-	CD59	CD59 molecule (CD59 blood group) [Source:HGNC Symbol%3BAcc:HGNC:1689]	GO:0007596:blood coagulation;GO:0007166:cell surface receptor signaling pathway;GO:0001971:negative regulation of activation of membrane attack complex;GO:0030449:regulation of complement activation;GO:1903659:regulation of complement-dependent cytotoxicity;	GO:0031362:anchored component of external side of plasma membrane;GO:0009986:cell surface;GO:0005789:endoplasmic reticulum membrane;GO:0033116:endoplasmic reticulum-Golgi intermediate compartment membrane;GO:0012507:ER to Golgi transport vesicle membrane;GO:0070062:extracellular exosome;GO:0005615:extracellular space;GO:0005925:focal adhesion;GO:0000139:Golgi membrane;GO:0016020:membrane;GO:00058…	GO:0001848:complement binding;	K04008	;ko04610 Complement and coagulation cascades;ko04640 Hematopoietic cell lineage;
ENSG00000273345	134312291	134312380	134308137	134308466	134319357	134319497	1,0,2	0,1,0	0,0,4	1,1,0	238	149	0.000145048	0.0156787	1.0,0.0,1.0	0.0,0.0,1.0	0.333	Down	5	134196905	134371044	-	-	novel transcript	GO:0051321:meiotic cell cycle;GO:0007498:mesoderm development;GO:0010719:negative regulation of epithelial to mesenchymal transition;GO:0035970:peptidyl-threonine dephosphorylation;GO:0071902:positive regulation of protein serine/threonine kinase activity;GO:0006470:protein dephosphorylation;GO:0006464:cellular protein modification process;GO:0097484:dendrite extension;GO:0030517:negative regulat…	GO:0000775:chromosome, centromeric region;GO:0005829:cytosol;GO:0045121:membrane raft;GO:0005634:nucleus;GO:0005886:plasma membrane;GO:0000159:protein phosphatase type 2A complex;GO:0000922:spindle pole;GO:0045202:synapse;GO:0005737:cytoplasm;	GO:0050811:GABA receptor binding;GO:0046872:metal ion binding;GO:0008022:protein C-terminus binding;GO:0046982:protein heterodimerization activity;GO:0004722:protein serine/threonine phosphatase activity;GO:0005524:ATP binding;GO:0004693:cyclin-dependent protein serine/threonine kinase activity;GO:0004672:protein kinase activity;	K08824;K04382	-;ko03015 mRNA surveillance pathway;ko04013 MAPK signaling pathway - fly;ko04071 Sphingolipid signaling pathway;ko04114 Oocyte meiosis;ko04136 Autophagy - other;ko04140 Autophagy - animal;ko04151 PI3K-Akt signaling pathway;ko04152 AMPK signaling pathway;ko04261 Adrenergic signaling in cardiomyocytes;ko04350 TGF-beta signaling pathway;ko04390 Hippo signaling pathway;ko04391 Hippo signaling pathway…
ENSG00000103855	73690670	73690776	73684437	73684460	73697593	73697702	0,3,1	1,0,0	1,0,0	0,1,3	255	149	0.000176711	0.0175168	0.0,1.0,1.0	1.0,0.0,0.0	0.333	Down	15	73683966	73714514	+	CD276	CD276 molecule [Source:HGNC Symbol%3BAcc:HGNC:19137]	GO:0032729:positive regulation of interferon-gamma production;GO:0042102:positive regulation of T cell proliferation;GO:0001817:regulation of cytokine production;GO:0050776:regulation of immune response;GO:0042110:T cell activation;GO:0050852:T cell receptor signaling pathway;	GO:0009897:external side of plasma membrane;GO:0016021:integral component of membrane;	GO:0005102:receptor binding;	K06746	;ko04514 Cell adhesion molecules;
ENSG00000183111	149589525	149589642	149581497	149581624	149601107	149601231	4,1,0	0,0,1	0,1,0	2,0,6	266	149	0.000108897	0.0128468	1.0,1.0,0.0	0.0,1.0,0.0	0.333	Down	5	149551947	149634968	+	ARHGEF37	Rho guanine nucleotide exchange factor 37 [Source:HGNC Symbol%3BAcc:HGNC:34430]	-	GO:0005737:cytoplasm;	GO:0005085:guanyl-nucleotide exchange factor activity;	-	-
ENSG00000285953	92245464	92245595	92244901	92245134	92245905	92245943	3,1,7	0,2,0	1,0,2	2,4,0	280	149	0.000500921	0.0347426	1.0,0.21,1.0	0.21,0.0,1.0	0.333	Down	7	92144723	92245943	-	-	novel protein	GO:0001525:angiogenesis;GO:0045454:cell redox homeostasis;GO:0016525:negative regulation of angiogenesis;GO:2000352:negative regulation of endothelial cell apoptotic process;GO:0010596:negative regulation of endothelial cell migration;GO:0001937:negative regulation of endothelial cell proliferation;GO:2000114:regulation of establishment of cell polarity;GO:0007264:small GTPase mediated signal tra…	GO:0005911:cell-cell junction;GO:0005737:cytoplasm;GO:0005856:cytoskeleton;GO:0005615:extracellular space;GO:0005886:plasma membrane;	GO:0030695:GTPase regulator activity;GO:0008017:microtubule binding;GO:0005546:phosphatidylinositol-4,5-bisphosphate binding;	K17705	;ko04015 Rap1 signaling pathway;ko04212 Longevity regulating pathway - worm;
ENSG00000008394	16354230	16354270	16347644	16347710	16357604	16357699	12,11,14	12,6,9	17,16,9	2,0,3	189	149	9.95E-05	0.0121901	0.441,0.591,0.551	0.87,1.0,0.703	-0.33	Up	12	16347142	16609259	+	MGST1	microsomal glutathione S-transferase 1 [Source:HGNC Symbol%3BAcc:HGNC:7061]	GO:0071449:cellular response to lipid hydroperoxide;GO:0034635:glutathione transport;GO:0033327:Leydig cell differentiation;GO:0042493:response to drug;GO:0032496:response to lipopolysaccharide;GO:0010243:response to organonitrogen compound;	GO:0045177:apical part of cell;GO:0035577:azurophil granule membrane;GO:0005783:endoplasmic reticulum;GO:0005789:endoplasmic reticulum membrane;GO:0016021:integral component of membrane;GO:0005741:mitochondrial outer membrane;GO:0005739:mitochondrion;GO:0005634:nucleus;GO:0005778:peroxisomal membrane;GO:0005886:plasma membrane;	GO:0043295:glutathione binding;GO:0004602:glutathione peroxidase activity;GO:0004364:glutathione transferase activity;GO:0042802:identical protein binding;	K00799;K08857	-
ENSG00000206530	113333405	113333583	113330167	113330668	113341743	113341918	6,7,11	0,5,3	2,6,22	0,0,0	327	149	5.55E-06	0.00177527	1.0,0.389,0.626	1.0,1.0,1.0	-0.328	Up	3	113286930	113441610	-	CFAP44	cilia and flagella associated protein 44 [Source:HGNC Symbol%3BAcc:HGNC:25631]	GO:0060271:cilium morphogenesis;GO:0060285:cilium-dependent cell motility;GO:0000226:microtubule cytoskeleton organization;GO:0007288:sperm axoneme assembly;	GO:0005737:cytoplasm;GO:0005856:cytoskeleton;GO:0031514:motile cilium;	GO:0008233:peptidase activity;	-	-
ENSG00000251474	129396216	129396420	129393634	129393795	129397039	129397140	8,7,4	1,8,1	8,9,8	0,2,0	353	149	0.000379276	0.0288659	0.772,0.27,0.628	1.0,0.655,1.0	-0.328	Up	3	129382922	129399655	-	RPL32P3	ribosomal protein L32 pseudogene 3 [Source:HGNC Symbol%3BAcc:HGNC:27024]	GO:0006412:translation;	GO:0022625:cytosolic large ribosomal subunit;	GO:0003735:structural constituent of ribosome;	K02912;K17985	;ko03010 Ribosome;ko05171 Coronavirus disease - COVID-19;;ko04137 Mitophagy - animal;ko04140 Autophagy - animal;ko05010 Alzheimer disease;ko05014 Amyotrophic lateral sclerosis;ko05016 Huntington disease;ko05017 Spinocerebellar ataxia;ko05022 Pathways of neurodegeneration - multiple diseases;
ENSG00000151914	56620800	56620944	56617985	56620715	56624529	56624628	8,15,9	1,8,7	1,7,4	0,0,1	293	149	3.15E-05	0.00591246	0.803,0.488,0.395	1.0,1.0,0.67	-0.328	Up	6	56457987	56954830	-	DST	dystonin [Source:HGNC Symbol%3BAcc:HGNC:1090]	GO:0007155:cell adhesion;GO:0048870:cell motility;GO:0031122:cytoplasmic microtubule organization;GO:0007010:cytoskeleton organization;GO:0031581:hemidesmosome assembly;GO:0007229:integrin-mediated signaling pathway;GO:0045104:intermediate filament cytoskeleton organization;GO:0030011:maintenance of cell polarity;GO:0000226:microtubule cytoskeleton organization;GO:0009611:response to wounding;GO:…	GO:0015629:actin cytoskeleton;GO:0030424:axon;GO:1904115:axon cytoplasm;GO:0009925:basal plasma membrane;GO:0005604:basement membrane;GO:0005938:cell cortex;GO:0031252:cell leading edge;GO:0005737:cytoplasm;GO:0031410:cytoplasmic vesicle;GO:0005829:cytosol;GO:0005789:endoplasmic reticulum membrane;GO:0005925:focal adhesion;GO:0031673:H zone;GO:0030056:hemidesmosome;GO:0016021:integral component o…	GO:0003779:actin binding;GO:0005509:calcium ion binding;GO:0005178:integrin binding;GO:0008017:microtubule binding;GO:0051010:microtubule plus-end binding;GO:0008022:protein C-terminus binding;GO:0042803:protein homodimerization activity;GO:0005198:structural molecule activity;GO:0051015:actin filament binding;GO:0045296:cadherin binding;GO:0051011:microtubule minus-end binding;GO:0003723:RNA bin…	K10382	-
ENSG00000103148	130521	130591	112621	112775	138149	138334	11,27,13	7,17,4	13,12,20	2,1,0	219	149	2.95E-06	0.00118811	0.517,0.519,0.689	0.816,0.891,1.0	-0.327	Up	16	84271	138677	-	NPRL3	NPR3 like%2C GATOR1 complex subunit [Source:HGNC Symbol%3BAcc:HGNC:14124]	GO:0035909:aorta morphogenesis;GO:0048738:cardiac muscle tissue development;GO:0034198:cellular response to amino acid starvation;GO:0032007:negative regulation of TOR signaling;GO:2000785:regulation of autophagosome assembly;GO:0060021:palate development;GO:0038202:TORC1 signaling;GO:0003281:ventricular septum development;	GO:1990130:Iml1 complex;GO:0005765:lysosomal membrane;	GO:0005096:GTPase activator activity;	K08834;K12581;K03652	;ko04745 Phototransduction - fly;;ko03018 RNA degradation;;ko03410 Base excision repair;
ENSG00000242808	181736374	181736542	181722201	181722298	181739568	181740823	14,9,27	4,2,5	9,22,12	0,0,0	317	149	2.67E-07	0.000210501	0.622,0.679,0.717	1.0,1.0,1.0	-0.327	Up	3	180989762	181836880	+	SOX2-OT	SOX2 overlapping transcript [Source:HGNC Symbol%3BAcc:HGNC:20209]	-	-	-	-	-
ENSG00000163689	58753768	58753863	58742005	58742572	58806394	58806456	10,2,7	0,1,7	16,3,10	1,0,0	244	149	0.000422607	0.0311945	1.0,0.55,0.379	0.907,1.0,1.0	-0.326	Up	3	58717365	59050084	-	CFAP20DC	CFAP20 domain containing [Source:HGNC Symbol%3BAcc:HGNC:24763]	-	-	-	K04613	-
ENSG00000137210	10755141	10755225	10749201	10749268	10756466	10756981	4,9,11	0,0,0	4,6,13	3,3,0	233	149	0.000381635	0.0290139	1.0,1.0,1.0	0.46,0.561,1.0	0.326	Down	6	10747759	10852753	+	TMEM14B	transmembrane protein 14B [Source:HGNC Symbol%3BAcc:HGNC:21384]	GO:0021987:cerebral cortex development;GO:0006839:mitochondrial transport;GO:0061351:neural precursor cell proliferation;GO:2000045:regulation of G1/S transition of mitotic cell cycle;	GO:0016021:integral component of membrane;GO:0005743:mitochondrial inner membrane;GO:0031966:mitochondrial membrane;GO:0005634:nucleus;	GO:0042802:identical protein binding;GO:0003677:DNA binding;GO:0046872:metal ion binding;	K08829;K12581;K09228;K10408	-;ko03018 RNA degradation;;ko05168 Herpes simplex virus 1 infection;;ko05014 Amyotrophic lateral sclerosis;ko05016 Huntington disease;ko05022 Pathways of neurodegeneration - multiple diseases;
ENSG00000114745	39100746	39100850	39100304	39100454	39101015	39101102	3,7,6	1,0,0	10,0,2	3,6,0	253	149	0.000145198	0.0156787	0.639,1.0,1.0	0.663,0.0,1.0	0.325	Down	3	39095222	39108369	-	GORASP1	golgi reassembly stacking protein 1 [Source:HGNC Symbol%3BAcc:HGNC:16769]	GO:0007030:Golgi organization;GO:0050774:negative regulation of dendrite morphogenesis;GO:0006487:protein N-linked glycosylation;GO:0015031:protein transport;	GO:0033116:endoplasmic reticulum-Golgi intermediate compartment membrane;GO:0005794:Golgi apparatus;GO:0000139:Golgi membrane;	GO:0046872:metal ion binding;	-	-
ENSG00000240225	56374685	56374757	56373530	56373623	56376866	56377366	2,5,2	15,10,19	3,4,11	5,2,7	221	149	0.000700278	0.0436876	0.082,0.252,0.066	0.288,0.574,0.514	-0.325	Up	19	56368099	56379828	+	ZNF542P	zinc finger protein 542%2C pseudogene [Source:HGNC Symbol%3BAcc:HGNC:25393]	GO:0006357:regulation of transcription from RNA polymerase II promoter;	GO:0005634:nucleus;GO:0005737:cytoplasm;GO:0031965:nuclear membrane;GO:0005654:nucleoplasm;	GO:0000981:sequence-specific DNA binding RNA polymerase II transcription factor activity;GO:0046872:metal ion binding;GO:0000978:RNA polymerase II core promoter proximal region sequence-specific DNA binding;GO:0003700:sequence-specific DNA binding transcription factor activity;	K09228	;ko05168 Herpes simplex virus 1 infection;
ENSG00000105983	156677902	156678350	156676250	156676683	156679076	156679133	16,30,16	3,2,2	9,13,11	0,0,0	597	149	9.77E-06	0.00256817	0.571,0.789,0.666	1.0,1.0,1.0	-0.325	Up	7	156668946	156893216	-	LMBR1	limb development membrane protein 1 [Source:HGNC Symbol%3BAcc:HGNC:13243]	GO:0042733:embryonic digit morphogenesis;GO:0007165:signal transduction;	GO:0005887:integral component of plasma membrane;GO:0016235:aggresome;GO:0005829:cytosol;GO:0005768:endosome;GO:0016604:nuclear body;	GO:0004888:transmembrane signaling receptor activity;GO:0046872:metal ion binding;	K09228	;ko05168 Herpes simplex virus 1 infection;
ENSG00000095906	1785638	1785902	1783876	1784369	1786536	1786655	7,9,2	0,0,1	12,8,2	11,1,1	413	149	3.38E-05	0.00618285	1.0,1.0,0.419	0.282,0.743,0.419	0.325	Down	16	1782932	1789186	+	NUBP2	NUBP iron-sulfur cluster assembly factor 2%2C cytosolic [Source:HGNC Symbol%3BAcc:HGNC:8042]	GO:0030030:cell projection organization;GO:0016226:iron-sulfur cluster assembly;	GO:0005814:centriole;GO:0005929:cilium;GO:0005829:cytosol;GO:0005634:nucleus;GO:0031616:spindle pole centrosome;GO:0070062:extracellular exosome;GO:0016020:membrane;	GO:0051539:4 iron, 4 sulfur cluster binding;GO:0005524:ATP binding;GO:0051536:iron-sulfur cluster binding;GO:0046872:metal ion binding;GO:0000166:nucleotide binding;GO:0042803:protein homodimerization activity;	K03593;K17985;K09228;K02927	-;ko04137 Mitophagy - animal;ko04140 Autophagy - animal;ko05010 Alzheimer disease;ko05014 Amyotrophic lateral sclerosis;ko05016 Huntington disease;ko05017 Spinocerebellar ataxia;ko05022 Pathways of neurodegeneration - multiple diseases;;ko05168 Herpes simplex virus 1 infection;;ko03010 Ribosome;ko04120 Ubiquitin mediated proteolysis;ko04137 Mitophagy - animal;ko05012 Parkinson disease;ko05022 Pat…
ENSG00000088367	36218875	36218962	36214356	36214440	36221863	36221934	10,11,8	0,5,6	6,12,4	0,0,0	236	149	1.78E-06	0.000830059	1.0,0.581,0.457	1.0,1.0,1.0	-0.321	Up	20	36091504	36232799	+	EPB41L1	erythrocyte membrane protein band 4.1 like 1 [Source:HGNC Symbol%3BAcc:HGNC:3378]	GO:0031032:actomyosin structure organization;GO:0030866:cortical actin cytoskeleton organization;GO:0006915:apoptotic process;GO:0030865:cortical cytoskeleton organization;GO:0043217:myelin maintenance;GO:0048812:neuron projection morphogenesis;GO:0030913:paranodal junction assembly;GO:0071205:protein localization to juxtaparanode region of axon;GO:0002175:protein localization to paranode region …	GO:0005856:cytoskeleton;GO:0005829:cytosol;GO:0005886:plasma membrane;GO:0030054:cell junction;GO:0005911:cell-cell junction;GO:0044224:juxtaparanode region of axon;GO:0033270:paranode region of axon;	GO:0003779:actin binding;GO:0005198:structural molecule activity;GO:0005200:structural constituent of cytoskeleton;	K06107	-
ENSG00000172965	111233627	111233739	111208755	111208977	111248147	111248241	4,9,4	0,0,0	15,4,14	2,1,7	261	149	3.33E-07	0.000249817	1.0,1.0,1.0	0.811,0.695,0.533	0.32	Down	2	111006015	111523376	-	MIR4435-2HG	MIR4435-2 host gene [Source:HGNC Symbol%3BAcc:HGNC:35163]	-	-	-	-	-
ENSG00000115415	190970497	190970707	190944702	190945657	190974829	190975887	0,0,0	2,9,9	2,27,0	4,3,3	359	149	8.93E-05	0.0113204	0.0,0.0,0.0	0.172,0.789,0.0	-0.32	Up	2	190908460	191020960	-	STAT1	signal transducer and activator of transcription 1 [Source:HGNC Symbol%3BAcc:HGNC:11362]	GO:0008015:blood circulation;GO:0032869:cellular response to insulin stimulus;GO:0035458:cellular response to interferon-beta;GO:0071346:cellular response to interferon-gamma;	GO:0030424:axon;GO:0000785:chromatin;GO:0005737:cytoplasm;GO:0005829:cytosol;	GO:0045296:cadherin binding;GO:0031730:CCR5 chemokine receptor binding;GO:0003700:sequence-specific DNA binding transcription factor activity;GO:0000981:sequence-specific DNA binding RNA polymerase II transcription factor activity;	K11220	;ko04062 Chemokine signaling pathway;ko04217 Necroptosis;ko04380 Osteoclast differentiation;ko04620 Toll-like receptor signaling pathway;ko04621 NOD-like receptor signaling pathway;ko04625 C-type lectin receptor signaling pathway;ko04630 JAK-STAT signaling pathway;ko04658 Th1 and Th2 cell differentiation;ko04659 Th17 cell differentiation;ko04917 Prolactin signaling pathway;ko04919 Thyroid hormone…
ENSG00000137177	17898167	17898234	17873262	17873437	17987053	17987144	9,10,4	4,3,3	3,3,4	0,0,1	216	149	6.50E-05	0.00932864	0.608,0.697,0.479	1.0,1.0,0.734	-0.317	Up	6	17759183	17987635	-	KIF13A	kinesin family member 13A [Source:HGNC Symbol%3BAcc:HGNC:14566]	GO:0007049:cell cycle;GO:0051301:cell division;GO:0008333:endosome to lysosome transport;GO:0043001:Golgi to plasma membrane protein transport;GO:0006886:intracellular protein transport;GO:0032438:melanosome organization;GO:0007018:microtubule-based movement;GO:0072383:plus-end-directed vesicle transport along microtubule;GO:0032465:regulation of cytokinesis;GO:0035459:cargo loading into vesicle;	GO:0005813:centrosome;GO:0010008:endosome membrane;GO:0005871:kinesin complex;GO:0005874:microtubule;GO:0030496:midbody;GO:0032588:trans-Golgi network membrane;	GO:0005524:ATP binding;GO:0008017:microtubule binding;GO:0003777:microtubule motor activity;	K17914	-
ENSG00000139631	53161126	53161191	53160762	53160844	53161272	53161389	2,9,13	0,0,2	14,6,16	3,5,6	214	149	0.00014727	0.0157778	1.0,1.0,0.819	0.765,0.455,0.65	0.316	Down	12	53157663	53180925	-	CSAD	cysteine sulfinic acid decarboxylase [Source:HGNC Symbol%3BAcc:HGNC:18966]	GO:0019449:L-cysteine catabolic process to hypotaurine;GO:0019452:L-cysteine catabolic process to taurine;GO:0042412:taurine biosynthetic process;	GO:0005737:cytoplasm;	GO:0004068:aspartate 1-decarboxylase activity;GO:0030170:pyridoxal phosphate binding;GO:0004782:sulfinoalanine decarboxylase activity;	K01594	;ko00430 Taurine and hypotaurine metabolism;ko01100 Metabolic pathways;
ENSG00000157036	38497628	38497684	38496271	38496530	38501354	38501494	5,6,10	1,0,0	7,7,13	5,3,4	205	149	7.82E-06	0.00222537	0.784,1.0,1.0	0.504,0.629,0.703	0.316	Down	3	38496127	38542161	+	EXOG	exo/endonuclease G [Source:HGNC Symbol%3BAcc:HGNC:3347]	GO:0006309:apoptotic DNA fragmentation;	GO:0005743:mitochondrial inner membrane;GO:0005739:mitochondrion;GO:0005634:nucleus;GO:0032991:macromolecular complex;	GO:0008409:5'-3' exonuclease activity;GO:0004519:endonuclease activity;GO:0004521:endoribonuclease activity;GO:0046872:metal ion binding;GO:0003676:nucleic acid binding;GO:0000014:single-stranded DNA endodeoxyribonuclease activity;	K15050	-
ENSG00000165304	36594669	36594771	36589535	36589652	36651745	36651877	1,5,9	1,0,0	7,5,6	4,5,3	251	149	2.75E-05	0.0054392	0.372,1.0,1.0	0.51,0.372,0.543	0.316	Down	9	36572862	36677683	+	MELK	maternal embryonic leucine zipper kinase [Source:HGNC Symbol%3BAcc:HGNC:16870]	GO:0006915:apoptotic process;GO:0008283:cell proliferation;GO:0000086:G2/M transition of mitotic cell cycle;GO:0030097:hemopoiesis;GO:0035556:intracellular signal transduction;GO:0008631:intrinsic apoptotic signaling pathway in response to oxidative stress;GO:0061351:neural precursor cell proliferation;GO:0043065:positive regulation of apoptotic process;GO:0046777:protein autophosphorylation;GO:0…	GO:0005938:cell cortex;GO:0005737:cytoplasm;GO:0016020:membrane;GO:0005634:nucleus;GO:0005886:plasma membrane;	GO:0005524:ATP binding;GO:0005509:calcium ion binding;GO:0008289:lipid binding;GO:0004715:non-membrane spanning protein tyrosine kinase activity;GO:0004674:protein serine/threonine kinase activity;GO:0004714:transmembrane receptor protein tyrosine kinase activity;GO:0004672:protein kinase activity;	K08799	-
ENSG00000283228	151869176	151869735	151860710	151860820	151870530	151870611	1,0,7	0,2,5	5,2,1	0,0,1	708	149	8.76E-05	0.0111728	1.0,0.0,0.228	1.0,1.0,0.174	-0.315	Up	2	151802651	151973949	-	-	novel transcript	GO:0006886:intracellular protein transport;GO:1903292:protein localization to Golgi membrane;GO:0016192:vesicle-mediated transport;GO:0007268:synaptic transmission;GO:0007528:neuromuscular junction development;GO:1901385:regulation of voltage-gated calcium channel activity;	GO:0005802:trans-Golgi network;GO:0009898:cytoplasmic side of plasma membrane;GO:0005829:cytosol;GO:0005886:plasma membrane;GO:0045202:synapse;GO:0005891:voltage-gated calcium channel complex;	GO:0005525:GTP binding;GO:0003924:GTPase activity;GO:0005245:voltage-gated calcium channel activity;	K07949;K04865	-;ko04010 MAPK signaling pathway;ko04260 Cardiac muscle contraction;ko04261 Adrenergic signaling in cardiomyocytes;ko04921 Oxytocin signaling pathway;ko05410 Hypertrophic cardiomyopathy;ko05412 Arrhythmogenic right ventricular cardiomyopathy;ko05414 Dilated cardiomyopathy;
ENSG00000010030	36375829	36376035	36373452	36373578	36385533	36385669	12,6,2	0,1,0	40,5,19	13,1,7	355	149	1.04E-05	0.00266844	1.0,0.716,1.0	0.564,0.677,0.533	0.314	Down	6	36354091	36387800	-	ETV7	ETS variant transcription factor 7 [Source:HGNC Symbol%3BAcc:HGNC:18160]	GO:0009887:organ morphogenesis;GO:0030154:cell differentiation;GO:0000122:negative regulation of transcription from RNA polymerase II promoter;GO:0006357:regulation of transcription from RNA polymerase II promoter;GO:0006366:transcription from RNA polymerase II promoter;	GO:0000785:chromatin;GO:0005654:nucleoplasm;GO:0005634:nucleus;	GO:0000981:sequence-specific DNA binding RNA polymerase II transcription factor activity;GO:0001227:RNA polymerase II transcription regulatory region sequence-specific DNA binding transcription factor activity involved in negative regulation of transcription;GO:0000977:RNA polymerase II regulatory region sequence-specific DNA binding;	K03211	;ko04013 MAPK signaling pathway - fly;ko04320 Dorso-ventral axis formation;ko05202 Transcriptional misregulation in cancer;
ENSG00000122678	44076508	44076629	44073782	44074530	44078755	44078811	5,8,11	0,1,0	6,11,7	4,1,3	270	149	2.42E-05	0.00495307	1.0,0.815,1.0	0.453,0.859,0.563	0.313	Down	7	44072062	44082530	-	POLM	DNA polymerase mu [Source:HGNC Symbol%3BAcc:HGNC:9185]	GO:0006310:DNA recombination;GO:0006303:double-strand break repair via nonhomologous end joining;	GO:0005654:nucleoplasm;GO:0005634:nucleus;	GO:0003677:DNA binding;GO:0003887:DNA-directed DNA polymerase activity;GO:0046872:metal ion binding;	K03513	;ko03450 Non-homologous end-joining;
ENSG00000286129	22307532	22307706	22307105	22307245	22308696	22308819	5,6,8	1,0,0	3,4,12	3,0,7	323	149	5.52E-05	0.00844438	0.698,1.0,1.0	0.316,1.0,0.442	0.313	Down	22	22298124	22329122	+	-	novel transcript	-	-	-	-	-
ENSG00000175105	88126133	88126303	88113114	88113196	88128808	88129055	28,37,21	6,7,5	13,35,29	0,0,0	319	149	4.59E-09	8.22E-06	0.686,0.712,0.662	1.0,1.0,1.0	-0.313	Up	3	88059255	88144660	+	ZNF654	zinc finger protein 654 [Source:HGNC Symbol%3BAcc:HGNC:25612]	GO:0006357:regulation of transcription from RNA polymerase II promoter;	GO:0005634:nucleus;	GO:0003677:DNA binding;GO:0000981:sequence-specific DNA binding RNA polymerase II transcription factor activity;GO:0046872:metal ion binding;	-	-
ENSG00000243701	107246007	107246052	107240674	107241087	107285319	107285664	6,6,8	0,0,0	7,5,5	4,0,4	194	149	7.43E-06	0.00216161	1.0,1.0,1.0	0.573,1.0,0.49	0.312	Down	3	107220744	107348464	+	DUBR	DPPA2 upstream binding RNA [Source:HGNC Symbol%3BAcc:HGNC:48569]	-	-	-	-	-
ENSG00000182179	49810516	49810543	49809978	49810428	49810751	49810832	12,18,4	9,8,3	36,11,30	0,3,3	176	149	2.00E-05	0.00432506	0.53,0.656,0.53	1.0,0.756,0.894	-0.311	Up	3	49805209	49813953	-	UBA7	ubiquitin like modifier activating enzyme 7 [Source:HGNC Symbol%3BAcc:HGNC:12471]	GO:0006464:cellular protein modification process;GO:0006974:cellular response to DNA damage stimulus;GO:0032020:ISG15-protein conjugation;GO:0019941:modification-dependent protein catabolic process;GO:0032446:protein modification by small protein conjugation;	GO:0005737:cytoplasm;GO:0005829:cytosol;GO:0005654:nucleoplasm;GO:0005634:nucleus;	GO:0005524:ATP binding;GO:0019782:ISG15 activating enzyme activity;GO:0004842:ubiquitin-protein transferase activity;	K10698	;ko04120 Ubiquitin mediated proteolysis;ko05012 Parkinson disease;ko05022 Pathways of neurodegeneration - multiple diseases;
ENSG00000144802	101848891	101849917	101829612	101829688	101852084	101852126	13,20,18	0,0,0	30,6,28	2,0,5	1175	149	7.26E-06	0.00215197	1.0,1.0,1.0	0.655,1.0,0.415	0.31	Down	3	101827991	101861022	+	NFKBIZ	NFKB inhibitor zeta [Source:HGNC Symbol%3BAcc:HGNC:29805]	GO:0006954:inflammatory response;GO:0050729:positive regulation of inflammatory response;GO:2000321:positive regulation of T-helper 17 cell differentiation;GO:0010468:regulation of gene expression;GO:0050852:T cell receptor signaling pathway;	GO:0036464:cytoplasmic ribonucleoprotein granule;GO:0016607:nuclear speck;GO:0005634:nucleus;	-	K14242	;ko05202 Transcriptional misregulation in cancer;
ENSG00000174428	75142481	75142665	75141102	75141186	75143949	75143978	14,5,12	0,3,3	5,16,5	0,0,0	333	149	0.000336001	0.0267308	1.0,0.427,0.642	1.0,1.0,1.0	-0.31	Up	7	75092573	75149817	+	GTF2IRD2B	GTF2I repeat domain containing 2B [Source:HGNC Symbol%3BAcc:HGNC:33125]	-	GO:0005654:nucleoplasm;GO:0005634:nucleus;	GO:0003677:DNA binding;GO:0000981:sequence-specific DNA binding RNA polymerase II transcription factor activity;	K03121	;ko03022 Basal transcription factors;ko04022 cGMP-PKG signaling pathway;
ENSG00000167302	81238001	81238159	81237386	81237459	81238985	81239091	0,2,1	13,11,5	9,5,2	9,1,14	307	149	0.000557407	0.037461	0.0,0.081,0.088	0.327,0.708,0.065	-0.31	Up	17	81228277	81239091	-	TEPSIN	TEPSIN adaptor related protein complex 4 accessory protein [Source:HGNC Symbol%3BAcc:HGNC:26458]	-	GO:0030662:coated vesicle membrane;GO:0005737:cytoplasm;GO:0005829:cytosol;GO:0031312:extrinsic component of organelle membrane;GO:0005794:Golgi apparatus;GO:0031965:nuclear membrane;GO:0016607:nuclear speck;GO:0032588:trans-Golgi network membrane;GO:0030124:AP-4 adaptor complex;	-	-	-
ENSG00000116754	70229950	70230050	70228464	70228555	70230556	70230618	2,5,5	2,5,4	0,2,1	2,6,7	249	149	0.000550753	0.0371748	0.374,0.374,0.428	0.0,0.166,0.079	0.31	Down	1	70205682	70253052	+	SRSF11	serine and arginine rich splicing factor 11 [Source:HGNC Symbol%3BAcc:HGNC:10782]	GO:0006397:mRNA processing;GO:0008380:RNA splicing;	GO:0016607:nuclear speck;GO:0005654:nucleoplasm;GO:0005634:nucleus;	GO:0042802:identical protein binding;GO:0003723:RNA binding;	K12899	-
ENSG00000034677	100300527	100300651	100287500	100288267	100303159	100303259	1,0,0	2,2,6	4,3,4	3,2,6	273	149	2.33E-05	0.00480401	0.214,0.0,0.0	0.421,0.45,0.267	-0.308	Up	8	100257060	100336218	-	RNF19A	ring finger protein 19A%2C RBR E3 ubiquitin protein ligase [Source:HGNC Symbol%3BAcc:HGNC:13432]	GO:0000226:microtubule cytoskeleton organization;GO:0032436:positive regulation of proteasomal ubiquitin-dependent protein catabolic process;GO:0000209:protein polyubiquitination;GO:0006511:ubiquitin-dependent protein catabolic process;	GO:0005813:centrosome;GO:0005737:cytoplasm;GO:0005829:cytosol;GO:0016021:integral component of membrane;GO:0098794:postsynapse;GO:0000151:ubiquitin ligase complex;GO:0005815:microtubule organizing center;	GO:0046872:metal ion binding;GO:0008134:transcription factor binding;GO:0031624:ubiquitin conjugating enzyme binding;GO:0061630:ubiquitin protein ligase activity;	K11972	-
ENSG00000156398	102716613	102716711	102714537	102714681	102726611	102726777	4,3,2	2,5,10	0,0,0	4,2,2	247	149	1.65E-05	0.00373296	0.547,0.266,0.108	0.0,0.0,0.0	0.307	Down	10	102714538	102743492	+	SFXN2	sideroflexin 2 [Source:HGNC Symbol%3BAcc:HGNC:16086]	GO:1990542:mitochondrial transmembrane transport;	GO:0031305:integral component of mitochondrial inner membrane;GO:0005739:mitochondrion;	GO:0022889:serine transmembrane transporter activity;GO:0022857:transmembrane transporter activity;	K17985;K07944;K11222;K09488	-;ko04217 Necroptosis;ko04630 JAK-STAT signaling pathway;ko04658 Th1 and Th2 cell differentiation;ko05161 Hepatitis B;ko05200 Pathways in cancer;ko05321 Inflammatory bowel disease;;ko05012 Parkinson disease;ko05022 Pathways of neurodegeneration - multiple diseases;
ENSG00000076043	114445978	114446087	114440655	114440739	114449845	114449917	6,6,11	6,3,2	7,7,6	1,0,1	258	149	0.00024217	0.0218634	0.366,0.536,0.761	0.802,1.0,0.776	-0.305	Up	11	114439435	114450279	+	REXO2	RNA exonuclease 2 [Source:HGNC Symbol%3BAcc:HGNC:17851]	GO:0006139:nucleobase-containing compound metabolic process;GO:0009117:nucleotide metabolic process;	GO:0005925:focal adhesion;GO:0005758:mitochondrial intermembrane space;GO:0005759:mitochondrial matrix;GO:0005739:mitochondrion;GO:0005730:nucleolus;GO:0005634:nucleus;	GO:0008408:3'-5' exonuclease activity;GO:0000175:3'-5'-exoribonuclease activity;GO:0003676:nucleic acid binding;	K13288	;ko03008 Ribosome biogenesis in eukaryotes;
ENSG00000235954	27919722	27919966	27919483	27919545	27922017	27924950	7,2,6	11,14,1	0,0,1	12,6,13	393	149	4.13E-05	0.00703289	0.194,0.051,0.695	0.0,0.0,0.028	0.304	Down	22	27919376	28008581	+	TTC28-AS1	TTC28 antisense RNA 1 [Source:HGNC Symbol%3BAcc:HGNC:29336]	-	-	-	-	-
ENSG00000284879	87735673	87735910	87732386	87732621	87737717	87737852	9,7,3	1,6,0	16,5,9	0,0,0	386	149	0.00020142	0.0190919	0.776,0.311,1.0	1.0,1.0,1.0	-0.304	Up	2	87455476	87767359	+	-	novel transcript	-	-	-	-	-
ENSG00000144395	196672344	196672394	196669832	196669876	196674240	196674348	2,5,2	2,4,2	1,0,1	2,5,4	199	149	0.000157988	0.0162312	0.428,0.483,0.428	0.272,0.0,0.158	0.303	Down	2	196639554	196763490	+	CCDC150	coiled-coil domain containing 150 [Source:HGNC Symbol%3BAcc:HGNC:26834]	-	-	-	K17985	;ko04137 Mitophagy - animal;ko04140 Autophagy - animal;ko05010 Alzheimer disease;ko05014 Amyotrophic lateral sclerosis;ko05016 Huntington disease;ko05017 Spinocerebellar ataxia;ko05022 Pathways of neurodegeneration - multiple diseases;
ENSG00000166260	54961118	54961326	54951934	54952112	54963305	54963414	7,7,4	1,3,1	8,4,4	1,0,0	357	149	0.000672379	0.0425749	0.745,0.493,0.625	0.77,1.0,1.0	-0.302	Up	17	54951902	54968703	-	COX11	cytochrome c oxidase copper chaperone COX11 [Source:HGNC Symbol%3BAcc:HGNC:2261]	GO:0055065:metal ion homeostasis;GO:0033132:negative regulation of glucokinase activity;	GO:0031305:integral component of mitochondrial inner membrane;GO:0031304:intrinsic component of mitochondrial inner membrane;GO:0005739:mitochondrion;GO:0032991:macromolecular complex;	GO:0005507:copper ion binding;GO:0009055:electron carrier activity;	K02258;K13194	-
ENSG00000011258	51259142	51259206	51225007	51225209	51260119	51260163	6,7,6	1,1,5	1,2,5	0,0,0	213	149	2.62E-05	0.00524349	0.808,0.83,0.456	1.0,1.0,1.0	-0.302	Up	17	51177425	51260163	-	MBTD1	mbt domain containing 1 [Source:HGNC Symbol%3BAcc:HGNC:19866]	GO:0006325:chromatin organization;GO:0048706:embryonic skeletal system development;GO:0045892:negative regulation of transcription, DNA-templated;	GO:0005634:nucleus;	GO:0003682:chromatin binding;GO:0042393:histone binding;GO:0035064:methylated histone binding;GO:0008270:zinc ion binding;	K15696;K14553	-;ko03008 Ribosome biogenesis in eukaryotes;
ENSG00000112078	36465600	36465698	36443417	36443530	36470051	36470257	5,6,6	0,3,3	3,1,1	0,0,0	247	149	0.000202975	0.0192197	1.0,0.547,0.547	1.0,1.0,1.0	-0.302	Up	6	36442767	36491143	+	KCTD20	potassium channel tetramerization domain containing 20 [Source:HGNC Symbol%3BAcc:HGNC:21052]	GO:0042327:positive regulation of phosphorylation;	GO:0005737:cytoplasm;	-	K10482	-
ENSG00000177853	96130438	96130752	96130071	96130118	96132585	96132670	4,14,8	4,2,1	5,7,4	0,0,1	463	149	8.36E-05	0.0108652	0.243,0.693,0.72	1.0,1.0,0.563	-0.302	Up	10	96129715	96205288	+	ZNF518A	zinc finger protein 518A [Source:HGNC Symbol%3BAcc:HGNC:29009]	GO:0006325:chromatin organization;GO:0006357:regulation of transcription from RNA polymerase II promoter;	GO:0005634:nucleus;	GO:0000981:sequence-specific DNA binding RNA polymerase II transcription factor activity;GO:0046872:metal ion binding;GO:0000977:RNA polymerase II regulatory region sequence-specific DNA binding;	K07371	;ko04064 NF-kappa B signaling pathway;ko04380 Osteoclast differentiation;ko04662 B cell receptor signaling pathway;ko05169 Epstein-Barr virus infection;ko05340 Primary immunodeficiency;
ENSG00000138750	76144148	76144312	76134174	76134362	76144389	76145223	17,21,34	5,11,2	17,20,33	0,0,2	313	149	1.10E-05	0.00275798	0.618,0.476,0.89	1.0,1.0,0.887	-0.301	Up	4	76107562	76148485	-	NUP54	nucleoporin 54 [Source:HGNC Symbol%3BAcc:HGNC:17359]	GO:0051028:mRNA transport;GO:0006607:NLS-bearing protein import into nucleus;GO:0006999:nuclear pore organization;GO:0036228:protein targeting to nuclear inner membrane;GO:0006605:protein targeting;GO:0042306:regulation of protein import into nucleus;	GO:0005635:nuclear envelope;GO:0031965:nuclear membrane;GO:0044613:nuclear pore central transport channel;	GO:0042802:identical protein binding;GO:0044877:macromolecular complex binding;GO:0017056:structural constituent of nuclear pore;	K14308	;ko03013 RNA transport;ko05014 Amyotrophic lateral sclerosis;
ENSG00000224078	25055078	25055230	25053827	25053967	25056482	25057088	3,4,2	1,6,7	0,1,0	1,6,3	301	149	0.000183661	0.017965	0.598,0.248,0.124	0.0,0.076,0.0	0.298	Down	15	24978583	25420336	+	SNHG14	small nucleolar RNA host gene 14 [Source:HGNC Symbol%3BAcc:HGNC:37462]	-	-	-	-	-
ENSG00000268750	57839022	57839149	57820493	57820549	57856103	57856233	9,7,1	4,3,0	2,5,4	0,0,0	276	149	1.06E-05	0.00267711	0.548,0.557,1.0	1.0,1.0,1.0	-0.298	Up	19	57819719	57858941	+	-	novel protein	GO:0006357:regulation of transcription from RNA polymerase II promoter;	GO:0005634:nucleus;	GO:0000981:sequence-specific DNA binding RNA polymerase II transcription factor activity;GO:0046872:metal ion binding;GO:0000978:RNA polymerase II core promoter proximal region sequence-specific DNA binding;	K09228	;ko05168 Herpes simplex virus 1 infection;
ENSG00000162601	58690225	58690249	58685152	58685251	58690339	58690394	2,5,6	3,1,4	4,4,9	0,2,0	173	149	0.000663583	0.0421613	0.365,0.812,0.564	1.0,0.633,1.0	-0.297	Up	1	58643440	58700090	-	MYSM1	Myb like%2C SWIRM and MPN domains 1 [Source:HGNC Symbol%3BAcc:HGNC:29401]	GO:0006338:chromatin remodeling;GO:0002376:immune system process;GO:0035522:monoubiquitinated histone H2A deubiquitination;GO:0045944:positive regulation of transcription from RNA polymerase II promoter;GO:1903706:regulation of hemopoiesis;	GO:0005737:cytoplasm;GO:0005730:nucleolus;GO:0005654:nucleoplasm;GO:0005634:nucleus;GO:0032991:macromolecular complex;GO:0005829:cytosol;GO:0070062:extracellular exosome;GO:0016020:membrane;	GO:0003677:DNA binding;GO:0042393:histone binding;GO:0070122:isopeptidase activity;GO:0046872:metal ion binding;GO:0008237:metallopeptidase activity;GO:0004843:ubiquitin-specific protease activity;GO:0003713:transcription coactivator activity;GO:0042803:protein homodimerization activity;	K11865;K17985	-;ko04137 Mitophagy - animal;ko04140 Autophagy - animal;ko05010 Alzheimer disease;ko05014 Amyotrophic lateral sclerosis;ko05016 Huntington disease;ko05017 Spinocerebellar ataxia;ko05022 Pathways of neurodegeneration - multiple diseases;
ENSG00000265590	32609504	32609954	32607648	32607716	32612104	32612865	2,2,1	0,1,0	2,2,6	4,0,3	599	149	0.000343021	0.0270122	1.0,0.332,1.0	0.111,1.0,0.332	0.296	Down	21	32402511	32612865	-	CFAP298-TCP10L	CFAP298-TCP10L readthrough [Source:HGNC Symbol%3BAcc:HGNC:54636]	GO:0060271:cilium morphogenesis;GO:0003352:regulation of cilium movement;GO:0000122:negative regulation of transcription from RNA polymerase II promoter;	GO:0005929:cilium;GO:0005856:cytoskeleton;GO:0005829:cytosol;GO:0005634:nucleus;GO:0005814:centriole;	GO:0042802:identical protein binding;GO:0043621:protein self-association;GO:0003714:transcription corepressor activity;	K09228;K17985;K06740;K11447;K12581;K09537;K03681	-;ko03018 RNA degradation;
ENSG00000130714	131504188	131504649	131503005	131503313	131506113	131506220	8,15,6	1,0,0	12,10,8	0,3,4	610	149	7.53E-05	0.01031	0.661,1.0,1.0	1.0,0.449,0.328	0.295	Down	9	131502789	131523806	+	POMT1	protein O-mannosyltransferase 1 [Source:HGNC Symbol%3BAcc:HGNC:9202]	GO:0005975:carbohydrate metabolic process;GO:0030198:extracellular matrix organization;GO:0007275:multicellular organismal development;GO:1904100:positive regulation of protein O-linked glycosylation;GO:0006493:protein O-linked glycosylation;GO:0035269:protein O-linked mannosylation;	GO:0001669:acrosomal vesicle;GO:0005783:endoplasmic reticulum;GO:0005789:endoplasmic reticulum membrane;GO:0016021:integral component of membrane;GO:0016529:sarcoplasmic reticulum;	GO:0004169:dolichyl-phosphate-mannose-protein mannosyltransferase activity;GO:0000030:mannosyltransferase activity;GO:0046872:metal ion binding;	K00728	;ko00514 Other types of O-glycan biosynthesis;ko00515 Mannose type O-glycan biosynthesis;ko01100 Metabolic pathways;
ENSG00000245937	128081972	128082194	127966767	127966928	128082734	128082960	8,23,16	7,0,3	16,18,24	0,1,0	371	149	8.14E-05	0.0107189	0.315,1.0,0.682	1.0,0.878,1.0	-0.294	Up	5	127939152	128083172	-	SLC12A2-DT	SLC12A2 divergent transcript [Source:HGNC Symbol%3BAcc:HGNC:49565]	-	-	-	-	-
ENSG00000251141	44747626	44747692	44745996	44746038	44777036	44777101	0,2,1	16,16,12	5,1,5	5,1,14	215	149	0.0001516	0.0159893	0.0,0.08,0.055	0.409,0.409,0.198	-0.294	Up	5	44742420	44808777	-	MRPS30-DT	MRPS30 divergent transcript [Source:HGNC Symbol%3BAcc:HGNC:53420]	-	-	-	-	-
ENSG00000179348	128487710	128487921	128486802	128487076	128488351	128488530	10,15,5	2,1,3	22,14,10	2,0,0	360	149	0.000214504	0.0199378	0.674,0.861,0.408	0.82,1.0,1.0	-0.292	Up	3	128479427	128493201	-	GATA2	GATA binding protein 2 [Source:HGNC Symbol%3BAcc:HGNC:4171]	GO:0021533:cell differentiation in hindbrain;GO:0045165:cell fate commitment;GO:0001709:cell fate determination;GO:0048469:cell maturation;GO:0021954:central nervous system neuron development;GO:0090102:cochlea development;GO:0021902:commitment of neuronal cell to specific neuron type in forebrain;GO:0060216:definitive hemopoiesis;GO:0001892:embryonic placenta development;GO:0035854:eosinophil fa…	GO:0005737:cytoplasm;GO:0005654:nucleoplasm;GO:0005634:nucleus;GO:0005667:transcription factor complex;	GO:0070742:C2H2 zinc finger domain binding;GO:0003682:chromatin binding;GO:0001228:RNA polymerase II transcription regulatory region sequence-specific DNA binding transcription factor activity involved in positive regulation of transcription;GO:0003700:sequence-specific DNA binding transcription factor activity;GO:0000981:sequence-specific DNA binding RNA polymerase II transcription factor activi…	K17894	-
ENSG00000182628	59119395	59119495	59112261	59112345	59154955	59155177	5,7,9	10,8,11	1,0,0	19,6,9	249	149	1.55E-08	2.03E-05	0.23,0.344,0.329	0.031,0.0,0.0	0.291	Down	17	59109857	59155260	-	SKA2	spindle and kinetochore associated complex subunit 2 [Source:HGNC Symbol%3BAcc:HGNC:28006]	GO:0051301:cell division;GO:0007059:chromosome segregation;GO:0000278:mitotic cell cycle;GO:0031110:regulation of microtubule polymerization or depolymerization;	GO:0005829:cytosol;GO:0000940:condensed chromosome outer kinetochore;GO:0005876:spindle microtubule;GO:0005737:cytoplasm;	GO:0008017:microtubule binding;	K17985;K10608	;ko04137 Mitophagy - animal;ko04140 Autophagy - animal;ko05010 Alzheimer disease;ko05014 Amyotrophic lateral sclerosis;ko05016 Huntington disease;ko05017 Spinocerebellar ataxia;ko05022 Pathways of neurodegeneration - multiple diseases;;ko04120 Ubiquitin mediated proteolysis;
ENSG00000223546	102839800	102839972	102826968	102827144	102865041	102866824	16,9,10	3,5,1	2,13,14	0,1,0	321	149	3.83E-05	0.00671688	0.712,0.455,0.823	1.0,0.858,1.0	-0.289	Up	X	102769158	102885406	+	LINC00630	long intergenic non-protein coding RNA 630 [Source:HGNC Symbol%3BAcc:HGNC:44263]	-	-	-	-	-
ENSG00000198791	17245856	17245931	17245035	17245247	17246230	17246448	3,3,7	3,3,0	3,1,9	1,0,0	224	149	0.000542092	0.0366967	0.399,0.399,1.0	0.666,1.0,1.0	-0.289	Up	8	17224966	17246878	-	CNOT7	CCR4-NOT transcription complex subunit 7 [Source:HGNC Symbol%3BAcc:HGNC:14101]	GO:0000290:deadenylation-dependent decapping of nuclear-transcribed mRNA;GO:0051607:defense response to virus;GO:0043928:exonucleolytic nuclear-transcribed mRNA catabolic process involved in deadenylation-dependent decay;GO:0031047:gene silencing by RNA;GO:0008285:negative regulation of cell proliferation;GO:0017148:negative regulation of translation;GO:0060339:negative regulation of type I inter…	GO:0030014:CCR4-NOT complex;GO:0030015:CCR4-NOT core complex;GO:0016607:nuclear speck;GO:0000932:cytoplasmic mRNA processing body;GO:0005634:nucleus;GO:0005737:cytoplasm;	GO:0000175:3'-5'-exoribonuclease activity;GO:0004532:exoribonuclease activity;GO:0046872:metal ion binding;GO:0004535:poly(A)-specific ribonuclease activity;GO:0003723:RNA binding;GO:0003714:transcription corepressor activity;	K12581	;ko03018 RNA degradation;
ENSG00000115526	100407446	100407892	100406575	100406707	100408542	100408660	0,2,2	2,1,0	1,2,4	1,0,0	595	149	0.000437242	0.0318455	0.0,0.334,1.0	0.2,1.0,1.0	-0.289	Up	2	100391860	100417668	-	CHST10	carbohydrate sulfotransferase 10 [Source:HGNC Symbol%3BAcc:HGNC:19650]	GO:0016051:carbohydrate biosynthetic process;GO:0007155:cell adhesion;GO:0030166:proteoglycan biosynthetic process;	GO:0005794:Golgi apparatus;GO:0000139:Golgi membrane;GO:0016021:integral component of membrane;GO:0016020:membrane;	GO:0016232:HNK-1 sulfotransferase activity;GO:0008146:sulfotransferase activity;	K09674	;ko00515 Mannose type O-glycan biosynthesis;ko01100 Metabolic pathways;
ENSG00000221817	73498649	73498867	73496290	73496483	73499594	73499687	9,16,13	2,2,2	26,7,19	0,0,0	367	149	0.000148998	0.0158863	0.646,0.765,0.725	1.0,1.0,1.0	-0.288	Up	10	73495525	73520070	+	PPP3CB-AS1	PPP3CB antisense RNA 1 (head to head) [Source:HGNC Symbol%3BAcc:HGNC:50750]	-	-	-	-	-
ENSG00000170421	52949455	52949585	52904657	52905027	52949714	52949831	7,14,6	0,0,0	6,2,11	5,0,2	279	149	5.33E-05	0.00826353	1.0,1.0,1.0	0.391,1.0,0.746	0.288	Down	12	52897187	52949954	-	KRT8	keratin 8 [Source:HGNC Symbol%3BAcc:HGNC:6446]	GO:0060706:cell differentiation involved in embryonic placenta development;GO:0097191:extrinsic apoptotic signaling pathway;GO:0097284:hepatocyte apoptotic process;GO:0051599:response to hydrostatic pressure;GO:0051707:response to other organism;GO:0045214:sarcomere organization;GO:0033209:tumor necrosis factor-mediated signaling pathway;GO:0009653:anatomical structure morphogenesis;GO:0007049:ce…	GO:0016327:apicolateral plasma membrane;GO:0005911:cell-cell junction;GO:0043034:costamere;GO:0005737:cytoplasm;GO:0005829:cytosol;GO:0016010:dystrophin-associated glycoprotein complex;GO:0070062:extracellular exosome;GO:0005882:intermediate filament;GO:0045111:intermediate filament cytoskeleton;GO:0045095:keratin filament;GO:0016363:nuclear matrix;GO:0005654:nucleoplasm;GO:0005634:nucleus;GO:004…	GO:0044877:macromolecular complex binding;GO:0097110:scaffold protein binding;GO:0098641:cadherin binding involved in cell-cell adhesion;GO:0003723:RNA binding;GO:0005198:structural molecule activity;	K07605;K07604;K15696	-
ENSG00000187240	103287542	103287605	103286254	103286386	103303092	103303253	9,7,1	1,0,0	8,8,3	2,4,1	212	149	0.000129449	0.0144329	0.863,1.0,1.0	0.738,0.584,0.678	0.288	Down	11	103109410	103479863	+	DYNC2H1	dynein cytoplasmic 2 heavy chain 1 [Source:HGNC Symbol%3BAcc:HGNC:2962]	GO:0060271:cilium morphogenesis;GO:0060976:coronary vasculature development;GO:0007368:determination of left/right symmetry;GO:0009953:dorsal/ventral pattern formation;GO:0030326:embryonic limb morphogenesis;GO:0030900:forebrain development;GO:0007030:Golgi organization;GO:0035721:intraciliary retrograde transport;GO:0001822:kidney development;GO:0007018:microtubule-based movement;GO:0045880:posi…	GO:0045177:apical part of cell;GO:0005930:axoneme;GO:0097542:ciliary tip;GO:0005929:cilium;GO:0005868:cytoplasmic dynein complex;GO:0030286:dynein complex;GO:0070062:extracellular exosome;GO:0005794:Golgi apparatus;GO:0005874:microtubule;GO:0031514:motile cilium;GO:0005886:plasma membrane;	GO:0005524:ATP binding;GO:0008569:ATP-dependent microtubule motor activity, minus-end-directed;GO:0045505:dynein intermediate chain binding;GO:0051959:dynein light intermediate chain binding;GO:0003774:motor activity;	K10414	;ko04145 Phagosome;ko04962 Vasopressin-regulated water reabsorption;ko05132 Salmonella infection;
ENSG00000137494	83245497	83245624	83236403	83236509	83247942	83248087	5,3,7	0,0,1	9,10,9	2,2,5	276	149	5.38E-05	0.0082713	1.0,1.0,0.791	0.708,0.73,0.493	0.287	Down	11	83193712	83260694	+	ANKRD42	ankyrin repeat domain 42 [Source:HGNC Symbol%3BAcc:HGNC:26752]	GO:1900017:positive regulation of cytokine production involved in inflammatory response;GO:0051091:positive regulation of sequence-specific DNA binding transcription factor activity;GO:0051092:positive regulation of NF-kappaB transcription factor activity;	GO:0005634:nucleus;	GO:0051059:NF-kappaB binding;	K17593	-
ENSG00000198521	21851162	21851360	21845391	21845506	21851904	21852029	2,1,0	6,5,8	4,2,5	2,2,5	347	149	0.000273874	0.0234088	0.125,0.079,0.0	0.462,0.3,0.3	-0.286	Up	19	21804946	21852125	-	ZNF43	zinc finger protein 43 [Source:HGNC Symbol%3BAcc:HGNC:13109]	GO:0006357:regulation of transcription from RNA polymerase II promoter;	GO:0005634:nucleus;	GO:0003677:DNA binding;GO:0001228:RNA polymerase II transcription regulatory region sequence-specific DNA binding transcription factor activity involved in positive regulation of transcription;GO:0046872:metal ion binding;GO:0000978:RNA polymerase II core promoter proximal region sequence-specific DNA binding;	K09228;K17985	;ko05168 Herpes simplex virus 1 infection;;ko04137 Mitophagy - animal;ko04140 Autophagy - animal;ko05010 Alzheimer disease;ko05014 Amyotrophic lateral sclerosis;ko05016 Huntington disease;ko05017 Spinocerebellar ataxia;ko05022 Pathways of neurodegeneration - multiple diseases;
ENSG00000238266	6817048	6817126	6812249	6812368	6833642	6833688	3,1,7	1,0,5	1,3,3	0,0,0	227	149	0.000417033	0.0309796	0.663,1.0,0.479	1.0,1.0,1.0	-0.286	Up	10	6779549	6879450	+	LINC00707	long intergenic non-protein coding RNA 707 [Source:HGNC Symbol%3BAcc:HGNC:44691]	-	-	-	-	-
ENSG00000029364	69458362	69458464	69455731	69455866	69461696	69462388	45,49,44	3,3,0	18,20,23	6,5,9	251	149	2.05E-06	0.000937483	0.899,0.907,1.0	0.64,0.704,0.603	0.286	Down	14	69398015	69462390	+	SLC39A9	solute carrier family 39 member 9 [Source:HGNC Symbol%3BAcc:HGNC:20182]	GO:0006829:zinc II ion transport;	GO:0016021:integral component of membrane;	GO:0046873:metal ion transmembrane transporter activity;	K14715	-
ENSG00000173715	66748378	66748517	66744735	66744919	66756352	66756505	12,8,10	0,3,4	11,11,21	0,0,0	288	149	4.08E-05	0.00698225	1.0,0.58,0.564	1.0,1.0,1.0	-0.285	Up	11	66744451	66843516	+	C11orf80	chromosome 11 open reading frame 80 [Source:HGNC Symbol%3BAcc:HGNC:26197]	GO:0042138:meiotic DNA double-strand break formation;GO:0007131:reciprocal meiotic recombination;	GO:0005694:chromosome;	-	K10361;K08658	-;ko00900 Terpenoid backbone biosynthesis;
ENSG00000064666	1032562	1032663	1032391	1032458	1036129	1036246	12,13,17	0,0,0	8,6,7	0,7,1	250	149	0.00026864	0.0232173	1.0,1.0,1.0	1.0,0.338,0.807	0.285	Down	19	1026586	1039068	+	CNN2	calponin 2 [Source:HGNC Symbol%3BAcc:HGNC:2156]	GO:0031032:actomyosin structure organization;GO:0071260:cellular response to mechanical stimulus;GO:0032970:regulation of actin filament-based process;GO:0051764:actin crosslink formation;	GO:0001725:stress fiber;GO:0005884:actin filament;	GO:0003779:actin binding;GO:0005516:calmodulin binding;GO:0051015:actin filament binding;GO:0008093:cytoskeletal adaptor activity;	K15411;K09228;K18674	-
ENSG00000160932	143020261	143020377	143018832	143019119	143020887	143020991	23,21,17	2,3,0	77,10,60	32,5,14	265	149	0.000266364	0.0230978	0.866,0.797,1.0	0.575,0.529,0.707	0.284	Down	8	143017982	143023832	+	LY6E	lymphocyte antigen 6 family member E [Source:HGNC Symbol%3BAcc:HGNC:6727]	GO:0030325:adrenal gland development;GO:0007166:cell surface receptor signaling pathway;GO:0048242:epinephrine secretion;GO:0001701:in utero embryonic development;GO:0046597:negative regulation of viral entry into host cell;GO:0042415:norepinephrine metabolic process;GO:0035265:organ growth;GO:0055010:ventricular cardiac muscle tissue morphogenesis;	GO:0031225:anchored component of membrane;GO:0005576:extracellular region;GO:0005886:plasma membrane;GO:0045202:synapse;	GO:0033130:acetylcholine receptor binding;GO:0030550:acetylcholine receptor inhibitor activity;	K06846	-
ENSG00000287151	131733832	131733952	131722416	131722648	131750632	131750830	4,5,6	1,0,0	11,4,13	3,2,4	269	149	8.11E-05	0.0107189	0.689,1.0,1.0	0.67,0.526,0.643	0.283	Down	2	131647990	131767404	+	C2orf27A	chromosome 2 open reading frame 27A [Source:HGNC Symbol%3BAcc:HGNC:25077]	-	-	-	-	-
ENSG00000109670	152412479	152412529	152411159	152411872	152535126	152535241	1,4,5	1,3,2	6,1,4	0,1,0	199	149	0.000264315	0.0230144	0.428,0.5,0.652	1.0,0.428,1.0	-0.283	Up	4	152320544	152536092	-	FBXW7	F-box and WD repeat domain containing 7 [Source:HGNC Symbol%3BAcc:HGNC:16712]	GO:0006974:cellular response to DNA damage stimulus;GO:0034644:cellular response to UV;GO:0055088:lipid homeostasis;GO:0030324:lung development;GO:0010629:negative regulation of gene expression;GO:2000346:negative regulation of hepatocyte proliferation;GO:0045746:negative regulation of Notch signaling pathway;GO:2001205:negative regulation of osteoclast development;GO:1903026:negative regulation …	GO:0005737:cytoplasm;GO:0005829:cytosol;GO:0005783:endoplasmic reticulum;GO:0005794:Golgi apparatus;GO:0005739:mitochondrion;GO:0005730:nucleolus;GO:0005654:nucleoplasm;GO:0005634:nucleus;GO:1990452:Parkin-FBXW7-Cul1 ubiquitin ligase complex;GO:0048471:perinuclear region of cytoplasm;GO:0032991:macromolecular complex;GO:0019005:SCF ubiquitin ligase complex;GO:0030126:COPI vesicle coat;	GO:0030332:cyclin binding;GO:0042802:identical protein binding;GO:0050816:phosphothreonine binding;GO:0030674:protein binding, bridging;GO:0043130:ubiquitin binding;GO:0031625:ubiquitin protein ligase binding;GO:0097027:ubiquitin-protein transferase activator activity;	K10260	;ko04120 Ubiquitin mediated proteolysis;
ENSG00000131773	135646992	135647135	135606954	135607037	135648539	135648598	12,11,11	0,0,1	19,3,12	1,3,2	292	149	0.000799338	0.0479072	1.0,1.0,0.849	0.907,0.338,0.754	0.283	Down	8	135457456	135656722	+	KHDRBS3	KH RNA binding domain containing%2C signal transduction associated 3 [Source:HGNC Symbol%3BAcc:HGNC:18117]	GO:0006397:mRNA processing;GO:0000381:regulation of alternative mRNA splicing, via spliceosome;GO:0048024:regulation of mRNA splicing, via spliceosome;GO:0033120:positive regulation of RNA splicing;	GO:0005654:nucleoplasm;GO:0005634:nucleus;GO:0032991:macromolecular complex;	GO:0042802:identical protein binding;GO:0003729:mRNA binding;GO:0019904:protein domain specific binding;GO:0003723:RNA binding;GO:0017124:SH3 domain binding;GO:0003727:single-stranded RNA binding;	K14942	-
ENSG00000157168	32749560	32749584	32742674	32742733	32754371	32754423	5,13,3	6,9,6	3,1,0	6,6,18	173	149	0.000166358	0.0168311	0.418,0.554,0.301	0.301,0.126,0.0	0.282	Down	8	31639222	32855666	+	NRG1	neuregulin 1 [Source:HGNC Symbol%3BAcc:HGNC:7997]	GO:0000187:activation of MAPK activity;GO:0032148:activation of protein kinase B activity;GO:0007171:activation of transmembrane receptor protein tyrosine kinase activity;GO:0048513:organ development;GO:0030154:cell differentiation;GO:0038127:ERBB signaling pathway;GO:0035556:intracellular signal transduction;GO:0007399:nervous system development;GO:0003161:cardiac conduction system development;G…	GO:0016324:apical plasma membrane;GO:0030424:axon;GO:0005737:cytoplasm;GO:0005576:extracellular region;GO:0005615:extracellular space;GO:0016021:integral component of membrane;GO:0005886:plasma membrane;GO:0005887:integral component of plasma membrane;GO:0031594:neuromuscular junction;GO:0045202:synapse;	GO:0045499:chemorepellent activity;GO:0005125:cytokine activity;GO:0005176:ErbB-2 class receptor binding;GO:0043125:ErbB-3 class receptor binding;GO:0008083:growth factor activity;GO:0005178:integrin binding;GO:0030296:protein tyrosine kinase activator activity;GO:0005102:receptor binding;GO:0030971:receptor tyrosine kinase binding;GO:0003712:transcription cofactor activity;	K05455	;ko01521 EGFR tyrosine kinase inhibitor resistance;ko04012 ErbB signaling pathway;ko05014 Amyotrophic lateral sclerosis;
ENSG00000248508	40064460	40064601	40045960	40046069	40065220	40065708	9,6,5	0,0,2	6,2,5	9,0,3	290	149	0.000833699	0.0490892	1.0,1.0,0.562	0.255,1.0,0.461	0.282	Down	15	40039242	40080614	+	SRP14-DT	SRP14 divergent transcript [Source:HGNC Symbol%3BAcc:HGNC:48619]	-	-	-	-	-
ENSG00000180229	20477201	20477358	20476924	20477056	20483402	20483517	3,8,2	2,3,1	1,6,4	1,0,0	306	149	0.000189059	0.0182738	0.422,0.565,0.493	0.327,1.0,1.0	-0.282	Up	15	20379495	20506180	-	HERC2P3	HERC2 pseudogene 3 [Source:HGNC Symbol%3BAcc:HGNC:4871]	GO:0006974:cellular response to DNA damage stimulus;GO:0006281:DNA repair;GO:0006886:intracellular protein transport;GO:0016567:protein ubiquitination;	GO:0005814:centriole;GO:0005737:cytoplasm;GO:0005829:cytosol;GO:0016020:membrane;GO:0005654:nucleoplasm;GO:0005634:nucleus;GO:0005886:plasma membrane;	GO:0005085:guanyl-nucleotide exchange factor activity;GO:0032183:SUMO binding;GO:0061630:ubiquitin protein ligase activity;GO:0031625:ubiquitin protein ligase binding;GO:0008270:zinc ion binding;GO:0046872:metal ion binding;GO:0004842:ubiquitin-protein transferase activity;	K10595	;ko04120 Ubiquitin mediated proteolysis;
ENSG00000226328	45158059	45158185	45138823	45138916	45163576	45163781	2,0,2	0,2,6	7,0,6	0,1,0	275	149	0.000139327	0.0152466	1.0,0.0,0.153	1.0,0.0,1.0	-0.282	Up	22	45133020	45163811	-	NUP50-DT	NUP50 divergent transcript [Source:HGNC Symbol%3BAcc:HGNC:50502]	-	-	-	-	-
ENSG00000130958	96343903	96343996	96324090	96324169	96360153	96360192	7,10,8	7,4,0	8,8,4	1,0,0	242	149	8.37E-05	0.0108652	0.381,0.606,1.0	0.831,1.0,1.0	-0.281	Up	9	96313444	96383711	-	SLC35D2	solute carrier family 35 member D2 [Source:HGNC Symbol%3BAcc:HGNC:20799]	GO:0008643:carbohydrate transport;GO:0006024:glycosaminoglycan biosynthetic process;GO:0018146:keratan sulfate biosynthetic process;	GO:0005794:Golgi apparatus;GO:0000139:Golgi membrane;GO:0016021:integral component of membrane;	GO:0015297:antiporter activity;GO:0005338:nucleotide-sugar transmembrane transporter activity;GO:0005461:UDP-glucuronic acid transmembrane transporter activity;GO:0005463:UDP-N-acetylgalactosamine transmembrane transporter activity;GO:0005462:UDP-N-acetylglucosamine transmembrane transporter activity;	K15281	-
ENSG00000170903	106013945	106014041	106010702	106011067	106020961	106022240	1,4,5	23,19,16	9,4,4	6,6,4	245	149	0.000245191	0.0220628	0.026,0.114,0.16	0.477,0.288,0.378	-0.281	Up	11	105995623	106022403	-	MSANTD4	Myb/SANT DNA binding domain containing 4 with coiled-coils [Source:HGNC Symbol%3BAcc:HGNC:29383]	-	GO:0005634:nucleus;	-	-	-
ENSG00000003393	201720442	201720535	201719985	201720128	201723042	201723120	0,0,1	1,1,3	4,1,2	1,3,8	242	149	0.000460138	0.0329459	0.0,0.0,0.17	0.711,0.17,0.133	-0.281	Up	2	201700267	201782112	-	ALS2	alsin Rho guanine nucleotide exchange factor ALS2 [Source:HGNC Symbol%3BAcc:HGNC:443]	GO:0007409:axonogenesis;GO:0001662:behavioral fear response;GO:0008219:cell death;GO:0016197:endosomal transport;GO:0007032:endosome organization;GO:0001701:in utero embryonic development;GO:0007626:locomotory behavior;GO:0007041:lysosomal transport;GO:0007528:neuromuscular junction development;GO:0048812:neuron projection morphogenesis;GO:0043547:positive regulation of GTPase activity;GO:0045860…	GO:0005813:centrosome;GO:0005829:cytosol;GO:0030425:dendrite;GO:0043197:dendritic spine;GO:0005769:early endosome;GO:0030426:growth cone;GO:0030027:lamellipodium;GO:0016020:membrane;GO:0043025:neuronal cell body;GO:0005634:nucleus;GO:0014069:postsynaptic density;GO:0032991:macromolecular complex;GO:0001726:ruffle;GO:0031982:vesicle;	GO:0005096:GTPase activator activity;GO:0005085:guanyl-nucleotide exchange factor activity;GO:0042802:identical protein binding;GO:0042803:protein homodimerization activity;GO:0043539:protein serine/threonine kinase activator activity;GO:0031267:small GTPase binding;	K04575	;ko05014 Amyotrophic lateral sclerosis;ko05022 Pathways of neurodegeneration - multiple diseases;
ENSG00000133460	23877720	23877869	23877041	23877171	23882458	23882646	11,6,11	9,6,5	4,4,2	12,9,13	298	149	0.000347157	0.0271816	0.379,0.333,0.524	0.143,0.182,0.071	0.28	Down	22	23856703	23886312	+	SLC2A11	solute carrier family 2 member 11 [Source:HGNC Symbol%3BAcc:HGNC:14239]	GO:0008645:hexose transport;	GO:0030054:cell junction;GO:0016021:integral component of membrane;GO:0005654:nucleoplasm;GO:0005886:plasma membrane;	GO:0005355:glucose transmembrane transporter activity;GO:0051119:sugar transmembrane transporter activity;	K08148	-
ENSG00000147144	49065035	49065098	49064369	49064664	49065453	49065628	4,4,6	3,0,5	5,1,5	0,0,1	212	149	8.57E-05	0.0110284	0.484,1.0,0.458	1.0,1.0,0.778	-0.279	Up	X	49053572	49069857	+	CCDC120	coiled-coil domain containing 120 [Source:HGNC Symbol%3BAcc:HGNC:28910]	GO:0034454:microtubule anchoring at centrosome;GO:0008104:protein localization;	GO:0005814:centriole;GO:0005768:endosome;GO:0030426:growth cone;	-	K15696	-
ENSG00000197343	99561887	99561973	99560506	99560695	99572244	99576439	46,38,40	45,71,54	66,43,103	13,43,35	235	149	0.000643731	0.0412094	0.393,0.253,0.32	0.763,0.388,0.651	-0.279	Up	7	99558406	99576453	+	ZNF655	zinc finger protein 655 [Source:HGNC Symbol%3BAcc:HGNC:30899]	GO:2000134:negative regulation of G1/S transition of mitotic cell cycle;GO:0006357:regulation of transcription from RNA polymerase II promoter;	GO:0005737:cytoplasm;GO:0005730:nucleolus;GO:0005634:nucleus;	GO:0000981:sequence-specific DNA binding RNA polymerase II transcription factor activity;GO:0046872:metal ion binding;GO:0000978:RNA polymerase II core promoter proximal region sequence-specific DNA binding;	K09229	-
ENSG00000204172	47503620	47503754	47501853	47503543	47504188	47504240	3,3,2	7,2,4	0,0,0	6,7,10	283	149	2.62E-05	0.00524349	0.184,0.441,0.208	0.0,0.0,0.0	0.278	Down	10	47501854	47523638	-	AGAP9	ArfGAP with GTPase domain%2C ankyrin repeat and PH domain 9 [Source:HGNC Symbol%3BAcc:HGNC:23463]	-	-	-	K12491	;ko04144 Endocytosis;
ENSG00000127314	68624674	68624873	68610924	68611043	68650399	68650440	7,10,9	4,6,1	7,4,12	0,1,1	348	149	0.000358274	0.0276978	0.428,0.416,0.794	1.0,0.631,0.837	-0.277	Up	12	68610855	68671901	+	RAP1B	RAP1B%2C member of RAS oncogene family [Source:HGNC Symbol%3BAcc:HGNC:9857]	GO:0071320:cellular response to cAMP;GO:0061028:establishment of endothelial barrier;GO:2000301:negative regulation of synaptic vesicle exocytosis;GO:0032486:Rap protein signal transduction;GO:1901888:regulation of cell junction assembly;GO:2000114:regulation of establishment of cell polarity;GO:0008283:cell proliferation;GO:0035690:cellular response to drug;GO:0097211:cellular response to gonado…	GO:0005911:cell-cell junction;GO:0005829:cytosol;GO:0005886:plasma membrane;GO:0005811:lipid particle;GO:0005654:nucleoplasm;GO:0030054:cell junction;	GO:0019003:GDP binding;GO:0005525:GTP binding;GO:0003924:GTPase activity;GO:0044877:macromolecular complex binding;GO:0003677:DNA binding;GO:0003700:sequence-specific DNA binding transcription factor activity;	K07836;K16467;K17985	-;ko04137 Mitophagy - animal;ko04140 Autophagy - animal;ko05010 Alzheimer disease;ko05014 Amyotrophic lateral sclerosis;ko05016 Huntington disease;ko05017 Spinocerebellar ataxia;ko05022 Pathways of neurodegeneration - multiple diseases;
ENSG00000206195	15790684	15790798	15788819	15788931	15815475	15815566	6,6,1	0,1,18	6,1,3	0,0,1	263	149	0.000679141	0.0426836	1.0,0.773,0.031	1.0,1.0,0.63	-0.275	Up	22	15784959	15829984	+	DUXAP8	double homeobox A pseudogene 8 [Source:HGNC Symbol%3BAcc:HGNC:32187]	-	-	-	-	-
ENSG00000265491	145788611	145788966	145784538	145784596	145823771	145824095	52,41,46	0,0,3	40,29,62	10,7,2	504	149	5.96E-05	0.00879774	1.0,1.0,0.819	0.542,0.551,0.902	0.275	Down	1	145738868	145824095	-	RNF115	ring finger protein 115 [Source:HGNC Symbol%3BAcc:HGNC:18154]	GO:0042059:negative regulation of epidermal growth factor receptor signaling pathway;GO:0051865:protein autoubiquitination;GO:0070936:protein K48-linked ubiquitination;GO:0070534:protein K63-linked ubiquitination;GO:0043162:ubiquitin-dependent protein catabolic process via the multivesicular body sorting pathway;	GO:0005829:cytosol;	GO:0046872:metal ion binding;GO:0061630:ubiquitin protein ligase activity;GO:0004842:ubiquitin-protein transferase activity;	K11982	-
ENSG00000163527	31632956	31633184	31629297	31629411	31635983	31636464	26,13,9	5,2,1	17,3,9	0,0,0	377	149	5.43E-06	0.00175098	0.673,0.72,0.781	1.0,1.0,1.0	-0.275	Up	3	31532638	31637616	+	STT3B	STT3 oligosaccharyltransferase complex catalytic subunit B [Source:HGNC Symbol%3BAcc:HGNC:30611]	GO:0043686:co-translational protein modification;GO:0006516:glycoprotein catabolic process;GO:0043687:post-translational protein modification;GO:0006487:protein N-linked glycosylation;GO:0018279:protein N-linked glycosylation via asparagine;GO:0006986:response to unfolded protein;GO:0030433:ER-associated ubiquitin-dependent protein catabolic process;	GO:0005783:endoplasmic reticulum;GO:0016021:integral component of membrane;GO:0016020:membrane;GO:0008250:oligosaccharyltransferase complex;GO:0034998:oligosaccharyltransferase I complex;GO:0032991:macromolecular complex;GO:0034999:oligosaccharyltransferase II complex;	GO:0004579:dolichyl-diphosphooligosaccharide-protein glycotransferase activity;GO:0046872:metal ion binding;	K07151	;ko00510 N-Glycan biosynthesis;ko00513 Various types of N-glycan biosynthesis;ko01100 Metabolic pathways;ko04141 Protein processing in endoplasmic reticulum;
ENSG00000115525	85844395	85844554	85837119	85840392	85846376	85846424	21,10,14	0,0,1	31,7,13	3,4,2	308	149	5.34E-05	0.00826353	1.0,1.0,0.871	0.833,0.458,0.759	0.274	Down	2	85837120	85905199	-	ST3GAL5	ST3 beta-galactoside alpha-2%2C3-sialyltransferase 5 [Source:HGNC Symbol%3BAcc:HGNC:10872]	GO:0005975:carbohydrate metabolic process;GO:0001574:ganglioside biosynthetic process;GO:0006688:glycosphingolipid biosynthetic process;GO:0006486:protein glycosylation;	GO:0000139:Golgi membrane;GO:0016021:integral component of membrane;GO:0005887:integral component of plasma membrane;	GO:0003836:beta-galactoside (CMP) alpha-2,3-sialyltransferase activity;GO:0047291:lactosylceramide alpha-2,3-sialyltransferase activity;GO:0004513:neolactotetraosylceramide alpha-2,3-sialyltransferase activity;GO:0008373:sialyltransferase activity;	K03370	;ko00604 Glycosphingolipid biosynthesis - ganglio series;ko01100 Metabolic pathways;
ENSG00000043093	182965678	182965753	182963880	182964049	182980486	182980520	10,19,9	0,0,0	9,16,5	0,3,5	224	149	4.81E-05	0.00772574	1.0,1.0,1.0	1.0,0.78,0.399	0.274	Down	3	182938074	182985953	-	DCUN1D1	defective in cullin neddylation 1 domain containing 1 [Source:HGNC Symbol%3BAcc:HGNC:18184]	GO:2000436:positive regulation of protein neddylation;GO:0051443:positive regulation of ubiquitin-protein transferase activity;GO:0045116:protein neddylation;GO:2000434:regulation of protein neddylation;GO:0031396:regulation of protein ubiquitination;	GO:0005737:cytoplasm;GO:0005829:cytosol;GO:0005654:nucleoplasm;GO:0005634:nucleus;GO:0000151:ubiquitin ligase complex;	GO:0097602:cullin family protein binding;GO:0031624:ubiquitin conjugating enzyme binding;GO:0032182:ubiquitin-like protein binding;	K17822	-
ENSG00000204842	111464661	111464715	111461138	111461305	111470107	111470240	6,4,15	1,3,8	20,14,25	1,3,0	203	149	0.000630784	0.0406884	0.815,0.495,0.579	0.936,0.774,1.0	-0.274	Up	12	111443485	111599676	-	ATXN2	ataxin 2 [Source:HGNC Symbol%3BAcc:HGNC:10555]	GO:0002091:negative regulation of receptor internalization;GO:0033962:cytoplasmic mRNA processing body assembly;GO:0010603:regulation of cytoplasmic mRNA processing body assembly;GO:0006417:regulation of translation;GO:0016070:RNA metabolic process;GO:0050658:RNA transport;GO:0034063:stress granule assembly;GO:0021702:cerebellar Purkinje cell differentiation;GO:0048872:homeostasis of number of ce…	GO:0005737:cytoplasm;GO:0010494:cytoplasmic stress granule;GO:0005829:cytosol;GO:0005794:Golgi apparatus;GO:0016020:membrane;GO:0048471:perinuclear region of cytoplasm;GO:0005844:polysome;GO:0005802:trans-Golgi network;	GO:0005154:epidermal growth factor receptor binding;GO:0008022:protein C-terminus binding;GO:0003723:RNA binding;	K17985;K02927;K15696	-
ENSG00000171603	9737308	9737554	9735884	9736042	9741093	9741256	217252208	33,32,39	90163130	113,31,70	395	149	0.000685823	0.0429875	0.713,0.748,0.668	0.231,0.665,0.412	0.274	Down	1	9728926	9823984	-	CLSTN1	calsyntenin 1 [Source:HGNC Symbol%3BAcc:HGNC:17447]	GO:0007155:cell adhesion;GO:0007156:homophilic cell adhesion via plasma membrane adhesion molecules;GO:0051965:positive regulation of synapse assembly;GO:0050806:positive regulation of synaptic transmission;GO:0001558:regulation of cell growth;GO:0090128:regulation of synapse maturation;	GO:0009986:cell surface;GO:0005789:endoplasmic reticulum membrane;GO:0005576:extracellular region;GO:0000139:Golgi membrane;GO:0005634:nucleus;GO:0045211:postsynaptic membrane;	GO:0001540:beta-amyloid binding;GO:0005509:calcium ion binding;GO:0019894:kinesin binding;GO:0042988:X11-like protein binding;	K17985	;ko04137 Mitophagy - animal;ko04140 Autophagy - animal;ko05010 Alzheimer disease;ko05014 Amyotrophic lateral sclerosis;ko05016 Huntington disease;ko05017 Spinocerebellar ataxia;ko05022 Pathways of neurodegeneration - multiple diseases;
ENSG00000157020	10319138	10319172	10318049	10318094	10320649	10320664	11,4,13	0,7,8	20,3,13	0,1,0	183	149	2.97E-05	0.00569945	1.0,0.318,0.57	1.0,0.71,1.0	-0.274	Up	3	10293131	10321112	-	SEC13	SEC13 homolog%2C nuclear pore and COPII coat complex component [Source:HGNC Symbol%3BAcc:HGNC:10697]	GO:0090114:COPII-coated vesicle budding;GO:0090110:cargo loading into COPII-coated vesicle;GO:0006886:intracellular protein transport;GO:0051028:mRNA transport;GO:0032008:positive regulation of TOR signaling;GO:1904263:positive regulation of TORC1 signaling;GO:0032527:protein exit from endoplasmic reticulum;GO:0006606:protein import into nucleus;GO:0006888:ER to Golgi vesicle-mediated transport;G…	GO:0030127:COPII vesicle coat;GO:0005829:cytosol;GO:0005789:endoplasmic reticulum membrane;GO:0012507:ER to Golgi transport vesicle membrane;GO:0070062:extracellular exosome;GO:0061700:GATOR2 complex;GO:0043231:intracellular membrane-bounded organelle;GO:0005765:lysosomal membrane;GO:0005635:nuclear envelope;GO:0031080:nuclear pore outer ring;GO:0005654:nucleoplasm;GO:0005643:nuclear pore;GO:0032…	GO:0042802:identical protein binding;GO:0005198:structural molecule activity;	K14004	;ko03013 RNA transport;ko04141 Protein processing in endoplasmic reticulum;ko04150 mTOR signaling pathway;ko05014 Amyotrophic lateral sclerosis;
ENSG00000050426	51058074	51058128	51056370	51056502	51059360	51059649	21,21,20	1,1,1	27,8,28	10,6,4	203	149	5.38E-05	0.0082713	0.939,0.939,0.936	0.665,0.495,0.837	0.272	Down	12	51047962	51060424	+	LETMD1	LETM1 domain containing 1 [Source:HGNC Symbol%3BAcc:HGNC:24241]	-	GO:0016021:integral component of membrane;GO:0005743:mitochondrial inner membrane;GO:0005741:mitochondrial outer membrane;GO:0005739:mitochondrion;GO:0005730:nucleolus;GO:0005654:nucleoplasm;	GO:0043022:ribosome binding;	K17985	;ko04137 Mitophagy - animal;ko04140 Autophagy - animal;ko05010 Alzheimer disease;ko05014 Amyotrophic lateral sclerosis;ko05016 Huntington disease;ko05017 Spinocerebellar ataxia;ko05022 Pathways of neurodegeneration - multiple diseases;
ENSG00000128284	36149045	36149371	36145472	36145599	36160668	36160755	21,31,5	0,1,0	72,29,82	8,3,17	475	149	1.63E-06	0.000779614	1.0,0.907,1.0	0.738,0.752,0.602	0.272	Down	22	36140329	36166177	-	APOL3	apolipoprotein L3 [Source:HGNC Symbol%3BAcc:HGNC:14868]	GO:0006954:inflammatory response;GO:0042157:lipoprotein metabolic process;GO:0043123:positive regulation of I-kappaB kinase/NF-kappaB signaling;	GO:0005737:cytoplasm;GO:0005576:extracellular region;GO:0016020:membrane;	GO:0008289:lipid binding;GO:0005319:lipid transporter activity;	K14480	-
ENSG00000106070	50710874	50710990	50705139	50705323	50726012	50726035	6,9,7	0,0,0	35,5,33	3,4,2	265	149	3.31E-05	0.00612837	1.0,1.0,1.0	0.868,0.413,0.903	0.272	Down	7	50590063	50793462	-	GRB10	growth factor receptor bound protein 10 [Source:HGNC Symbol%3BAcc:HGNC:4564]	GO:0070371:ERK1 and ERK2 cascade;GO:0010467:gene expression;GO:0008286:insulin receptor signaling pathway;GO:0048009:insulin-like growth factor receptor signaling pathway;GO:0046325:negative regulation of glucose import;GO:0045719:negative regulation of glycogen biosynthetic process;GO:0046627:negative regulation of insulin receptor signaling pathway;GO:0042326:negative regulation of phosphorylat…	GO:0005737:cytoplasm;GO:0005829:cytosol;GO:0005886:plasma membrane;GO:0032991:macromolecular complex;	GO:0042802:identical protein binding;GO:0005158:insulin receptor binding;GO:0030159:receptor signaling complex scaffold activity;	-	-
ENSG00000147996	65703626	65703925	65702969	65703014	65708901	65708958	0,1,2	6,7,3	3,4,6	1,5,4	448	149	0.000303074	0.0251203	0.0,0.045,0.181	0.499,0.21,0.333	-0.272	Up	9	65668805	65734041	+	CBWD5	COBW domain containing 5 [Source:HGNC Symbol%3BAcc:HGNC:24584]	GO:0006357:regulation of transcription from RNA polymerase II promoter;	GO:0005737:cytoplasm;GO:0005634:nucleus;	GO:0005524:ATP binding;GO:0000981:sequence-specific DNA binding RNA polymerase II transcription factor activity;GO:0046872:metal ion binding;GO:0000978:RNA polymerase II core promoter proximal region sequence-specific DNA binding;	K17985;K02864;K02927	;ko04137 Mitophagy - animal;ko04140 Autophagy - animal;ko05010 Alzheimer disease;ko05014 Amyotrophic lateral sclerosis;ko05016 Huntington disease;ko05017 Spinocerebellar ataxia;ko05022 Pathways of neurodegeneration - multiple diseases;;ko03010 Ribosome;;ko03010 Ribosome;ko04120 Ubiquitin mediated proteolysis;ko04137 Mitophagy - animal;ko05012 Parkinson disease;ko05022 Pathways of neurodegeneratio…
ENSG00000161791	49658441	49658528	49657081	49657190	49661965	49662049	8,7,5	1,4,3	4,10,7	0,0,2	236	149	0.000706351	0.0438022	0.835,0.525,0.513	1.0,1.0,0.688	-0.272	Up	12	49636499	49708165	-	FMNL3	formin like 3 [Source:HGNC Symbol%3BAcc:HGNC:23698]	GO:0001525:angiogenesis;GO:0016477:cell migration;GO:0030866:cortical actin cytoskeleton organization;GO:0007010:cytoskeleton organization;GO:0008360:regulation of cell shape;	GO:0005737:cytoplasm;GO:0005829:cytosol;GO:0005794:Golgi apparatus;GO:0043231:intracellular membrane-bounded organelle;GO:0005886:plasma membrane;	GO:0051015:actin filament binding;GO:0032794:GTPase activating protein binding;GO:0031267:small GTPase binding;	K12821	;ko03040 Spliceosome;
ENSG00000180229	20477201	20477361	20476924	20477056	20483402	20483517	4,14,5	2,3,1	5,10,12	1,0,0	309	149	0.000278771	0.0237837	0.491,0.692,0.707	0.707,1.0,1.0	-0.272	Up	15	20379495	20506180	-	HERC2P3	HERC2 pseudogene 3 [Source:HGNC Symbol%3BAcc:HGNC:4871]	GO:0006974:cellular response to DNA damage stimulus;GO:0006281:DNA repair;GO:0006886:intracellular protein transport;GO:0016567:protein ubiquitination;	GO:0005814:centriole;GO:0005737:cytoplasm;GO:0005829:cytosol;GO:0016020:membrane;GO:0005654:nucleoplasm;GO:0005634:nucleus;GO:0005886:plasma membrane;	GO:0005085:guanyl-nucleotide exchange factor activity;GO:0032183:SUMO binding;GO:0061630:ubiquitin protein ligase activity;GO:0031625:ubiquitin protein ligase binding;GO:0008270:zinc ion binding;GO:0046872:metal ion binding;GO:0004842:ubiquitin-protein transferase activity;	K10595	;ko04120 Ubiquitin mediated proteolysis;
ENSG00000102362	100703092	100703185	100701927	100702107	100732003	100732121	9,10,19	2,6,5	2,10,6	0,2,0	242	149	0.000676258	0.0426326	0.735,0.506,0.701	1.0,0.755,1.0	-0.271	Up	X	100671783	100732123	-	SYTL4	synaptotagmin like 4 [Source:HGNC Symbol%3BAcc:HGNC:15588]	GO:0006887:exocytosis;GO:0006886:intracellular protein transport;GO:0032418:lysosome localization;GO:0071985:multivesicular body sorting pathway;GO:0046676:negative regulation of insulin secretion;GO:0001778:plasma membrane repair;GO:0045921:positive regulation of exocytosis;GO:0050714:positive regulation of protein secretion;	GO:0005768:endosome;GO:0070382:exocytic vesicle;GO:0019898:extrinsic component of membrane;GO:0005886:plasma membrane;GO:0031092:platelet alpha granule membrane;GO:0030658:transport vesicle membrane;	GO:0046872:metal ion binding;GO:0042043:neurexin family protein binding;GO:0005543:phospholipid binding;GO:0031267:small GTPase binding;	K17598	-
ENSG00000245937	128081972	128082191	127965887	127966928	128082734	128082974	9,30,19	7,0,3	23,17,20	0,1,0	368	149	0.000120172	0.0137247	0.342,1.0,0.719	1.0,0.873,1.0	-0.271	Up	5	127939152	128083172	-	SLC12A2-DT	SLC12A2 divergent transcript [Source:HGNC Symbol%3BAcc:HGNC:49565]	-	-	-	-	-
ENSG00000205531	2989128	2989271	2979206	2979237	2991793	2992102	11,5,0	12,23,30	12,12,14	8,9,11	292	149	3.79E-05	0.0066701	0.319,0.1,0.0	0.434,0.405,0.394	-0.271	Up	11	2944431	2992377	-	NAP1L4	nucleosome assembly protein 1 like 4 [Source:HGNC Symbol%3BAcc:HGNC:7640]	GO:0006334:nucleosome assembly;	GO:0000785:chromatin;GO:0005737:cytoplasm;GO:0005634:nucleus;	GO:0003682:chromatin binding;GO:0042393:histone binding;GO:0031491:nucleosome binding;GO:0003723:RNA binding;GO:0051082:unfolded protein binding;	K11282	-
ENSG00000126001	35458303	35458374	35455597	35455751	35459982	35460105	8,16,10	3,3,7	3,8,19	0,2,0	220	149	0.00012975	0.0144463	0.644,0.783,0.492	1.0,0.73,1.0	-0.27	Up	20	35455164	35519280	+	CEP250	centrosomal protein 250 [Source:HGNC Symbol%3BAcc:HGNC:1859]	GO:0010457:centriole-centriole cohesion;GO:0060271:cilium morphogenesis;GO:0050908:detection of light stimulus involved in visual perception;GO:0000278:mitotic cell cycle;GO:0008104:protein localization;GO:0033365:protein localization to organelle;GO:0030997:regulation of centriole-centriole cohesion;	GO:0005814:centriole;GO:0005813:centrosome;GO:0036064:ciliary basal body;GO:0005829:cytosol;GO:0070062:extracellular exosome;GO:0005815:microtubule organizing center;GO:0048471:perinuclear region of cytoplasm;GO:0001917:photoreceptor inner segment;GO:0001750:photoreceptor outer segment;GO:0032991:macromolecular complex;GO:0031616:spindle pole centrosome;	GO:0008022:protein C-terminus binding;GO:0019904:protein domain specific binding;GO:0019901:protein kinase binding;	K16464	-
ENSG00000146067	177531281	177531521	177524184	177525205	177532442	177532641	75,83,69	6,7,8	105,40,77	23,15,34	389	149	6.03E-06	0.00186623	0.827,0.82,0.768	0.636,0.505,0.465	0.27	Down	5	177519789	177554586	-	FAM193B	family with sequence similarity 193 member B [Source:HGNC Symbol%3BAcc:HGNC:25524]	-	GO:0005737:cytoplasm;GO:0016607:nuclear speck;GO:0005730:nucleolus;GO:0005654:nucleoplasm;GO:0005634:nucleus;	-	K09513;K09228	-;ko05168 Herpes simplex virus 1 infection;
ENSG00000111785	106880772	106880904	106879774	106879947	106885903	106889316	2,2,4	2,8,4	0,0,0	1,7,4	281	149	3.63E-05	0.00652866	0.347,0.117,0.347	0.0,0.0,0.0	0.27	Down	12	106774621	106889316	+	RIC8B	RIC8 guanine nucleotide exchange factor B [Source:HGNC Symbol%3BAcc:HGNC:25555]	GO:0007186:G-protein coupled receptor signaling pathway;GO:0008277:regulation of G-protein coupled receptor protein signaling pathway;	GO:0005938:cell cortex;GO:0005737:cytoplasm;GO:0005829:cytosol;GO:0005886:plasma membrane;	GO:0001965:G-protein alpha-subunit binding;GO:0005096:GTPase activator activity;GO:0005085:guanyl-nucleotide exchange factor activity;	-	-
ENSG00000140416	63064063	63064142	63062575	63062645	63065895	63066091	15,11,9	3,0,0	24,13,23	6,4,12	228	149	0.0003458	0.027139	0.766,1.0,1.0	0.723,0.68,0.556	0.269	Down	15	63042632	63071915	+	TPM1	tropomyosin 1 [Source:HGNC Symbol%3BAcc:HGNC:12010]	GO:0007015:actin filament organization;GO:0060048:cardiac muscle contraction;GO:0034614:cellular response to reactive oxygen species;GO:0007010:cytoskeleton organization;GO:0006936:muscle contraction;GO:0030049:muscle filament sliding;GO:0030336:negative regulation of cell migration;GO:0032781:positive regulation of ATPase activity;GO:0045785:positive regulation of cell adhesion;GO:0003065:positi…	GO:0015629:actin cytoskeleton;GO:0005884:actin filament;GO:0032059:bleb;GO:0005856:cytoskeleton;GO:0005829:cytosol;GO:0005862:muscle thin filament tropomyosin;GO:0032587:ruffle membrane;GO:0030017:sarcomere;GO:0001725:stress fiber;GO:0005903:brush border;GO:0032154:cleavage furrow;GO:0030863:cortical cytoskeleton;GO:0005737:cytoplasm;GO:0030426:growth cone;GO:0043005:neuron projection;GO:0002102:…	GO:0003779:actin binding;GO:0051015:actin filament binding;GO:0008092:cytoskeletal protein binding;GO:0042802:identical protein binding;GO:0046982:protein heterodimerization activity;GO:0042803:protein homodimerization activity;GO:0005200:structural constituent of cytoskeleton;GO:0008307:structural constituent of muscle;GO:0005509:calcium ion binding;GO:0046872:metal ion binding;	K10373;K09290	;ko04260 Cardiac muscle contraction;ko04261 Adrenergic signaling in cardiomyocytes;ko05206 MicroRNAs in cancer;ko05410 Hypertrophic cardiomyopathy;ko05414 Dilated cardiomyopathy;;ko04260 Cardiac muscle contraction;ko04261 Adrenergic signaling in cardiomyocytes;ko05200 Pathways in cancer;ko05216 Thyroid cancer;ko05410 Hypertrophic cardiomyopathy;ko05414 Dilated cardiomyopathy;
ENSG00000196535	29085603	29085641	29082315	29082438	29086437	29086801	49,47,50	0,4,9	38,28,28	40,4,13	187	149	0.000148733	0.0158859	1.0,0.903,0.816	0.431,0.848,0.632	0.269	Down	17	29071122	29180398	-	MYO18A	myosin XVIIIA [Source:HGNC Symbol%3BAcc:HGNC:31104]	GO:0006915:apoptotic process;GO:0007249:I-kappaB kinase/NF-kappaB signaling;GO:0043066:negative regulation of apoptotic process;GO:0031032:actomyosin structure organization;GO:0090164:asymmetric Golgi ribbon formation;GO:0016477:cell migration;GO:0006259:DNA metabolic process;GO:0007030:Golgi organization;GO:0090161:Golgi ribbon formation;GO:0048194:Golgi vesicle budding;GO:1903028:positive regul…	GO:0005634:nucleus;GO:0042641:actomyosin;GO:0009986:cell surface;GO:0005793:endoplasmic reticulum-Golgi intermediate compartment;GO:0000139:Golgi membrane;GO:0016020:membrane;GO:0016459:myosin complex;GO:0005802:trans-Golgi network;GO:0005903:brush border;GO:0005856:cytoskeleton;GO:0045335:phagocytic vesicle;	GO:0051015:actin filament binding;GO:0043531:ADP binding;GO:0005524:ATP binding;GO:0008094:DNA-dependent ATPase activity;GO:0003677:DNA binding;GO:0003723:RNA binding;GO:0003774:motor activity;	K12581;K10362	-
ENSG00000140153	102221556	102221658	102208602	102209862	102222829	102223673	8,1,2	5,2,3	0,0,2	2,3,5	251	149	0.000273105	0.0233967	0.487,0.229,0.284	0.0,0.0,0.192	0.269	Down	14	102139503	102224847	+	WDR20	WD repeat domain 20 [Source:HGNC Symbol%3BAcc:HGNC:19667]	-	GO:0005654:nucleoplasm;	-	K15225	;ko04918 Thyroid hormone synthesis;
ENSG00000153317	130357681	130358143	130236921	130236994	130401884	130401970	47,51,29	0,24,3	6,28,23	0,0,1	611	149	9.10E-05	0.0114581	1.0,0.341,0.702	1.0,1.0,0.849	-0.269	Up	8	130052104	130443674	-	ASAP1	ArfGAP with SH3 domain%2C ankyrin repeat and PH domain 1 [Source:HGNC Symbol%3BAcc:HGNC:2720]	GO:0060271:cilium morphogenesis;GO:0061000:negative regulation of dendritic spine development;GO:0043547:positive regulation of GTPase activity;GO:1903527:positive regulation of membrane tubulation;GO:0071803:positive regulation of podosome assembly;	GO:0031253:cell projection membrane;GO:0005829:cytosol;GO:0043197:dendritic spine;GO:0002102:podosome;GO:0005737:cytoplasm;	GO:0045296:cadherin binding;GO:0005096:GTPase activator activity;GO:0046872:metal ion binding;GO:0005547:phosphatidylinositol-3,4,5-trisphosphate binding;GO:0005546:phosphatidylinositol-4,5-bisphosphate binding;GO:0001786:phosphatidylserine binding;	K12488	;ko04144 Endocytosis;ko04666 Fc gamma R-mediated phagocytosis;
ENSG00000173818	80422205	80422245	80415314	80415821	80423519	80423587	15,12,2	2,1,4	8,7,11	0,1,0	189	149	0.000757818	0.0460578	0.855,0.904,0.283	1.0,0.847,1.0	-0.268	Up	17	80415165	80438086	+	ENDOV	endonuclease V [Source:HGNC Symbol%3BAcc:HGNC:26640]	GO:0006281:DNA repair;	GO:0005737:cytoplasm;GO:0010494:cytoplasmic stress granule;GO:0005730:nucleolus;	GO:0003677:DNA binding;GO:0016888:endodeoxyribonuclease activity, producing 5'-phosphomonoesters;GO:0016891:endoribonuclease activity, producing 5'-phosphomonoesters;GO:0000287:magnesium ion binding;GO:0003727:single-stranded RNA binding;	K09228	;ko05168 Herpes simplex virus 1 infection;
ENSG00000183808	93737306	93737529	93728154	93736438	93740628	93740718	13,14,14	2,2,2	6,7,9	0,0,0	372	149	0.000160456	0.0164124	0.722,0.737,0.737	1.0,1.0,1.0	-0.268	Up	8	93728155	93741017	-	RBM12B	RNA binding motif protein 12B [Source:HGNC Symbol%3BAcc:HGNC:32310]	GO:0043484:regulation of RNA splicing;	GO:0005654:nucleoplasm;	GO:0003723:RNA binding;	K04613	-
ENSG00000182179	49810516	49810550	49809978	49810428	49810751	49810832	19,18,6	9,8,3	35,16,30	0,3,3	183	149	3.21E-05	0.00599243	0.632,0.647,0.62	1.0,0.813,0.891	-0.268	Up	3	49805209	49813953	-	UBA7	ubiquitin like modifier activating enzyme 7 [Source:HGNC Symbol%3BAcc:HGNC:12471]	GO:0006464:cellular protein modification process;GO:0006974:cellular response to DNA damage stimulus;GO:0032020:ISG15-protein conjugation;GO:0019941:modification-dependent protein catabolic process;GO:0032446:protein modification by small protein conjugation;	GO:0005737:cytoplasm;GO:0005829:cytosol;GO:0005654:nucleoplasm;GO:0005634:nucleus;	GO:0005524:ATP binding;GO:0019782:ISG15 activating enzyme activity;GO:0004842:ubiquitin-protein transferase activity;	K10698	;ko04120 Ubiquitin mediated proteolysis;ko05012 Parkinson disease;ko05022 Pathways of neurodegeneration - multiple diseases;
ENSG00000031823	5951392	5951596	5941798	5941835	5957906	5957973	25,21,7	0,0,0	35,14,21	5,1,6	353	149	2.22E-07	0.000192275	1.0,1.0,1.0	0.747,0.855,0.596	0.267	Down	19	5916139	5978142	-	RANBP3	RAN binding protein 3 [Source:HGNC Symbol%3BAcc:HGNC:9850]	GO:0046907:intracellular transport;GO:0015031:protein transport;GO:0006611:protein export from nucleus;GO:0050790:regulation of catalytic activity;	GO:0005737:cytoplasm;GO:0005634:nucleus;GO:0005643:nuclear pore;GO:0005654:nucleoplasm;	GO:0070412:R-SMAD binding;GO:0031267:small GTPase binding;	K15304	;ko05166 Human T-cell leukemia virus 1 infection;
ENSG00000106686	4646486	4646528	4635274	4635399	4661898	4662036	0,1,1	2,0,3	1,0,6	0,2,0	191	149	0.000283774	0.0241221	0.0,1.0,0.206	1.0,0.0,1.0	-0.265	Up	9	4553386	4666674	-	SPATA6L	spermatogenesis associated 6 like [Source:HGNC Symbol%3BAcc:HGNC:25472]	GO:0007283:spermatogenesis;GO:0006695:cholesterol biosynthetic process;GO:0046839:phospholipid dephosphorylation;	GO:0097224:sperm connecting piece;GO:0016021:integral component of membrane;GO:0016020:membrane;GO:0005886:plasma membrane;	GO:0032027:myosin light chain binding;GO:0016787:hydrolase activity;GO:0042577:lipid phosphatase activity;GO:0042392:sphingosine-1-phosphate phosphatase activity;	K14404;K12581	;ko03015 mRNA surveillance pathway;ko05164 Influenza A;;ko03018 RNA degradation;
ENSG00000188681	9077485	9077714	9070213	9070444	9127488	9127547	50,74,70	26,19,20	40,45,93	5,2,12	378	149	0.000170651	0.0170594	0.431,0.606,0.58	0.759,0.899,0.753	-0.265	Up	21	9068325	9129773	-	TEKT4P2	tektin 4 pseudogene 2 [Source:HGNC Symbol%3BAcc:HGNC:40046]	GO:0060271:cilium morphogenesis;GO:0060294:cilium movement involved in cell motility;	GO:0005737:cytoplasm;GO:0015630:microtubule cytoskeleton;GO:0005730:nucleolus;GO:0036126:sperm flagellum;GO:0005634:nucleus;	-	K18631;K09228	-;ko05168 Herpes simplex virus 1 infection;
ENSG00000228409	65754526	65754661	65752163	65752310	65755779	65755952	7,12,11	1,0,1	16,9,14	2,3,10	284	149	0.000113018	0.013116	0.786,1.0,0.852	0.808,0.611,0.423	0.265	Down	7	65751037	65764225	+	CCT6P1	chaperonin containing TCP1 subunit 6 pseudogene 1 [Source:HGNC Symbol%3BAcc:HGNC:33094]	GO:0032212:positive regulation of telomere maintenance via telomerase;GO:0006457:protein folding;GO:0050821:protein stabilization;	GO:0005832:chaperonin-containing T-complex;GO:0005737:cytoplasm;GO:0005829:cytosol;GO:0070062:extracellular exosome;GO:0005874:microtubule;	GO:0005524:ATP binding;GO:0044183:protein binding involved in protein folding;GO:0003723:RNA binding;GO:0051082:unfolded protein binding;GO:0071987:WD40-repeat domain binding;	K09498	-
ENSG00000086848	111788440	111788569	111786280	111786520	111796736	111796799	4,6,2	0,1,0	8,5,7	1,1,5	278	149	1.92E-05	0.0042359	1.0,0.763,1.0	0.811,0.728,0.429	0.265	Down	11	111782195	111871581	-	ALG9	ALG9 alpha-1%2C2-mannosyltransferase [Source:HGNC Symbol%3BAcc:HGNC:15672]	GO:0006488:dolichol-linked oligosaccharide biosynthetic process;GO:0006487:protein N-linked glycosylation;	GO:0005789:endoplasmic reticulum membrane;GO:0016021:integral component of membrane;GO:0016020:membrane;	GO:0000026:alpha-1,2-mannosyltransferase activity;GO:0052926:dol-P-Man:Man(6)GlcNAc(2)-PP-Dol alpha-1,2-mannosyltransferase activity;GO:0052918:dol-P-Man:Man(8)GlcNAc(2)-PP-Dol alpha-1,2-mannosyltransferase activity;GO:0000030:mannosyltransferase activity;	K03846	;ko00510 N-Glycan biosynthesis;ko00513 Various types of N-glycan biosynthesis;ko01100 Metabolic pathways;
ENSG00000124588	3001109	3001232	3000001	3000085	3003668	3003789	0,0,0	4,12,4	2,0,5	4,3,2	272	149	0.000778262	0.0470089	0.0,0.0,0.0	0.215,0.0,0.578	-0.264	Up	6	2987987	3019755	+	NQO2	N-ribosyldihydronicotinamide:quinone reductase 2 [Source:HGNC Symbol%3BAcc:HGNC:7856]	GO:0007613:memory;GO:0070374:positive regulation of ERK1 and ERK2 cascade;GO:0043525:positive regulation of neuron apoptotic process;GO:2000379:positive regulation of reactive oxygen species metabolic process;GO:1901662:quinone catabolic process;	GO:0005829:cytosol;GO:0070062:extracellular exosome;GO:0005654:nucleoplasm;	GO:0031404:chloride ion binding;GO:0001512:dihydronicotinamide riboside quinone reductase activity;GO:0009055:electron carrier activity;GO:0071949:FAD binding;GO:0003955:NAD(P)H dehydrogenase (quinone) activity;GO:0016491:oxidoreductase activity;GO:0016661:oxidoreductase activity, acting on other nitrogenous compounds as donors;GO:0042803:protein homodimerization activity;GO:0008270:zinc ion bind…	K08071	-
ENSG00000127957	75512308	75512411	75510930	75511114	75512588	75512675	15,26,7	3,7,3	46,26,50	1,3,0	252	149	3.46E-05	0.00626848	0.747,0.687,0.58	0.965,0.837,1.0	-0.263	Up	7	75507747	75528148	-	PMS2P3	PMS1 homolog 2%2C mismatch repair system component pseudogene 3 [Source:HGNC Symbol%3BAcc:HGNC:9128]	GO:0006298:mismatch repair;GO:0006355:regulation of transcription, DNA-templated;GO:0042493:response to drug;GO:0016446:somatic hypermutation of immunoglobulin genes;	GO:0032300:mismatch repair complex;GO:0036464:cytoplasmic ribonucleoprotein granule;GO:0005829:cytosol;GO:0032389:MutLalpha complex;GO:0005654:nucleoplasm;GO:0005634:nucleus;GO:0005886:plasma membrane;	GO:0016301:kinase activity;GO:0005524:ATP binding;GO:0003677:DNA binding;GO:0004519:endonuclease activity;GO:0032138:single base insertion or deletion binding;	K10858;K09228	;ko03430 Mismatch repair;ko03460 Fanconi anemia pathway;;ko05168 Herpes simplex virus 1 infection;
ENSG00000003436	187544503	187544637	187513615	187513646	187554199	187554461	0,0,0	8,5,3	6,2,7	6,6,9	283	149	3.29E-07	0.000249173	0.0,0.0,0.0	0.345,0.149,0.291	-0.262	Up	2	187464230	187565760	-	TFPI	tissue factor pathway inhibitor [Source:HGNC Symbol%3BAcc:HGNC:11760]	GO:0007596:blood coagulation;GO:0071347:cellular response to interleukin-1;GO:0071222:cellular response to lipopolysaccharide;GO:0071383:cellular response to steroid hormone stimulus;GO:0030195:negative regulation of blood coagulation;GO:0032355:response to estradiol;	GO:0031225:anchored component of membrane;GO:0005901:caveola;GO:0009986:cell surface;GO:0005783:endoplasmic reticulum;GO:0005576:extracellular region;GO:0005615:extracellular space;GO:0005886:plasma membrane;	GO:0004866:endopeptidase inhibitor activity;GO:0004867:serine-type endopeptidase inhibitor activity;	K03909	;ko04610 Complement and coagulation cascades;
ENSG00000102595	95943666	95943723	95939956	95940091	95947036	95947172	0,0,0	13,28,19	1,0,11	1,22,14	206	149	8.66E-05	0.0111044	0.0,0.0,0.0	0.42,0.0,0.362	-0.261	Up	13	95801580	96053482	-	UGGT2	UDP-glucose glycoprotein glucosyltransferase 2 [Source:HGNC Symbol%3BAcc:HGNC:15664]	GO:0071712:ER-associated misfolded protein catabolic process;GO:0018279:protein N-linked glycosylation via asparagine;	GO:0005783:endoplasmic reticulum;GO:0005788:endoplasmic reticulum lumen;GO:0044322:endoplasmic reticulum quality control compartment;GO:0005793:endoplasmic reticulum-Golgi intermediate compartment;GO:0032991:macromolecular complex;	GO:0003980:UDP-glucose:glycoprotein glucosyltransferase activity;GO:0051082:unfolded protein binding;	K11718	;ko04141 Protein processing in endoplasmic reticulum;
ENSG00000173511	64237199	64237222	64236253	64236327	64237520	64237655	7,7,3	0,0,0	9,10,9	5,2,2	172	149	3.88E-06	0.00142296	1.0,1.0,1.0	0.609,0.812,0.796	0.261	Down	11	64234584	64239264	+	VEGFB	vascular endothelial growth factor B [Source:HGNC Symbol%3BAcc:HGNC:12681]	GO:0060048:cardiac muscle contraction;GO:0060976:coronary vasculature development;GO:0050930:induction of positive chemotaxis;GO:0043066:negative regulation of apoptotic process;GO:0010629:negative regulation of gene expression;GO:0043524:negative regulation of neuron apoptotic process;GO:0045766:positive regulation of angiogenesis;GO:0051781:positive regulation of cell division;GO:0001938:positi…	GO:0005576:extracellular region;GO:0005615:extracellular space;GO:0016020:membrane;GO:0031093:platelet alpha granule lumen;	GO:0042056:chemoattractant activity;GO:0008083:growth factor activity;GO:0008201:heparin binding;GO:0042802:identical protein binding;GO:0043183:vascular endothelial growth factor receptor 1 binding;GO:0005172:vascular endothelial growth factor receptor binding;	K16858	;ko04010 MAPK signaling pathway;ko04014 Ras signaling pathway;ko04015 Rap1 signaling pathway;ko04020 Calcium signaling pathway;ko04151 PI3K-Akt signaling pathway;ko04510 Focal adhesion;ko04926 Relaxin signaling pathway;ko04933 AGE-RAGE signaling pathway in diabetic complications;ko05200 Pathways in cancer;
ENSG00000069424	6041830	6041872	6040516	6040645	6072754	6072788	10,10,18	46,28,35	23,20,12	13,17,16	191	149	0.000155814	0.0161686	0.145,0.218,0.286	0.58,0.479,0.369	-0.26	Up	1	5990927	6101193	+	KCNAB2	potassium voltage-gated channel subfamily A regulatory beta subunit 2 [Source:HGNC Symbol%3BAcc:HGNC:6229]	GO:0070995:NADPH oxidation;GO:0098900:regulation of action potential;GO:1901379:regulation of potassium ion transmembrane transport;GO:2000008:regulation of protein localization to cell surface;GO:1902259:regulation of delayed rectifier potassium channel activity;	GO:0005856:cytoskeleton;GO:0005829:cytosol;GO:0031234:extrinsic component of cytoplasmic side of plasma membrane;GO:0044224:juxtaparanode region of axon;GO:0016020:membrane;GO:1990031:pinceau fiber;GO:0005886:plasma membrane;GO:0035579:specific granule membrane;GO:0045202:synapse;GO:0070821:tertiary granule membrane;GO:0008076:voltage-gated potassium channel complex;GO:0030424:axon;GO:0016021:int…	GO:0004033:aldo-keto reductase (NADP) activity;GO:0047834:D-threo-aldose 1-dehydrogenase activity;GO:0015459:potassium channel regulator activity;GO:0044325:ion channel binding;GO:0005249:voltage-gated potassium channel activity;GO:0070402:NADPH binding;	K04883;K16478	-
ENSG00000155744	201052172	201052269	201045495	201045593	201071609	201071653	0,0,0	5,11,4	0,6,2	4,3,4	246	149	0.00015742	0.0161908	0.0,0.0,0.0	0.0,0.548,0.232	-0.26	Up	2	200973718	201071671	-	FAM126B	family with sequence similarity 126 member B [Source:HGNC Symbol%3BAcc:HGNC:28593]	GO:0046854:phosphatidylinositol phosphorylation;GO:0072659:protein localization to plasma membrane;	GO:0005829:cytosol;GO:0005886:plasma membrane;	-	K17985;K00779;K09228;K07560	-
ENSG00000008952	169968384	169968591	169966634	169966858	169969286	169969383	3,7,2	2,4,5	0,1,0	2,2,2	356	149	6.71E-05	0.00957489	0.386,0.423,0.143	0.0,0.173,0.0	0.26	Down	3	169966635	169998373	+	SEC62	SEC62 homolog%2C preprotein translocation factor [Source:HGNC Symbol%3BAcc:HGNC:11846]	GO:0006613:cotranslational protein targeting to membrane;GO:0006620:posttranslational protein targeting to membrane;GO:0031204:posttranslational protein targeting to membrane, translocation;	GO:0005783:endoplasmic reticulum;GO:0030176:integral component of endoplasmic reticulum membrane;GO:0016021:integral component of membrane;GO:0016020:membrane;GO:0005791:rough endoplasmic reticulum;	GO:0038023:signaling receptor activity;	K12275	;ko03060 Protein export;ko04141 Protein processing in endoplasmic reticulum;
ENSG00000162869	48505556	48505596	48498492	48498735	48507268	48507385	8,14,18	0,0,3	12,12,9	4,4,4	189	149	0.000425261	0.031328	1.0,1.0,0.825	0.703,0.703,0.639	0.26	Down	2	48440598	48515391	+	PPP1R21	protein phosphatase 1 regulatory subunit 21 [Source:HGNC Symbol%3BAcc:HGNC:30595]	-	GO:0005769:early endosome;GO:0016020:membrane;	-	K17562	-
ENSG00000260404	118627173	118627292	118621462	118621527	118628035	118628226	0,1,0	2,4,6	7,0,4	2,3,7	268	149	0.000260792	0.0228359	0.0,0.122,0.0	0.661,0.0,0.241	-0.26	Up	4	118591719	118633729	+	-	general transcription factor IIi (GTF2I) pseudogene	-	-	-	K13051	;ko00250 Alanine, aspartate and glutamate metabolism;ko01100 Metabolic pathways;
ENSG00000116830	117098205	117098238	117096148	117096299	117098832	117098907	8,2,10	12,5,16	2,0,1	16,4,11	182	149	4.10E-05	0.00698689	0.353,0.247,0.338	0.093,0.0,0.069	0.259	Down	1	117060326	117107453	+	TTF2	transcription termination factor 2 [Source:HGNC Symbol%3BAcc:HGNC:12398]	GO:0006353:DNA-templated transcription, termination;GO:0006397:mRNA processing;GO:0008380:RNA splicing;GO:0006369:termination of RNA polymerase II transcription;	GO:0005829:cytosol;GO:0005681:spliceosomal complex;GO:0008023:transcription elongation factor complex;	GO:0005524:ATP binding;GO:0008094:DNA-dependent ATPase activity;GO:0003677:DNA binding;GO:0004386:helicase activity;GO:0016787:hydrolase activity;GO:0070615:nucleosome-dependent ATPase activity;GO:0008270:zinc ion binding;	K15173	;ko04918 Thyroid hormone synthesis;
ENSG00000172765	129860939	129861012	129848345	129848412	129880308	129880559	1,0,0	12,15,9	3,4,2	4,4,13	222	149	2.70E-05	0.00537318	0.053,0.0,0.0	0.335,0.402,0.094	-0.259	Up	3	129647792	129893711	-	TMCC1	transmembrane and coiled-coil domain family 1 [Source:HGNC Symbol%3BAcc:HGNC:29116]	GO:0007029:endoplasmic reticulum organization;GO:0016197:endosomal transport;GO:0090148:membrane fission;	GO:0005829:cytosol;GO:0012505:endomembrane system;GO:0005789:endoplasmic reticulum membrane;GO:0016021:integral component of membrane;GO:0005791:rough endoplasmic reticulum;	GO:0042802:identical protein binding;	-	-
ENSG00000113716	150006518	150006647	150004850	150004989	150012254	150012353	7,2,4	2,0,5	2,3,5	0,0,1	278	149	0.000117179	0.0134323	0.652,1.0,0.3	1.0,1.0,0.728	-0.259	Up	5	150000046	150053142	+	HMGXB3	HMG-box containing 3 [Source:HGNC Symbol%3BAcc:HGNC:28982]	-	GO:0005634:nucleus;	GO:0003677:DNA binding;	-	-
ENSG00000283761	100043072	100043229	100017681	100017815	100049908	100050004	13,11,19	0,0,0	18,5,30	4,1,3	306	149	1.47E-05	0.00344421	1.0,1.0,1.0	0.687,0.709,0.83	0.258	Down	1	99970011	100083321	+	-	novel protein	GO:0001675:acrosome assembly;GO:0030382:sperm mitochondrion organization;GO:0007289:spermatid nucleus differentiation;	GO:0016021:integral component of membrane;	GO:0022857:transmembrane transporter activity;	K15272	-
ENSG00000133460	23877384	23877869	23877041	23877171	23882458	23882646	17,11,15	9,6,5	2,3,9	12,9,13	634	149	2.22E-05	0.00463859	0.307,0.301,0.414	0.038,0.073,0.14	0.257	Down	22	23856703	23886312	+	SLC2A11	solute carrier family 2 member 11 [Source:HGNC Symbol%3BAcc:HGNC:14239]	GO:0008645:hexose transport;	GO:0030054:cell junction;GO:0016021:integral component of membrane;GO:0005654:nucleoplasm;GO:0005886:plasma membrane;	GO:0005355:glucose transmembrane transporter activity;GO:0051119:sugar transmembrane transporter activity;	K08148	-
ENSG00000135205	77273693	77273789	77262120	77262307	77274481	77274652	11,11,8	0,0,0	6,14,33	2,5,1	245	149	3.51E-05	0.00632949	1.0,1.0,1.0	0.646,0.63,0.953	0.257	Down	7	77122434	77329533	+	CCDC146	coiled-coil domain containing 146 [Source:HGNC Symbol%3BAcc:HGNC:29296]	-	GO:0005814:centriole;GO:0005737:cytoplasm;GO:0005856:cytoskeleton;	-	-	-
ENSG00000071205	148063147	148063300	148046891	148047051	148064415	148064507	48,37,34	10,18,14	70,36,54	10,4,2	302	149	0.000204705	0.0192853	0.703,0.504,0.545	0.775,0.816,0.93	-0.256	Up	4	147732063	148072776	+	ARHGAP10	Rho GTPase activating protein 10 [Source:HGNC Symbol%3BAcc:HGNC:26099]	GO:0007010:cytoskeleton organization;GO:0043066:negative regulation of apoptotic process;GO:0051056:regulation of small GTPase mediated signal transduction;GO:0007165:signal transduction;	GO:0005829:cytosol;GO:0048471:perinuclear region of cytoplasm;GO:0005886:plasma membrane;	GO:0005096:GTPase activator activity;	K13736	;ko05100 Bacterial invasion of epithelial cells;
ENSG00000143740	227731584	227731747	227728538	227728786	227758994	227759485	6,7,6	1,0,0	7,9,10	6,0,3	312	149	0.000121825	0.0138794	0.741,1.0,1.0	0.358,1.0,0.614	0.256	Down	1	227728200	227781826	+	SNAP47	synaptosome associated protein 47 [Source:HGNC Symbol%3BAcc:HGNC:30669]	GO:0006887:exocytosis;GO:0031629:synaptic vesicle fusion to presynaptic membrane;GO:0016082:synaptic vesicle priming;GO:0006906:vesicle fusion;GO:0045905:positive regulation of translational termination;GO:0018126:protein hydroxylation;	GO:0012505:endomembrane system;GO:0048471:perinuclear region of cytoplasm;GO:0005886:plasma membrane;GO:0098793:presynapse;GO:0031201:SNARE complex;GO:0005737:cytoplasm;GO:0016020:membrane;	GO:0005484:SNAP receptor activity;GO:0019905:syntaxin binding;GO:0016706:oxidoreductase activity, acting on paired donors, with incorporation or reduction of molecular oxygen, 2-oxoglutarate as one donor, and incorporation of one atom each of oxygen into both donors;GO:0046872:metal ion binding;	K18212;K05062	-;ko04060 Cytokine-cytokine receptor interaction;ko04080 Neuroactive ligand-receptor interaction;ko04152 AMPK signaling pathway;ko04630 JAK-STAT signaling pathway;ko04920 Adipocytokine signaling pathway;ko04932 Non-alcoholic fatty liver disease;
ENSG00000170852	32887976	32888095	32879700	32879942	32890976	32891153	10,15,10	1,3,3	3,7,10	0,0,0	268	149	4.49E-05	0.00740437	0.848,0.735,0.65	1.0,1.0,1.0	-0.256	Up	7	32868172	32894131	-	KBTBD2	kelch repeat and BTB domain containing 2 [Source:HGNC Symbol%3BAcc:HGNC:21751]	GO:0010467:gene expression;GO:0006006:glucose metabolic process;GO:0006629:lipid metabolic process;GO:0014065:phosphatidylinositol 3-kinase signaling;GO:0032868:response to insulin;	-	-	K10470	-
ENSG00000167632	140426614	140426641	140405576	140405698	140435111	140435240	2,5,4	20,29,30	12,7,3	10,16,6	176	149	0.000329015	0.026313	0.078,0.127,0.101	0.504,0.27,0.297	-0.255	Up	8	139727725	140458579	-	TRAPPC9	trafficking protein particle complex subunit 9 [Source:HGNC Symbol%3BAcc:HGNC:30832]	GO:0021987:cerebral cortex development;GO:0030182:neuron differentiation;GO:0051092:positive regulation of NF-kappaB transcription factor activity;	GO:0005829:cytosol;GO:0005783:endoplasmic reticulum;GO:0005802:trans-Golgi network;GO:0030008:TRAPP complex;	-	-	-
ENSG00000121067	49668026	49668078	49636758	49636809	49677932	49678003	0,0,3	5,11,9	3,4,5	5,8,6	201	149	0.000486392	0.0341781	0.0,0.0,0.198	0.308,0.27,0.382	-0.254	Up	17	49598884	49678163	-	SPOP	speckle type BTB/POZ protein [Source:HGNC Symbol%3BAcc:HGNC:11254]	GO:0043161:proteasome-mediated ubiquitin-dependent protein catabolic process;GO:0000209:protein polyubiquitination;GO:0030162:regulation of proteolysis;GO:0016567:protein ubiquitination;	GO:0031463:Cul3-RING ubiquitin ligase complex;GO:0005737:cytoplasm;GO:0016607:nuclear speck;GO:0005654:nucleoplasm;GO:0005634:nucleus;	GO:0031625:ubiquitin protein ligase binding;	K10523;K15696	-
ENSG00000124549	26427870	26428107	26426241	26426523	26428642	26428785	15,7,17	4,2,1	22,14,51	0,1,1	386	149	0.000345697	0.027139	0.591,0.575,0.868	1.0,0.844,0.952	-0.254	Up	6	26421391	26432383	+	BTN2A3P	butyrophilin subfamily 2 member A3%2C pseudogene [Source:HGNC Symbol%3BAcc:HGNC:13229]	GO:0001817:regulation of cytokine production;GO:0050852:T cell receptor signaling pathway;	GO:0009897:external side of plasma membrane;GO:0016021:integral component of membrane;	GO:0005102:receptor binding;	K06712	-
ENSG00000224043	134877416	134877643	134868943	134869041	134918562	134918710	1,6,3	4,2,8	0,0,0	3,3,4	376	149	4.64E-05	0.0075349	0.09,0.543,0.129	0.0,0.0,0.0	0.254	Down	2	134735464	134918712	-	CCNT2-AS1	CCNT2 antisense RNA 1 [Source:HGNC Symbol%3BAcc:HGNC:40130]	-	-	-	-	-
ENSG00000068903	38893433	38893867	38890102	38890144	38899505	38899518	24,34,35	0,1,0	24,24,26	1,6,2	583	149	1.96E-05	0.00428271	1.0,0.897,1.0	0.86,0.506,0.769	0.254	Down	19	38878555	38899862	-	SIRT2	sirtuin 2 [Source:HGNC Symbol%3BAcc:HGNC:10886]	GO:0006914:autophagy;GO:0051301:cell division;GO:0044242:cellular lipid catabolic process;GO:0061433:cellular response to caloric restriction;GO:0007049:cell cycle;GO:0007507:heart development;GO:0071557:histone H3-K27 demethylation;GO:0010468:regulation of gene expression;	GO:0005814:centriole;GO:0005813:centrosome;GO:0005677:chromatin silencing complex;GO:0005694:chromosome;GO:0005737:cytoplasm;GO:0044666:MLL3/4 complex;	GO:0003682:chromatin binding;GO:0035035:histone acetyltransferase binding;GO:0004407:histone deacetylase activity;GO:0070403:NAD+ binding;GO:0046970:NAD-dependent histone deacetylase activity (H4-K16 specific);GO:0031490:chromatin DNA binding;GO:0051213:dioxygenase activity;GO:0071558:histone demethylase activity (H3-K27 specific);GO:0046872:metal ion binding;GO:0000978:RNA polymerase II core pro…	K11412;K00384	;ko00760 Nicotinate and nicotinamide metabolism;ko01100 Metabolic pathways;;ko00450 Selenocompound metabolism;
ENSG00000145536	5236968	5237099	5235013	5235186	5239150	5239274	11,12,8	1,0,1	6,9,8	5,0,4	280	149	0.000697524	0.043545	0.854,1.0,0.81	0.39,1.0,0.516	0.253	Down	5	5140330	5320304	+	ADAMTS16	ADAM metallopeptidase with thrombospondin type 1 motif 16 [Source:HGNC Symbol%3BAcc:HGNC:17108]	GO:0001658:branching involved in ureteric bud morphogenesis;GO:0030198:extracellular matrix organization;GO:0048232:male gamete generation;GO:1902017:regulation of cilium assembly;GO:0003073:regulation of systemic arterial blood pressure;	GO:0031012:extracellular matrix;GO:0005576:extracellular region;	GO:0046872:metal ion binding;GO:0004222:metalloendopeptidase activity;	K08630	-
ENSG00000272894	7554687	7554743	7552736	7552922	7555155	7555189	7,0,2	5,4,3	0,0,2	2,4,19	205	149	0.000445809	0.0322925	0.504,0.0,0.326	0.0,0.0,0.071	0.253	Down	7	7552462	7566996	-	MIOS-DT	MIOS divergent transcript [Source:HGNC Symbol%3BAcc:HGNC:55187]	-	-	-	-	-
ENSG00000267575	27797753	27798176	27793430	27793650	27805604	27805811	61,78,57	4,3,1	44,21,37	8,3,6	572	149	0.000640512	0.0411057	0.799,0.871,0.937	0.589,0.646,0.616	0.252	Down	19	27793431	27984984	+	LINC02987	long intergenic non-protein coding RNA 2987 [Source:HGNC Symbol%3BAcc:HGNC:56093]	-	-	-	-	-
ENSG00000166261	123740116	123740189	123730751	123730985	123740416	123740536	3,2,8	2,0,6	4,4,5	0,1,0	222	149	6.93E-05	0.00980311	0.502,1.0,0.472	1.0,0.729,1.0	-0.252	Up	11	123723914	123741675	-	ZNF202	zinc finger protein 202 [Source:HGNC Symbol%3BAcc:HGNC:12994]	GO:0006629:lipid metabolic process;GO:0000122:negative regulation of transcription from RNA polymerase II promoter;GO:0006357:regulation of transcription from RNA polymerase II promoter;	GO:0005694:chromosome;GO:0016604:nuclear body;GO:0005730:nucleolus;	GO:0000981:sequence-specific DNA binding RNA polymerase II transcription factor activity;GO:0001227:RNA polymerase II transcription regulatory region sequence-specific DNA binding transcription factor activity involved in negative regulation of transcription;GO:0046872:metal ion binding;GO:0000978:RNA polymerase II core promoter proximal region sequence-specific DNA binding;	K09229	-
ENSG00000166548	66547970	66548065	66536963	66537017	66548977	66549009	0,1,0	4,5,18	4,2,1	2,4,7	244	149	0.000513425	0.0352691	0.0,0.109,0.0	0.55,0.234,0.08	-0.252	Up	16	66508003	66552544	-	TK2	thymidine kinase 2 [Source:HGNC Symbol%3BAcc:HGNC:11831]	GO:0046092:deoxycytidine metabolic process;GO:0071897:DNA biosynthetic process;GO:0006139:nucleobase-containing compound metabolic process;GO:0043097:pyrimidine nucleoside salvage;GO:0046104:thymidine metabolic process;GO:0009262:deoxyribonucleotide metabolic process;GO:0032042:mitochondrial DNA metabolic process;GO:0006264:mitochondrial DNA replication;	GO:0005737:cytoplasm;GO:0005759:mitochondrial matrix;GO:0005743:mitochondrial inner membrane;GO:0005739:mitochondrion;	GO:0005524:ATP binding;GO:0004137:deoxycytidine kinase activity;GO:0019136:deoxynucleoside kinase activity;GO:0019206:nucleoside kinase activity;GO:0004797:thymidine kinase activity;	K00857	;ko00240 Pyrimidine metabolism;ko00983 Drug metabolism - other enzymes;ko01100 Metabolic pathways;
ENSG00000088538	51146548	51146630	51090229	51090384	51159243	51159304	27,17,23	0,0,0	4,19,21	1,4,4	231	149	4.49E-06	0.00155787	1.0,1.0,1.0	0.721,0.754,0.772	0.251	Down	3	50674927	51384198	+	DOCK3	dedicator of cytokinesis 3 [Source:HGNC Symbol%3BAcc:HGNC:2989]	GO:1903997:positive regulation of non-membrane spanning protein tyrosine kinase activity;GO:0051056:regulation of small GTPase mediated signal transduction;GO:0007264:small GTPase mediated signal transduction;	GO:0005829:cytosol;	GO:0005085:guanyl-nucleotide exchange factor activity;GO:0017124:SH3 domain binding;	K05727	-
ENSG00000136052	104931631	104931791	104928299	104928694	104958189	104958319	0,0,0	6,5,2	2,3,2	2,4,5	309	149	0.0002328	0.0211972	0.0,0.0,0.0	0.325,0.266,0.162	-0.251	Up	12	104801801	104958744	-	SLC41A2	solute carrier family 41 member 2 [Source:HGNC Symbol%3BAcc:HGNC:31045]	-	GO:0016021:integral component of membrane;GO:0005886:plasma membrane;	GO:0015095:magnesium ion transmembrane transporter activity;	K15122	-
ENSG00000249859	128082752	128082848	128070159	128070361	128096517	128096654	1,0,0	4,5,5	9,4,5	14,5,8	245	149	5.88E-06	0.00184334	0.132,0.0,0.0	0.281,0.327,0.275	-0.25	Up	8	127794526	128187101	+	PVT1	Pvt1 oncogene [Source:HGNC Symbol%3BAcc:HGNC:9709]	-	-	-	-	-
ENSG00000078319	100325690	100325868	100320438	100321084	100328835	100329019	34,38,34	13,15,25	52,24,46	7,3,11	327	149	0.000801087	0.0479122	0.544,0.536,0.383	0.772,0.785,0.656	-0.25	Up	7	100300020	100336307	-	PMS2P1	PMS1 homolog 2%2C mismatch repair system component pseudogene 1 [Source:HGNC Symbol%3BAcc:HGNC:9123]	GO:0006298:mismatch repair;GO:0016446:somatic hypermutation of immunoglobulin genes;	GO:0032300:mismatch repair complex;GO:0032389:MutLalpha complex;	GO:0016301:kinase activity;	K10858	;ko03430 Mismatch repair;ko03460 Fanconi anemia pathway;
ENSG00000163517	13500712	13500789	13483463	13483564	13501870	13501933	6,11,6	2,0,0	8,5,8	2,2,4	226	149	0.000842178	0.0493407	0.664,1.0,1.0	0.725,0.622,0.569	0.249	Down	3	13479724	13506424	+	HDAC11	histone deacetylase 11 [Source:HGNC Symbol%3BAcc:HGNC:19086]	GO:0006325:chromatin organization;GO:0016575:histone deacetylation;GO:0014003:oligodendrocyte development;	GO:0000118:histone deacetylase complex;GO:0005634:nucleus;GO:0005886:plasma membrane;GO:0005737:cytoplasm;	GO:0004407:histone deacetylase activity;GO:0032041:NAD-dependent histone deacetylase activity (H3-K14 specific);	K11418	;ko04613 Neutrophil extracellular trap formation;ko05034 Alcoholism;ko05203 Viral carcinogenesis;
ENSG00000175938	30953184	30953460	30949067	30949517	30956199	30956461	54,48,43	2,5,4	54,42,46	17,15,7	425	149	0.000425425	0.031328	0.904,0.771,0.79	0.527,0.495,0.697	0.249	Down	16	30949068	30956461	+	ORAI3	ORAI calcium release-activated calcium modulator 3 [Source:HGNC Symbol%3BAcc:HGNC:28185]	GO:0002115:store-operated calcium entry;	GO:0016021:integral component of membrane;GO:0016020:membrane;GO:0005886:plasma membrane;	GO:0015279:store-operated calcium channel activity;	K16058	;ko04020 Calcium signaling pathway;
ENSG00000285793	87049588	87049790	87047187	87047306	87052813	87052992	21,30,12	0,0,0	23,20,20	4,0,7	351	149	2.15E-06	0.000954106	1.0,1.0,1.0	0.709,1.0,0.548	0.248	Down	2	87030675	87076429	-	ANAPC1P2	ANAPC1 pseudogene 2 [Source:NCBI gene (formerly Entrezgene)%3BAcc:285074]	-	-	-	-	-
ENSG00000270011	9364861	9364948	9341101	9341184	9376315	9376423	3,7,8	0,6,1	1,2,8	0,0,0	236	149	0.000336732	0.026766	1.0,0.424,0.835	1.0,1.0,1.0	-0.247	Up	19	9324174	9382617	+	ZNF559-ZNF177	ZNF559-ZNF177 readthrough [Source:HGNC Symbol%3BAcc:HGNC:42964]	GO:0000122:negative regulation of transcription from RNA polymerase II promoter;GO:0006357:regulation of transcription from RNA polymerase II promoter;	GO:0072562:blood microparticle;GO:0005634:nucleus;	GO:0000981:sequence-specific DNA binding RNA polymerase II transcription factor activity;GO:0001227:RNA polymerase II transcription regulatory region sequence-specific DNA binding transcription factor activity involved in negative regulation of transcription;GO:0046872:metal ion binding;GO:0000977:RNA polymerase II regulatory region sequence-specific DNA binding;	K09228	;ko05168 Herpes simplex virus 1 infection;
ENSG00000007392	228332	228402	227241	227336	229278	229374	14,6,10	23,51,52	28,17,23	13,22,40	219	149	0.000406555	0.0303726	0.293,0.074,0.116	0.594,0.345,0.281	-0.246	Up	16	188969	229463	-	LUC7L	LUC7 like [Source:HGNC Symbol%3BAcc:HGNC:6723]	GO:0006376:mRNA splice site selection;	GO:0005685:U1 snRNP;GO:0071004:U2-type prespliceosome;	GO:0042802:identical protein binding;GO:0003729:mRNA binding;	K11447	;ko05202 Transcriptional misregulation in cancer;
ENSG00000188738	185799696	185809133	185788642	185797526	185813544	185814042	257255338	1,3,3	52162187	0,0,1	9586	149	2.78E-05	0.00545875	0.8,0.569,0.637	1.0,1.0,0.744	-0.246	Up	2	185738804	185833290	+	FSIP2	fibrous sheath interacting protein 2 [Source:HGNC Symbol%3BAcc:HGNC:21675]	GO:0030317:sperm motility;GO:0061512:protein localization to cilium;GO:0007288:sperm axoneme assembly;GO:0006310:DNA recombination;GO:0090305:nucleic acid phosphodiester bond hydrolysis;GO:0032199:reverse transcription involved in RNA-mediated transposition;GO:0032197:transposition, RNA-mediated;	GO:0097224:sperm connecting piece;GO:0097229:sperm end piece;GO:0097225:sperm midpiece;GO:0097228:sperm principal piece;	GO:0046872:metal ion binding;GO:0003964:RNA-directed DNA polymerase activity;GO:0009036:Type II site-specific deoxyribonuclease activity;	-	-
ENSG00000150636	69010933	69011104	68897218	68897428	69054029	69055189	11,6,8	0,3,4	8,10,23	1,0,1	320	149	0.000703209	0.0436938	1.0,0.482,0.482	0.788,1.0,0.915	-0.246	Up	18	68715209	69055189	+	CCDC102B	coiled-coil domain containing 102B [Source:HGNC Symbol%3BAcc:HGNC:26295]	-	-	-	K12581	;ko03018 RNA degradation;
ENSG00000183111	149620370	149620464	149618937	149619042	149621732	149622062	17,13,8	1,2,4	8,12,10	0,0,0	243	149	0.000110061	0.0129356	0.912,0.799,0.551	1.0,1.0,1.0	-0.246	Up	5	149551947	149634968	+	ARHGEF37	Rho guanine nucleotide exchange factor 37 [Source:HGNC Symbol%3BAcc:HGNC:34430]	-	GO:0005737:cytoplasm;	GO:0005085:guanyl-nucleotide exchange factor activity;	-	-
ENSG00000122778	138903529	138903736	138898954	138899132	138905021	138905081	19,32,15	1,2,6	14,22,13	0,0,0	356	149	8.76E-06	0.00239694	0.888,0.87,0.511	1.0,1.0,1.0	-0.244	Up	7	138831381	138981389	-	KIAA1549	KIAA1549 [Source:HGNC Symbol%3BAcc:HGNC:22219]	-	GO:0016021:integral component of membrane;GO:0032391:photoreceptor connecting cilium;GO:0005886:plasma membrane;	-	K17985	;ko04137 Mitophagy - animal;ko04140 Autophagy - animal;ko05010 Alzheimer disease;ko05014 Amyotrophic lateral sclerosis;ko05016 Huntington disease;ko05017 Spinocerebellar ataxia;ko05022 Pathways of neurodegeneration - multiple diseases;
ENSG00000156299	31276731	31276908	31266009	31266983	31339242	31339422	15,30,4	0,6,3	3,9,11	0,1,0	326	149	0.000268951	0.0232226	1.0,0.696,0.379	1.0,0.804,1.0	-0.243	Up	21	31118416	31559977	-	TIAM1	TIAM Rac1 associated GEF 1 [Source:HGNC Symbol%3BAcc:HGNC:11805]	GO:0090630:activation of GTPase activity;GO:0006915:apoptotic process;GO:0003300:cardiac muscle hypertrophy;GO:0016477:cell migration;GO:0007160:cell-matrix adhesion;GO:0034622:cellular macromolecular complex assembly;GO:0048013:ephrin receptor signaling pathway;GO:1990138:neuron projection extension;GO:0050772:positive regulation of axonogenesis;GO:0030335:positive regulation of cell migration;G…	GO:0044295:axonal growth cone;GO:0044291:cell-cell contact zone;GO:0005911:cell-cell junction;GO:0005829:cytosol;GO:0043197:dendritic spine;GO:0031234:extrinsic component of cytoplasmic side of plasma membrane;GO:0044304:main axon;GO:0016020:membrane;GO:0005874:microtubule;GO:0043025:neuronal cell body;GO:0005634:nucleus;GO:0005886:plasma membrane;GO:0032587:ruffle membrane;GO:0045202:synapse;	GO:0005085:guanyl-nucleotide exchange factor activity;GO:0019900:kinase binding;GO:0008289:lipid binding;GO:0008017:microtubule binding;GO:0030971:receptor tyrosine kinase binding;	K05731	;ko04014 Ras signaling pathway;ko04015 Rap1 signaling pathway;ko04024 cAMP signaling pathway;ko04062 Chemokine signaling pathway;ko04530 Tight junction;ko04810 Regulation of actin cytoskeleton;ko05205 Proteoglycans in cancer;
ENSG00000104177	48162676	48162893	48159612	48159804	48165932	48166026	50,51,43	165222193	171,38,173	61105132	366	149	5.35E-06	0.00175087	0.11,0.086,0.083	0.533,0.128,0.348	-0.243	Up	15	48134632	48178353	-	MYEF2	myelin expression factor 2 [Source:HGNC Symbol%3BAcc:HGNC:17940]	GO:0014902:myotube differentiation;GO:0030182:neuron differentiation;GO:2000815:regulation of mRNA stability involved in response to oxidative stress;GO:0006357:regulation of transcription from RNA polymerase II promoter;GO:0000122:negative regulation of transcription from RNA polymerase II promoter;	GO:0005737:cytoplasm;GO:0005634:nucleus;GO:0071014:post-mRNA release spliceosomal complex;	GO:0003729:mRNA binding;GO:0003723:RNA binding;GO:0003697:single-stranded DNA binding;GO:0001227:RNA polymerase II transcription regulatory region sequence-specific DNA binding transcription factor activity involved in negative regulation of transcription;GO:0000978:RNA polymerase II core promoter proximal region sequence-specific DNA binding;	K13753;K17985;K12887	-;ko04137 Mitophagy - animal;ko04140 Autophagy - animal;ko05010 Alzheimer disease;ko05014 Amyotrophic lateral sclerosis;ko05016 Huntington disease;ko05017 Spinocerebellar ataxia;ko05022 Pathways of neurodegeneration - multiple diseases;;ko03040 Spliceosome;
ENSG00000072736	68221230	68221385	68214328	68214432	68226349	68229259	0,1,0	13,15,18	2,2,6	3,3,8	304	149	2.10E-06	0.00094522	0.0,0.032,0.0	0.246,0.246,0.269	-0.243	Up	16	68084751	68229259	+	NFATC3	nuclear factor of activated T cells 3 [Source:HGNC Symbol%3BAcc:HGNC:7777]	GO:0033173:calcineurin-NFAT signaling cascade;GO:0006954:inflammatory response;GO:1902894:negative regulation of pri-miRNA transcription from RNA polymerase II promoter;GO:0045944:positive regulation of transcription from RNA polymerase II promoter;GO:0006357:regulation of transcription from RNA polymerase II promoter;	GO:0000785:chromatin;GO:0005737:cytoplasm;GO:0005829:cytosol;GO:0005654:nucleoplasm;GO:0005634:nucleus;GO:0005667:transcription factor complex;	GO:0001228:RNA polymerase II transcription regulatory region sequence-specific DNA binding transcription factor activity involved in positive regulation of transcription;GO:0000981:sequence-specific DNA binding RNA polymerase II transcription factor activity;GO:0001227:RNA polymerase II transcription regulatory region sequence-specific DNA binding transcription factor activity involved in negativ…	K17333	;ko04010 MAPK signaling pathway;ko04022 cGMP-PKG signaling pathway;ko04218 Cellular senescence;ko04310 Wnt signaling pathway;ko04360 Axon guidance;ko04625 C-type lectin receptor signaling pathway;ko04658 Th1 and Th2 cell differentiation;ko04659 Th17 cell differentiation;ko04660 T cell receptor signaling pathway;ko04662 B cell receptor signaling pathway;ko04921 Oxytocin signaling pathway;ko05135 Y…
ENSG00000108946	68514986	68515119	68512909	68512978	68515393	68515536	9,11,16	3,3,0	6,8,10	0,0,0	282	149	0.000838591	0.0492732	0.613,0.66,1.0	1.0,1.0,1.0	-0.242	Up	17	68511780	68551319	+	PRKAR1A	protein kinase cAMP-dependent type I regulatory subunit alpha [Source:HGNC Symbol%3BAcc:HGNC:9388]	GO:0060038:cardiac muscle cell proliferation;GO:0007143:female meiotic division;GO:0035556:intracellular signal transduction;GO:0001707:mesoderm formation;GO:0046007:negative regulation of activated T cell proliferation;GO:2000480:negative regulation of cAMP-dependent protein kinase activity;GO:0045835:negative regulation of meiotic nuclear division;GO:0043949:regulation of cAMP-mediated signalin…	GO:0005952:cAMP-dependent protein kinase complex;GO:0005813:centrosome;GO:0097546:ciliary base;GO:0005737:cytoplasm;GO:0005829:cytosol;GO:0016020:membrane;GO:0005771:multivesicular body;GO:0031594:neuromuscular junction;GO:0031588:AMP-activated protein kinase complex;GO:0044853:plasma membrane raft;GO:0032991:macromolecular complex;GO:0097224:sperm connecting piece;GO:0005930:axoneme;GO:0001772:i…	GO:0030552:cAMP binding;GO:0004862:cAMP-dependent protein kinase inhibitor activity;GO:0008603:cAMP-dependent protein kinase regulator activity;GO:0019904:protein domain specific binding;GO:0034236:protein kinase A catalytic subunit binding;GO:0031625:ubiquitin protein ligase binding;GO:0042802:identical protein binding;	K04739	;ko04910 Insulin signaling pathway;
ENSG00000008277	88184291	88184402	88181957	88182024	88193115	88193239	2,1,7	4,16,4	0,0,1	9,5,17	260	149	9.95E-05	0.0121901	0.223,0.035,0.501	0.0,0.0,0.033	0.242	Down	7	87934143	88202889	+	ADAM22	ADAM metallopeptidase domain 22 [Source:HGNC Symbol%3BAcc:HGNC:201]	GO:0008344:adult locomotory behavior;GO:0007155:cell adhesion;GO:0007417:central nervous system development;GO:0022011:myelination in peripheral nervous system;GO:0007162:negative regulation of cell adhesion;	GO:0030424:axon;GO:0016021:integral component of membrane;GO:0005886:plasma membrane;	GO:0005178:integrin binding;GO:0004222:metalloendopeptidase activity;	K16068	-
ENSG00000285793	87049588	87049778	87047187	87047306	87052813	87052992	22,30,12	0,0,0	23,20,20	4,0,7	339	149	2.28E-06	0.00099139	1.0,1.0,1.0	0.716,1.0,0.557	0.242	Down	2	87030675	87076429	-	ANAPC1P2	ANAPC1 pseudogene 2 [Source:NCBI gene (formerly Entrezgene)%3BAcc:285074]	-	-	-	-	-
ENSG00000122643	33035933	33035988	33026816	33026915	33062567	33062796	107,132,50	89,105,81	215106315	73,61,81	204	149	7.60E-06	0.00218338	0.468,0.479,0.311	0.683,0.559,0.74	-0.241	Up	7	33014130	33062796	-	NT5C3A	5'-nucleotidase%2C cytosolic IIIA [Source:HGNC Symbol%3BAcc:HGNC:17820]	GO:0051607:defense response to virus;GO:0009117:nucleotide metabolic process;GO:0006213:pyrimidine nucleoside metabolic process;GO:0046085:adenosine metabolic process;GO:0006249:dCMP catabolic process;GO:0046079:dUMP catabolic process;GO:0046050:UMP catabolic process;	GO:0005737:cytoplasm;GO:0005829:cytosol;GO:0005783:endoplasmic reticulum;GO:0005739:mitochondrion;	GO:0008253:5'-nucleotidase activity;GO:0000287:magnesium ion binding;GO:0000166:nucleotide binding;GO:0000215:tRNA 2'-phosphotransferase activity;GO:0016740:transferase activity;	K01081	;ko00230 Purine metabolism;ko00240 Pyrimidine metabolism;ko00760 Nicotinate and nicotinamide metabolism;ko01100 Metabolic pathways;
ENSG00000128284	36149045	36149142	36145472	36145599	36160668	36160754	15,22,7	0,1,0	57,16,49	8,3,17	246	149	1.17E-06	0.000632317	1.0,0.93,1.0	0.812,0.764,0.636	0.239	Down	22	36140329	36166177	-	APOL3	apolipoprotein L3 [Source:HGNC Symbol%3BAcc:HGNC:14868]	GO:0006954:inflammatory response;GO:0042157:lipoprotein metabolic process;GO:0043123:positive regulation of I-kappaB kinase/NF-kappaB signaling;	GO:0005737:cytoplasm;GO:0005576:extracellular region;GO:0016020:membrane;	GO:0008289:lipid binding;GO:0005319:lipid transporter activity;	K14480	-
ENSG00000145536	5236973	5237099	5235036	5235186	5239150	5239274	6,8,4	1,0,1	3,2,7	5,0,4	275	149	0.000786715	0.0473351	0.765,1.0,0.684	0.245,1.0,0.487	0.239	Down	5	5140330	5320304	+	ADAMTS16	ADAM metallopeptidase with thrombospondin type 1 motif 16 [Source:HGNC Symbol%3BAcc:HGNC:17108]	GO:0001658:branching involved in ureteric bud morphogenesis;GO:0030198:extracellular matrix organization;GO:0048232:male gamete generation;GO:1902017:regulation of cilium assembly;GO:0003073:regulation of systemic arterial blood pressure;	GO:0031012:extracellular matrix;GO:0005576:extracellular region;	GO:0046872:metal ion binding;GO:0004222:metalloendopeptidase activity;	K08630	-
ENSG00000166348	73575870	73576361	73575511	73575675	73625936	73626010	9,18,19	3,2,1	2,8,7	0,0,1	640	149	0.000471899	0.033607	0.411,0.677,0.816	1.0,1.0,0.62	-0.239	Up	10	73497538	73626117	-	USP54	ubiquitin specific peptidase 54 [Source:HGNC Symbol%3BAcc:HGNC:23513]	GO:0016579:protein deubiquitination;	-	GO:0004843:ubiquitin-specific protease activity;	K11447;K09228;K11504;K12581	-;ko03018 RNA degradation;
ENSG00000137842	43138573	43138619	43135511	43135649	43148754	43148879	20,31,16	17,24,17	42,25,55	15,7,19	195	149	0.000253081	0.0225424	0.473,0.497,0.418	0.681,0.732,0.689	-0.238	Up	15	43123279	43185144	+	TMEM62	transmembrane protein 62 [Source:HGNC Symbol%3BAcc:HGNC:26269]	-	GO:0016021:integral component of membrane;	GO:0016787:hydrolase activity;	K10625	-
ENSG00000158062	26303042	26303167	26302812	26302918	26306591	26306636	3,4,6	8,4,5	1,0,3	16,9,8	274	149	0.000515566	0.0353608	0.169,0.352,0.395	0.033,0.0,0.169	0.238	Down	1	26281328	26318363	-	UBXN11	UBX domain protein 11 [Source:HGNC Symbol%3BAcc:HGNC:30600]	GO:0043161:proteasome-mediated ubiquitin-dependent protein catabolic process;	GO:0005856:cytoskeleton;GO:0005829:cytosol;	GO:0043130:ubiquitin binding;	-	-
ENSG00000119681	74507972	74508095	74507178	74507310	74508603	74508729	4,16,2	0,0,0	11,6,14	0,1,7	272	149	5.55E-05	0.00847767	1.0,1.0,1.0	1.0,0.767,0.523	0.237	Down	14	74498183	74612378	-	LTBP2	latent transforming growth factor beta binding protein 2 [Source:HGNC Symbol%3BAcc:HGNC:6715]	GO:0009306:protein secretion;GO:0006605:protein targeting;GO:0097435:fibril organization;GO:0007179:transforming growth factor beta receptor signaling pathway;	GO:0070062:extracellular exosome;GO:0031012:extracellular matrix;GO:0005576:extracellular region;GO:0005615:extracellular space;	GO:0005509:calcium ion binding;GO:0019838:growth factor binding;GO:0008201:heparin binding;GO:0050436:microfibril binding;	K08023	-
ENSG00000175198	100305750	100305834	100302923	100302998	100307191	100307260	1,2,3	20,16,21	7,5,5	6,8,14	233	149	0.000253948	0.0225545	0.031,0.074,0.084	0.427,0.286,0.186	-0.237	Up	13	100089015	100530437	+	PCCA	propionyl-CoA carboxylase subunit alpha [Source:HGNC Symbol%3BAcc:HGNC:8653]	GO:0019626:short-chain fatty acid catabolic process;	GO:0005829:cytosol;GO:0005759:mitochondrial matrix;GO:0005739:mitochondrion;	GO:0005524:ATP binding;GO:0009374:biotin binding;GO:0016421:CoA carboxylase activity;GO:0019899:enzyme binding;GO:0046872:metal ion binding;GO:0004658:propionyl-CoA carboxylase activity;	K01965	;ko00280 Valine, leucine and isoleucine degradation;ko00630 Glyoxylate and dicarboxylate metabolism;ko00640 Propanoate metabolism;ko01100 Metabolic pathways;ko01200 Carbon metabolism;
ENSG00000158092	136867430	136867525	136862241	136862353	136927983	136928227	4,0,3	5,8,3	0,0,0	10,4,14	244	149	0.000495857	0.0346042	0.328,0.0,0.379	0.0,0.0,0.0	0.236	Down	3	136862208	136951606	+	NCK1	NCK adaptor protein 1 [Source:HGNC Symbol%3BAcc:HGNC:7664]	GO:0007015:actin filament organization;GO:0048013:ephrin receptor signaling pathway;GO:0030032:lamellipodium assembly;GO:0060548:negative regulation of cell death;GO:1903912:negative regulation of endoplasmic reticulum stress-induced eIF2 alpha phosphorylation;GO:0046627:negative regulation of insulin receptor signaling pathway;GO:0033137:negative regulation of peptidyl-serine phosphorylation;GO:…	GO:0005911:cell-cell junction;GO:0005737:cytoplasm;GO:0005829:cytosol;GO:0005783:endoplasmic reticulum;GO:0005634:nucleus;GO:0005886:plasma membrane;GO:0000164:protein phosphatase type 1 complex;GO:0005840:ribosome;GO:0012506:vesicle membrane;	GO:0045296:cadherin binding;GO:0008093:cytoskeletal adaptor activity;GO:0046875:ephrin receptor binding;GO:0071074:eukaryotic initiation factor eIF2 binding;GO:0019904:protein domain specific binding;GO:0004860:protein kinase inhibitor activity;GO:0030674:protein binding, bridging;GO:0030971:receptor tyrosine kinase binding;GO:0035591:signaling adaptor activity;GO:0005102:receptor binding;GO:0030…	K07365	;ko04012 ErbB signaling pathway;ko04360 Axon guidance;ko04660 T cell receptor signaling pathway;ko05130 Pathogenic Escherichia coli infection;
ENSG00000100711	103726791	103726842	103715729	103715979	103728907	103728983	16,14,8	0,0,0	9,6,11	7,0,2	200	149	1.97E-05	0.00428408	1.0,1.0,1.0	0.489,1.0,0.804	0.236	Down	14	103715730	103733668	+	ZFYVE21	zinc finger FYVE-type containing 21 [Source:HGNC Symbol%3BAcc:HGNC:20760]	-	GO:0005768:endosome;GO:0005925:focal adhesion;	GO:0046872:metal ion binding;	K11447;K04482;K17985	;ko05202 Transcriptional misregulation in cancer;;ko03440 Homologous recombination;ko03460 Fanconi anemia pathway;ko05200 Pathways in cancer;ko05212 Pancreatic cancer;;ko04137 Mitophagy - animal;ko04140 Autophagy - animal;ko05010 Alzheimer disease;ko05014 Amyotrophic lateral sclerosis;ko05016 Huntington disease;ko05017 Spinocerebellar ataxia;ko05022 Pathways of neurodegeneration - multiple diseas…
ENSG00000132780	45607320	45607686	45606481	45606591	45613168	45613248	99910721048	334382259	290642636	730276593	515	149	1.04E-06	0.000581955	0.464,0.448,0.539	0.103,0.402,0.237	0.236	Down	1	45583846	45618904	+	NASP	nuclear autoantigenic sperm protein [Source:HGNC Symbol%3BAcc:HGNC:7644]	GO:0001824:blastocyst development;GO:0034080:CENP-A containing nucleosome assembly;GO:0006260:DNA replication;GO:0006335:DNA replication-dependent nucleosome assembly;GO:0006336:DNA replication-independent nucleosome assembly;GO:0000082:G1/S transition of mitotic cell cycle;GO:0043486:histone exchange;GO:0008584:male gonad development;GO:0006334:nucleosome assembly;GO:0015031:protein transport;GO…	GO:0000785:chromatin;GO:0005737:cytoplasm;GO:0005654:nucleoplasm;GO:0005634:nucleus;GO:0032991:macromolecular complex;	GO:0042393:histone binding;GO:0044877:macromolecular complex binding;GO:0000981:sequence-specific DNA binding RNA polymerase II transcription factor activity;GO:0046872:metal ion binding;GO:0000978:RNA polymerase II core promoter proximal region sequence-specific DNA binding;	K11291;K17985	-;ko04137 Mitophagy - animal;ko04140 Autophagy - animal;ko05010 Alzheimer disease;ko05014 Amyotrophic lateral sclerosis;ko05016 Huntington disease;ko05017 Spinocerebellar ataxia;ko05022 Pathways of neurodegeneration - multiple diseases;
ENSG00000203666	245017241	245017326	244970326	244970443	245059385	245059458	23,41,10	11,3,4	46,31,51	2,2,2	234	149	0.000528963	0.0359648	0.571,0.897,0.614	0.936,0.908,0.942	-0.235	Up	1	244969682	245127164	+	EFCAB2	EF-hand calcium binding domain 2 [Source:HGNC Symbol%3BAcc:HGNC:28166]	-	GO:0005737:cytoplasm;GO:0005856:cytoskeleton;GO:0031514:motile cilium;GO:0097228:sperm principal piece;GO:0005829:cytosol;GO:0070062:extracellular exosome;GO:0016020:membrane;	GO:0005509:calcium ion binding;GO:0042803:protein homodimerization activity;	K04613;K16569	-
ENSG00000170234	160089505	160089610	160077843	160078168	160093100	160093180	6,1,2	3,11,9	0,0,0	3,7,9	254	149	0.00012081	0.0137806	0.54,0.051,0.115	0.0,0.0,0.0	0.235	Down	5	160061801	160119450	-	PWWP2A	PWWP domain containing 2A [Source:HGNC Symbol%3BAcc:HGNC:29406]	-	GO:0005634:nucleus;	GO:0003682:chromatin binding;GO:0042393:histone binding;	-	-
ENSG00000183060	99731554	99732007	99729381	99729731	99733284	99733361	12,30,11	0,0,0	19,16,24	2,0,4	602	149	0.000400104	0.0300336	1.0,1.0,1.0	0.702,1.0,0.598	0.233	Down	15	99715697	99733561	-	LYSMD4	LysM domain containing 4 [Source:HGNC Symbol%3BAcc:HGNC:26571]	-	GO:0016021:integral component of membrane;	-	-	-
ENSG00000132780	45607320	45607706	45606481	45606591	45613168	45613248	99610731047	334382259	290642636	730276593	535	149	7.02E-07	0.000444603	0.454,0.439,0.53	0.1,0.393,0.23	0.233	Down	1	45583846	45618904	+	NASP	nuclear autoantigenic sperm protein [Source:HGNC Symbol%3BAcc:HGNC:7644]	GO:0001824:blastocyst development;GO:0034080:CENP-A containing nucleosome assembly;GO:0006260:DNA replication;GO:0006335:DNA replication-dependent nucleosome assembly;GO:0006336:DNA replication-independent nucleosome assembly;GO:0000082:G1/S transition of mitotic cell cycle;GO:0043486:histone exchange;GO:0008584:male gonad development;GO:0006334:nucleosome assembly;GO:0015031:protein transport;GO…	GO:0000785:chromatin;GO:0005737:cytoplasm;GO:0005654:nucleoplasm;GO:0005634:nucleus;GO:0032991:macromolecular complex;	GO:0042393:histone binding;GO:0044877:macromolecular complex binding;GO:0000981:sequence-specific DNA binding RNA polymerase II transcription factor activity;GO:0046872:metal ion binding;GO:0000978:RNA polymerase II core promoter proximal region sequence-specific DNA binding;	K11291;K17985	-;ko04137 Mitophagy - animal;ko04140 Autophagy - animal;ko05010 Alzheimer disease;ko05014 Amyotrophic lateral sclerosis;ko05016 Huntington disease;ko05017 Spinocerebellar ataxia;ko05022 Pathways of neurodegeneration - multiple diseases;
ENSG00000108423	59866612	59866749	59863782	59863847	59878102	59878334	6,8,11	0,0,2	16,9,4	7,1,1	286	149	0.000720627	0.0443331	1.0,1.0,0.741	0.544,0.824,0.676	0.232	Down	17	59859479	59892945	-	TUBD1	tubulin delta 1 [Source:HGNC Symbol%3BAcc:HGNC:16811]	GO:0030030:cell projection organization;GO:0000226:microtubule cytoskeleton organization;GO:0000278:mitotic cell cycle;GO:0045880:positive regulation of smoothened signaling pathway;	GO:0005814:centriole;GO:0005929:cilium;GO:0005737:cytoplasm;GO:0005829:cytosol;GO:0005874:microtubule;GO:0005654:nucleoplasm;	GO:0005525:GTP binding;GO:0005200:structural constituent of cytoskeleton;	K10390	-
ENSG00000132780	45607320	45608337	45606481	45606591	45613168	45613248	260329072984	334382259	88117982064	730276593	1166	149	3.32E-05	0.00612837	0.499,0.493,0.596	0.134,0.454,0.308	0.231	Down	1	45583846	45618904	+	NASP	nuclear autoantigenic sperm protein [Source:HGNC Symbol%3BAcc:HGNC:7644]	GO:0001824:blastocyst development;GO:0034080:CENP-A containing nucleosome assembly;GO:0006260:DNA replication;GO:0006335:DNA replication-dependent nucleosome assembly;GO:0006336:DNA replication-independent nucleosome assembly;GO:0000082:G1/S transition of mitotic cell cycle;GO:0043486:histone exchange;GO:0008584:male gonad development;GO:0006334:nucleosome assembly;GO:0015031:protein transport;GO…	GO:0000785:chromatin;GO:0005737:cytoplasm;GO:0005654:nucleoplasm;GO:0005634:nucleus;GO:0032991:macromolecular complex;	GO:0042393:histone binding;GO:0044877:macromolecular complex binding;GO:0000981:sequence-specific DNA binding RNA polymerase II transcription factor activity;GO:0046872:metal ion binding;GO:0000978:RNA polymerase II core promoter proximal region sequence-specific DNA binding;	K11291;K17985	-;ko04137 Mitophagy - animal;ko04140 Autophagy - animal;ko05010 Alzheimer disease;ko05014 Amyotrophic lateral sclerosis;ko05016 Huntington disease;ko05017 Spinocerebellar ataxia;ko05022 Pathways of neurodegeneration - multiple diseases;
ENSG00000155229	97476919	97476963	97476728	97476744	97477346	97477404	37,22,18	0,0,0	9,27,17	2,5,5	193	149	2.77E-07	0.000216687	1.0,1.0,1.0	0.776,0.807,0.724	0.231	Down	10	97458324	97498794	-	MMS19	MMS19 homolog%2C cytosolic iron-sulfur assembly component [Source:HGNC Symbol%3BAcc:HGNC:13824]	GO:0006974:cellular response to DNA damage stimulus;GO:0007059:chromosome segregation;GO:0006259:DNA metabolic process;GO:0006281:DNA repair;GO:0016226:iron-sulfur cluster assembly;GO:0006289:nucleotide-excision repair;GO:0000160:phosphorelay signal transduction system;GO:0045893:positive regulation of transcription, DNA-templated;GO:0097428:protein maturation by iron-sulfur cluster transfer;GO:0…	GO:0097361:CIA complex;GO:0005737:cytoplasm;GO:0005829:cytosol;GO:0016020:membrane;GO:0005815:microtubule organizing center;GO:0071817:MMXD complex;GO:0005654:nucleoplasm;GO:0005634:nucleus;GO:0005819:spindle;GO:0005675:holo TFIIH complex;	GO:0019899:enzyme binding;GO:0030331:estrogen receptor binding;GO:0030674:protein binding, bridging;GO:0030159:receptor signaling complex scaffold activity;GO:0003713:transcription coactivator activity;	K15075	-
ENSG00000172840	66883014	66883102	66880518	66880640	66884230	66884594	10,13,3	8,7,20	1,1,0	2,4,6	237	149	0.000227866	0.0209971	0.44,0.539,0.086	0.239,0.136,0.0	0.23	Down	16	66878589	66895754	+	PDP2	pyruvate dehyrogenase phosphatase catalytic subunit 2 [Source:HGNC Symbol%3BAcc:HGNC:30263]	GO:1904184:positive regulation of pyruvate dehydrogenase activity;GO:0006470:protein dephosphorylation;	GO:0005759:mitochondrial matrix;GO:0005739:mitochondrion;	GO:0004741:[pyruvate dehydrogenase (lipoamide)] phosphatase activity;GO:0046872:metal ion binding;GO:0004722:protein serine/threonine phosphatase activity;	K01102;K15601	-;ko04714 Thermogenesis;
ENSG00000148832	133383959	133384212	133381459	133381659	133388955	133389068	38,55,50	0,3,2	45,56,36	8,4,10	402	149	0.000331583	0.026489	1.0,0.872,0.903	0.676,0.838,0.572	0.23	Down	10	133379261	133391694	+	PAOX	polyamine oxidase [Source:HGNC Symbol%3BAcc:HGNC:20837]	GO:0006598:polyamine catabolic process;GO:1901307:positive regulation of spermidine biosynthetic process;GO:0009446:putrescine biosynthetic process;GO:0009447:putrescine catabolic process;GO:0046203:spermidine catabolic process;GO:0046208:spermine catabolic process;	GO:0005829:cytosol;GO:0005782:peroxisomal matrix;	GO:0052899:N(1),N(12)-diacetylspermine:oxygen oxidoreductase (3-acetamidopropanal-forming) activity;GO:0052904:N1-acetylspermidine:oxygen oxidoreductase (3-acetamidopropanal-forming) activity;GO:0052903:N1-acetylspermine:oxygen oxidoreductase (3-acetamidopropanal-forming) activity;GO:0016491:oxidoreductase activity;GO:0046592:polyamine oxidase activity;GO:0052902:spermidine:oxygen oxidoreductase …	K00308	;ko04146 Peroxisome;
ENSG00000270231	120415727	120415822	120415034	120415304	120419849	120420118	0,0,0	11,5,4	5,1,5	5,5,12	244	149	3.43E-06	0.00129882	0.0,0.0,0.0	0.379,0.109,0.203	-0.23	Up	1	120415035	120469676	+	NBPF8	NBPF member 8 [Source:HGNC Symbol%3BAcc:HGNC:31990]	-	GO:0005737:cytoplasm;	-	K15303	;ko00980 Metabolism of xenobiotics by cytochrome P450;
ENSG00000168890	85600499	85600791	85600344	85600412	85601020	85601482	0,3,1	14,16,12	13,2,5	6,11,4	441	149	2.98E-05	0.00570191	0.0,0.06,0.027	0.423,0.058,0.297	-0.23	Up	2	85598547	85603196	-	TMEM150A	transmembrane protein 150A [Source:HGNC Symbol%3BAcc:HGNC:24677]	GO:0009056:catabolic process;GO:0046854:phosphatidylinositol phosphorylation;GO:0072659:protein localization to plasma membrane;	GO:0005887:integral component of plasma membrane;	-	-	-
ENSG00000071054	101863826	101864051	101855976	101856138	101864929	101865003	30,52,25	2,0,12	29,31,24	0,0,0	374	149	2.50E-05	0.00507162	0.857,1.0,0.454	1.0,1.0,1.0	-0.23	Up	2	101696850	101894690	+	MAP4K4	mitogen-activated protein kinase kinase kinase kinase 4 [Source:HGNC Symbol%3BAcc:HGNC:6866]	GO:0032147:activation of protein kinase activity;GO:0035556:intracellular signal transduction;GO:0000165:MAPK cascade;GO:0043066:negative regulation of apoptotic process;GO:0001953:negative regulation of cell-matrix adhesion;GO:0061179:negative regulation of insulin secretion involved in cellular response to glucose stimulus;GO:0070571:negative regulation of neuron projection regeneration;GO:0048…	GO:0005737:cytoplasm;GO:0005925:focal adhesion;	GO:0005524:ATP binding;GO:0004111:creatine kinase activity;GO:0008017:microtubule binding;GO:0004674:protein serine/threonine kinase activity;	K04407	;ko04010 MAPK signaling pathway;
ENSG00000131374	17518901	17518995	17508473	17508605	17562018	17562142	6,8,4	6,19,11	0,1,0	3,7,4	243	149	2.15E-05	0.0045546	0.38,0.205,0.182	0.0,0.081,0.0	0.229	Down	3	17157162	18444817	-	TBC1D5	TBC1 domain family member 5 [Source:HGNC Symbol%3BAcc:HGNC:19166]	GO:0090630:activation of GTPase activity;GO:0006914:autophagy;GO:0006886:intracellular protein transport;GO:0016236:macroautophagy;GO:0002092:positive regulation of receptor internalization;GO:0042594:response to starvation;GO:0042147:retrograde transport, endosome to Golgi;	GO:0005776:autophagosome;GO:0005829:cytosol;GO:0010008:endosome membrane;GO:0005794:Golgi apparatus;GO:0043231:intracellular membrane-bounded organelle;GO:0030904:retromer complex;	GO:0035612:AP-2 adaptor complex binding;GO:0005096:GTPase activator activity;GO:0044877:macromolecular complex binding;	K18469	-
ENSG00000157212	154986055	154986179	154983218	154983332	154991005	154991069	11,14,9	40,35,42	7,12,13	7,17,8	273	149	0.000481491	0.0339781	0.131,0.179,0.105	0.353,0.278,0.47	-0.229	Up	7	154943687	155003124	-	PAXIP1	PAX interacting protein 1 [Source:HGNC Symbol%3BAcc:HGNC:8624]	GO:0060612:adipose tissue development;GO:0060717:chorion development;GO:0030330:DNA damage response, signal transduction by p53 class mediator;GO:0006310:DNA recombination;GO:0006281:DNA repair;GO:0043542:endothelial cell migration;GO:0051568:histone H3-K4 methylation;GO:0043433:negative regulation of sequence-specific DNA binding transcription factor activity;GO:0035066:positive regulation of hi…	GO:0005694:chromosome;GO:0035097:histone methyltransferase complex;GO:0044666:MLL3/4 complex;GO:0016363:nuclear matrix;GO:0005654:nucleoplasm;GO:0005634:nucleus;	-	K14972	-
ENSG00000010244	32360933	32360967	32360750	32360765	32362913	32362984	13,15,13	11,4,4	3,5,7	0,1,1	183	149	0.000384442	0.0290926	0.49,0.753,0.726	1.0,0.803,0.851	-0.228	Up	17	32350132	32381885	+	ZNF207	zinc finger protein 207 [Source:HGNC Symbol%3BAcc:HGNC:12998]	GO:0008608:attachment of spindle microtubules to kinetochore;GO:0051301:cell division;GO:0001578:microtubule bundle formation;GO:0046785:microtubule polymerization;GO:0000070:mitotic sister chromatid segregation;GO:0090307:mitotic spindle assembly;GO:0007094:mitotic spindle assembly checkpoint;GO:0050821:protein stabilization;GO:0051983:regulation of chromosome segregation;	GO:0005737:cytoplasm;GO:0000776:kinetochore;GO:0005874:microtubule;GO:0005730:nucleolus;GO:0005654:nucleoplasm;GO:0005634:nucleus;GO:0005819:spindle;GO:1990047:spindle matrix;	GO:0008201:heparin binding;GO:0046872:metal ion binding;GO:0008017:microtubule binding;	K17985;K04613;K07994	-;ko04657 IL-17 signaling pathway;ko04926 Relaxin signaling pathway;ko04928 Parathyroid hormone synthesis, secretion and action;
ENSG00000198901	90969078	90969120	90966464	90966653	90969446	90969623	51,73,55	6,0,0	41,31,45	19,3,17	191	149	1.07E-07	0.000109014	0.869,1.0,1.0	0.627,0.89,0.674	0.226	Down	15	90966040	90995629	-	PRC1	protein regulator of cytokinesis 1 [Source:HGNC Symbol%3BAcc:HGNC:9341]	GO:0051301:cell division;GO:0001578:microtubule bundle formation;GO:0000226:microtubule cytoskeleton organization;GO:0000022:mitotic spindle elongation;GO:0051256:mitotic spindle midzone assembly;GO:0008284:positive regulation of cell proliferation;GO:0032465:regulation of cytokinesis;	GO:0005694:chromosome;GO:0070938:contractile ring;GO:0005737:cytoplasm;GO:0005829:cytosol;GO:0045171:intercellular bridge;GO:0015630:microtubule cytoskeleton;GO:0030496:midbody;GO:1990023:mitotic spindle midzone;GO:0005654:nucleoplasm;GO:0005634:nucleus;GO:0005886:plasma membrane;GO:0005819:spindle;GO:0005876:spindle microtubule;GO:0000922:spindle pole;	GO:0042802:identical protein binding;GO:0019894:kinesin binding;GO:0008017:microtubule binding;GO:0019901:protein kinase binding;	K16732	-
ENSG00000182985	115190887	115190941	115178643	115178775	115198405	115198438	17,15,15	23,29,32	2,4,4	30,32,36	203	149	2.51E-07	0.000204925	0.352,0.275,0.256	0.047,0.084,0.075	0.226	Down	11	115169218	115504957	-	CADM1	cell adhesion molecule 1 [Source:HGNC Symbol%3BAcc:HGNC:5951]	GO:0060348:bone development;GO:0007420:brain development;GO:0016338:calcium-independent cell-cell adhesion via plasma membrane cell-adhesion molecules;GO:0007155:cell adhesion;GO:0008037:cell recognition;GO:0051606:detection of stimulus;GO:0007157:heterophilic cell-cell adhesion via plasma membrane cell adhesion molecules;GO:0007156:homophilic cell adhesion via plasma membrane adhesion molecules;…	GO:0030424:axon;GO:0016323:basolateral plasma membrane;GO:0005911:cell-cell junction;GO:0030425:dendrite;GO:0043005:neuron projection;GO:0005886:plasma membrane;GO:0014069:postsynaptic density;GO:0045202:synapse;GO:0008021:synaptic vesicle;GO:0016021:integral component of membrane;	GO:0050839:cell adhesion molecule binding;GO:0030165:PDZ domain binding;GO:0042803:protein homodimerization activity;GO:0005102:receptor binding;	K06781	;ko04514 Cell adhesion molecules;
ENSG00000147439	22636524	22636663	22630441	22630578	22636921	22636962	31,30,26	7,11,6	51,28,48	4,4,0	288	149	0.00028744	0.0243227	0.696,0.585,0.692	0.868,0.784,1.0	-0.226	Up	8	22620418	22669148	-	BIN3	bridging integrator 3 [Source:HGNC Symbol%3BAcc:HGNC:1054]	GO:0051666:actin cortical patch localization;GO:0007015:actin filament organization;GO:0061640:cytoskeleton-dependent cytokinesis;GO:0000917:barrier septum assembly;GO:0006897:endocytosis;GO:0014839:myoblast migration involved in skeletal muscle regeneration;GO:0097320:membrane tubulation;GO:0008104:protein localization;GO:0010591:regulation of lamellipodium assembly;GO:0048741:skeletal muscle fi…	GO:0015629:actin cytoskeleton;GO:0005737:cytoplasm;GO:0005856:cytoskeleton;	GO:0008093:cytoskeletal adaptor activity;	K11447	;ko05202 Transcriptional misregulation in cancer;
ENSG00000132535	7208074	7208239	7204198	7204252	7217117	7217206	34,45,60	1,0,3	26,24,26	3,6,5	314	149	8.22E-05	0.0107491	0.942,1.0,0.905	0.804,0.655,0.712	0.225	Down	17	7187187	7219841	-	DLG4	discs large MAGUK scaffold protein 4 [Source:HGNC Symbol%3BAcc:HGNC:2903]	GO:0097113:alpha-amino-3-hydroxy-5-methyl-4-isoxazole propionate selective glutamate receptor clustering;GO:0098609:cell-cell adhesion;GO:0035865:cellular response to potassium ion;GO:0007268:synaptic transmission;GO:0060997:dendritic spine morphogenesis;GO:0045184:establishment of protein localization;GO:0007612:learning;GO:0035641:locomotory exploration behavior;GO:0002091:negative regulation o…	GO:0032281:alpha-amino-3-hydroxy-5-methyl-4-isoxazolepropionic acid selective glutamate receptor complex;GO:0030054:cell junction;GO:0044300:cerebellar mossy fiber;GO:0030863:cortical cytoskeleton;GO:0005737:cytoplasm;GO:0005829:cytosol;GO:0032839:dendrite cytoplasm;GO:0043197:dendritic spine;GO:0030666:endocytic vesicle membrane;GO:0005783:endoplasmic reticulum;GO:0060076:excitatory synapse;GO:0…	GO:0033130:acetylcholine receptor binding;GO:0031697:beta-1 adrenergic receptor binding;GO:0031748:D1 dopamine receptor binding;GO:0035255:ionotropic glutamate receptor binding;GO:0019900:kinase binding;GO:0097109:neuroligin family protein binding;GO:0031812:P2Y1 nucleotide receptor binding;GO:0030165:PDZ domain binding;GO:0008022:protein C-terminus binding;GO:0019903:protein phosphatase binding;…	K11828	;ko04390 Hippo signaling pathway;ko04724 Glutamatergic synapse;ko05016 Huntington disease;ko05022 Pathways of neurodegeneration - multiple diseases;ko05030 Cocaine addiction;
ENSG00000143363	151018556	151018669	151017811	151017904	151027232	151027327	9,10,7	0,1,0	3,9,9	0,2,6	262	149	8.76E-05	0.0111728	1.0,0.85,1.0	1.0,0.719,0.46	0.224	Down	1	151008420	151035713	+	PRUNE1	prune exopolyphosphatase 1 [Source:HGNC Symbol%3BAcc:HGNC:13420]	GO:0006798:polyphosphate catabolic process;GO:0031113:regulation of microtubule polymerization;GO:0050767:regulation of neurogenesis;	GO:0005737:cytoplasm;GO:0005829:cytosol;GO:0005925:focal adhesion;GO:0005634:nucleus;	GO:0004309:exopolyphosphatase activity;GO:0004427:inorganic diphosphatase activity;GO:0046872:metal ion binding;GO:0016791:phosphatase activity;GO:0015631:tubulin binding;	K01514	;ko00230 Purine metabolism;ko01100 Metabolic pathways;
ENSG00000172775	57174619	57174688	57173727	57173869	57186030	57186116	6,11,4	16,35,40	10,16,12	13,11,22	218	149	0.000497384	0.0346531	0.204,0.177,0.064	0.345,0.499,0.272	-0.224	Up	16	57152466	57186116	-	PSME3IP1	proteasome activator subunit 3 interacting protein 1 [Source:HGNC Symbol%3BAcc:HGNC:29856]	GO:1901799:negative regulation of proteasomal protein catabolic process;GO:0032091:negative regulation of protein binding;	GO:0005634:nucleus;	-	K12581	;ko03018 RNA degradation;
ENSG00000204054	129502396	129503139	129496922	129497073	129503322	129503672	65,82,46	3,3,4	79,65,89	1,0,0	892	149	8.38E-06	0.00234298	0.784,0.82,0.658	0.93,1.0,1.0	-0.223	Up	9	129476946	129513687	+	LINC00963	long intergenic non-protein coding RNA 963 [Source:HGNC Symbol%3BAcc:HGNC:48716]	-	-	-	-	-
ENSG00000223482	87246114	87246212	87215993	87216173	87288441	87288495	18,21,15	0,2,0	12,11,15	0,11,2	247	149	0.000809488	0.0482068	1.0,0.864,1.0	1.0,0.376,0.819	0.223	Down	10	87189773	87342612	-	NUTM2A-AS1	NUTM2A antisense RNA 1 [Source:HGNC Symbol%3BAcc:HGNC:45161]	-	-	-	-	-
ENSG00000108474	16316680	16316712	16313546	16313614	16317774	16317908	9,11,16	3,4,1	21,12,24	0,0,0	181	149	2.45E-05	0.00499042	0.712,0.694,0.929	1.0,1.0,1.0	-0.222	Up	17	16217191	16351797	+	PIGL	phosphatidylinositol glycan anchor biosynthesis class L [Source:HGNC Symbol%3BAcc:HGNC:8966]	GO:0006506:GPI anchor biosynthetic process;GO:0016254:preassembly of GPI anchor in ER membrane;	GO:0005783:endoplasmic reticulum;GO:0005789:endoplasmic reticulum membrane;GO:0016021:integral component of membrane;GO:0005829:cytosol;GO:0070062:extracellular exosome;GO:0016020:membrane;	GO:0016811:hydrolase activity, acting on carbon-nitrogen (but not peptide) bonds, in linear amides;GO:0000225:N-acetylglucosaminylphosphatidylinositol deacetylase activity;GO:0042803:protein homodimerization activity;	K03434;K12581	;ko00563 Glycosylphosphatidylinositol (GPI)-anchor biosynthesis;ko01100 Metabolic pathways;;ko03018 RNA degradation;
ENSG00000087448	27797246	27797349	27791707	27791901	27797714	27798156	13,3,6	39,64,24	26,7,16	12,25,24	252	149	0.000703098	0.0436938	0.165,0.027,0.129	0.562,0.142,0.283	-0.222	Up	12	27780048	27803040	+	KLHL42	kelch like family member 42 [Source:HGNC Symbol%3BAcc:HGNC:29252]	GO:0007049:cell cycle;GO:0051301:cell division;GO:0043161:proteasome-mediated ubiquitin-dependent protein catabolic process;GO:0000209:protein polyubiquitination;GO:0032886:regulation of microtubule-based process;	GO:0031463:Cul3-RING ubiquitin ligase complex;GO:0005829:cytosol;GO:0005819:spindle;	-	K12022	-
ENSG00000173210	149242490	149242538	149239758	149239888	149244880	149245015	1,1,0	2,4,5	6,4,1	11,5,1	197	149	0.000736085	0.0450151	0.274,0.159,0.0	0.292,0.377,0.431	-0.222	Up	5	149141483	149260542	+	ABLIM3	actin binding LIM protein family member 3 [Source:HGNC Symbol%3BAcc:HGNC:29132]	GO:0030036:actin cytoskeleton organization;GO:0060271:cilium morphogenesis;GO:0030032:lamellipodium assembly;GO:1903955:positive regulation of protein targeting to mitochondrion;GO:0045944:positive regulation of transcription from RNA polymerase II promoter;GO:0006351:transcription, DNA-templated;	GO:0015629:actin cytoskeleton;GO:0005737:cytoplasm;GO:0030027:lamellipodium;GO:0001725:stress fiber;	GO:0051015:actin filament binding;GO:0046872:metal ion binding;	K07520	;ko04360 Axon guidance;
ENSG00000226752	120845564	120845826	120844992	120845196	120847293	120847353	9,9,12	1,1,4	10,7,3	0,1,0	411	149	0.000381953	0.0290139	0.765,0.765,0.521	1.0,0.717,1.0	-0.222	Up	9	120824828	120854385	+	CUTALP	cutA divalent cation tolerance like%2C pseudogene [Source:HGNC Symbol%3BAcc:HGNC:27367]	-	GO:0005634:nucleus;	GO:0003677:DNA binding;GO:0046872:metal ion binding;	K16467;K03926;K15696	-
ENSG00000196586	75895230	75895260	75892529	75892690	75898372	75898411	5,6,20	3,8,0	2,1,4	1,0,0	179	149	0.000480192	0.0339122	0.581,0.384,1.0	0.625,1.0,1.0	-0.22	Up	6	75749201	75919537	+	MYO6	myosin VI [Source:HGNC Symbol%3BAcc:HGNC:7605]	GO:0007015:actin filament organization;GO:0030048:actin filament-based movement;GO:0030330:DNA damage response, signal transduction by p53 class mediator;GO:0006897:endocytosis;GO:0042491:auditory receptor cell differentiation;GO:0042472:inner ear morphogenesis;GO:0006886:intracellular protein transport;GO:0045944:positive regulation of transcription from RNA polymerase II promoter;GO:0051046:reg…	GO:0015629:actin cytoskeleton;GO:0005884:actin filament;GO:0045177:apical part of cell;GO:0005938:cell cortex;GO:0005905:coated pit;GO:0030665:clathrin-coated vesicle membrane;GO:0005737:cytoplasm;GO:0031410:cytoplasmic vesicle;GO:0005829:cytosol;GO:0030139:endocytic vesicle;GO:0070062:extracellular exosome;GO:0031941:filamentous actin;GO:0030175:filopodium;GO:0005794:Golgi apparatus;GO:0005765:l…	GO:0003779:actin binding;GO:0051015:actin filament binding;GO:0043531:ADP binding;GO:0005524:ATP binding;GO:0005516:calmodulin binding;GO:0042802:identical protein binding;GO:0000146:microfilament motor activity;GO:0060001:minus-end directed microfilament motor activity;GO:0003774:motor activity;	K10358	;ko05130 Pathogenic Escherichia coli infection;ko05132 Salmonella infection;
ENSG00000139083	11752452	11752579	11650010	11650160	11839139	11839304	29,29,11	0,2,0	9,16,24	2,8,0	276	149	0.000500309	0.0347426	1.0,0.887,1.0	0.708,0.519,1.0	0.22	Down	12	11649674	11895377	+	ETV6	ETS variant transcription factor 6 [Source:HGNC Symbol%3BAcc:HGNC:3495]	GO:0030154:cell differentiation;GO:0071425:hematopoietic stem cell proliferation;GO:0097152:mesenchymal cell apoptotic process;GO:0000122:negative regulation of transcription from RNA polymerase II promoter;GO:0022008:neurogenesis;GO:0006357:regulation of transcription from RNA polymerase II promoter;GO:0007296:vitellogenesis;	GO:0000785:chromatin;GO:0005829:cytosol;GO:0005730:nucleolus;GO:0005634:nucleus;GO:0005886:plasma membrane;	GO:0001228:RNA polymerase II transcription regulatory region sequence-specific DNA binding transcription factor activity involved in positive regulation of transcription;GO:0003700:sequence-specific DNA binding transcription factor activity;GO:0000981:sequence-specific DNA binding RNA polymerase II transcription factor activity;GO:0001227:RNA polymerase II transcription regulatory region sequence…	K03211	;ko04013 MAPK signaling pathway - fly;ko04320 Dorso-ventral axis formation;ko05202 Transcriptional misregulation in cancer;
ENSG00000165029	104903613	104903771	104889101	104889195	104927934	104928139	20,33,29	3,4,4	4,33,6	0,0,0	307	149	4.16E-06	0.00149662	0.764,0.8,0.779	1.0,1.0,1.0	-0.219	Up	9	104781006	104928155	-	ABCA1	ATP binding cassette subfamily A member 1 [Source:HGNC Symbol%3BAcc:HGNC:29]	GO:0007189:adenylate cyclase-activating G-protein coupled receptor signaling pathway;GO:0071397:cellular response to cholesterol;GO:0071345:cellular response to cytokine stimulus;GO:0035690:cellular response to drug;GO:0071222:cellular response to lipopolysaccharide;GO:0071300:cellular response to retinoic acid;GO:0033344:cholesterol efflux;GO:0042632:cholesterol homeostasis;GO:0008203:cholestero…	GO:0016323:basolateral plasma membrane;GO:0009986:cell surface;GO:0030139:endocytic vesicle;GO:0005768:endosome;GO:0009897:external side of plasma membrane;GO:0005794:Golgi apparatus;GO:0005887:integral component of plasma membrane;GO:0043231:intracellular membrane-bounded organelle;GO:0016020:membrane;GO:0045121:membrane raft;GO:0048471:perinuclear region of cytoplasm;GO:0045335:phagocytic vesic…	GO:0034186:apolipoprotein A-I binding;GO:0034188:apolipoprotein A-I receptor activity;GO:0034185:apolipoprotein binding;GO:0005524:ATP binding;GO:0051117:ATPase binding;GO:0042626:ATPase activity, coupled to transmembrane movement of substances;GO:0008035:high-density lipoprotein particle binding;GO:0005319:lipid transporter activity;GO:0031210:phosphatidylcholine binding;GO:0090554:phosphatidylc…	K05641	;ko02010 ABC transporters;ko04975 Fat digestion and absorption;ko04979 Cholesterol metabolism;
ENSG00000196576	50294718	50294778	50289516	50290597	50307552	50307603	22,62,32	10,15,8	24,29,18	1,0,3	209	149	5.07E-05	0.00803522	0.611,0.747,0.74	0.945,1.0,0.811	-0.219	Up	22	50274979	50307646	-	PLXNB2	plexin B2 [Source:HGNC Symbol%3BAcc:HGNC:9104]	GO:0007420:brain development;GO:0007156:homophilic cell adhesion via plasma membrane adhesion molecules;GO:0007162:negative regulation of cell adhesion;GO:0001843:neural tube closure;GO:0007405:neuroblast proliferation;GO:0050772:positive regulation of axonogenesis;GO:0010976:positive regulation of neuron projection development;GO:0045727:positive regulation of translation;GO:0030334:regulation o…	GO:0009986:cell surface;GO:0070062:extracellular exosome;GO:0005887:integral component of plasma membrane;GO:0002116:semaphorin receptor complex;	GO:0017154:semaphorin receptor activity;	K06821	;ko04360 Axon guidance;
ENSG00000275835	23024778	23024830	23023946	23024193	23026115	23026205	8,23,13	1,0,0	10,19,19	5,4,3	201	149	1.05E-05	0.00266844	0.856,1.0,1.0	0.597,0.779,0.824	0.219	Down	15	22983192	23039572	-	TUBGCP5	tubulin gamma complex associated protein 5 [Source:HGNC Symbol%3BAcc:HGNC:18600]	GO:0031122:cytoplasmic microtubule organization;GO:0051321:meiotic cell cycle;GO:0007020:microtubule nucleation;GO:0000278:mitotic cell cycle;GO:0051225:spindle assembly;	GO:0005813:centrosome;GO:0005829:cytosol;GO:0000923:equatorial microtubule organizing center;GO:0000930:gamma-tubulin complex;GO:0000931:gamma-tubulin large complex;GO:0005874:microtubule;GO:0000922:spindle pole;GO:0005737:cytoplasm;	GO:0043015:gamma-tubulin binding;GO:0008017:microtubule binding;	K16572	-
ENSG00000182628	59131285	59131367	59119386	59119495	59154955	59155177	41,50,48	7,10,13	33,39,28	2,0,0	231	149	4.04E-08	4.82E-05	0.791,0.763,0.704	0.914,1.0,1.0	-0.219	Up	17	59109857	59155260	-	SKA2	spindle and kinetochore associated complex subunit 2 [Source:HGNC Symbol%3BAcc:HGNC:28006]	GO:0051301:cell division;GO:0007059:chromosome segregation;GO:0000278:mitotic cell cycle;GO:0031110:regulation of microtubule polymerization or depolymerization;	GO:0005829:cytosol;GO:0000940:condensed chromosome outer kinetochore;GO:0005876:spindle microtubule;GO:0005737:cytoplasm;	GO:0008017:microtubule binding;	K17985;K10608	;ko04137 Mitophagy - animal;ko04140 Autophagy - animal;ko05010 Alzheimer disease;ko05014 Amyotrophic lateral sclerosis;ko05016 Huntington disease;ko05017 Spinocerebellar ataxia;ko05022 Pathways of neurodegeneration - multiple diseases;;ko04120 Ubiquitin mediated proteolysis;
ENSG00000185386	50267568	50267627	50267370	50267482	50267819	50267949	23,14,17	0,0,0	13,3,6	3,0,3	208	149	0.000802073	0.0479122	1.0,1.0,1.0	0.756,1.0,0.589	0.218	Down	22	50263713	50270767	-	MAPK11	mitogen-activated protein kinase 11 [Source:HGNC Symbol%3BAcc:HGNC:6873]	GO:0000187:activation of MAPK activity;GO:0060348:bone development;GO:0071347:cellular response to interleukin-1;GO:0098586:cellular response to virus;GO:0090398:cellular senescence;GO:0035556:intracellular signal transduction;GO:0060044:negative regulation of cardiac muscle cell proliferation;GO:0001649:osteoblast differentiation;GO:0010628:positive regulation of gene expression;GO:0032735:posit…	GO:0005737:cytoplasm;GO:0005829:cytosol;GO:0005654:nucleoplasm;GO:0005634:nucleus;	GO:0005524:ATP binding;GO:0004707:MAP kinase activity;GO:0004674:protein serine/threonine kinase activity;	K04441	;ko01522 Endocrine resistance;ko04010 MAPK signaling pathway;ko04013 MAPK signaling pathway - fly;ko04015 Rap1 signaling pathway;ko04068 FoxO signaling pathway;ko04071 Sphingolipid signaling pathway;ko04114 Oocyte meiosis;ko04212 Longevity regulating pathway - worm;ko04218 Cellular senescence;ko04261 Adrenergic signaling in cardiomyocytes;ko04361 Axon regeneration;ko04370 VEGF signaling pathway;k…
ENSG00000144935	142743484	142743586	142724033	142724731	142748257	142748460	1,4,8	7,7,5	0,2,0	3,6,8	251	149	0.000311171	0.0254292	0.078,0.253,0.487	0.0,0.165,0.0	0.218	Down	3	142724034	142807888	+	TRPC1	transient receptor potential cation channel subfamily C member 1 [Source:HGNC Symbol%3BAcc:HGNC:12333]	GO:0070588:calcium ion transmembrane transport;GO:0006816:calcium ion transport;GO:0006828:manganese ion transport;GO:0042438:melanin biosynthetic process;GO:0051281:positive regulation of release of sequestered calcium ion into cytosol;GO:1903779:regulation of cardiac conduction;GO:0051480:cytosolic calcium ion homeostasis;GO:0051592:response to calcium ion;	GO:0016021:integral component of membrane;GO:0034703:cation channel complex;GO:0005887:integral component of plasma membrane;GO:0005886:plasma membrane;GO:0043235:receptor complex;	GO:0005262:calcium channel activity;GO:0051117:ATPase binding;GO:0005261:cation channel activity;GO:0070679:inositol 1,4,5 trisphosphate binding;GO:0005102:receptor binding;GO:0015279:store-operated calcium channel activity;GO:0044325:ion channel binding;	K04964	;ko04360 Axon guidance;ko04724 Glutamatergic synapse;ko04726 Serotonergic synapse;ko04929 GnRH secretion;ko04972 Pancreatic secretion;
ENSG00000100376	45327841	45328063	45323174	45323427	45330602	45330731	43,56,34	2,1,1	20,39,37	8,4,3	371	149	0.000656848	0.0418476	0.896,0.957,0.932	0.501,0.797,0.832	0.218	Down	22	45308968	45341955	+	FAM118A	family with sequence similarity 118 member A [Source:HGNC Symbol%3BAcc:HGNC:1313]	-	GO:0016021:integral component of membrane;	GO:0042802:identical protein binding;	K12581	;ko03018 RNA degradation;
ENSG00000223482	87246114	87246212	87203440	87203936	87288441	87288495	21,21,16	0,0,0	14,11,17	5,0,4	247	149	5.15E-06	0.001705	1.0,1.0,1.0	0.628,1.0,0.719	0.218	Down	10	87189773	87342612	-	NUTM2A-AS1	NUTM2A antisense RNA 1 [Source:HGNC Symbol%3BAcc:HGNC:45161]	-	-	-	-	-
ENSG00000169379	93996547	93996684	93995873	93995944	94003658	94003908	4,3,1	8,30,15	4,4,9	4,6,9	286	149	0.000328202	0.026313	0.207,0.05,0.034	0.343,0.258,0.343	-0.218	Up	3	93980139	94055678	+	ARL13B	ADP ribosylation factor like GTPase 13B [Source:HGNC Symbol%3BAcc:HGNC:25419]	GO:0060271:cilium morphogenesis;GO:0009953:dorsal/ventral pattern formation;GO:0021943:formation of radial glial scaffolds;GO:0001947:heart looping;GO:0021830:interneuron migration from the subpallium to the cortex;GO:0070986:left/right axis specification;GO:0021532:neural tube patterning;GO:0097500:receptor localization to nonmotile primary cilium;GO:0010226:response to lithium ion;GO:0007224:sm…	GO:0005930:axoneme;GO:0060170:ciliary membrane;GO:0005929:cilium;GO:0005829:cytosol;GO:0031514:motile cilium;	GO:0005525:GTP binding;GO:0003924:GTPase activity;	K07962	-
ENSG00000078369	1815600	1815862	1806474	1806538	1825396	1825499	17,14,6	3,6,0	10,7,13	1,0,0	411	149	8.43E-05	0.0109146	0.673,0.458,1.0	0.784,1.0,1.0	-0.218	Up	1	1785285	1891117	-	GNB1	G protein subunit beta 1 [Source:HGNC Symbol%3BAcc:HGNC:4396]	GO:0010659:cardiac muscle cell apoptotic process;GO:0008283:cell proliferation;GO:0071456:cellular response to hypoxia;GO:0007186:G-protein coupled receptor signaling pathway;GO:0007200:phospholipase C-activating G-protein coupled receptor signaling pathway;GO:0007204:positive regulation of cytosolic calcium ion concentration;GO:0060041:retina development in camera-type eye;GO:0050909:sensory per…	GO:0044297:cell body;GO:0005737:cytoplasm;GO:0030425:dendrite;GO:0005834:heterotrimeric G-protein complex;GO:0001917:photoreceptor inner segment;GO:0001750:photoreceptor outer segment;GO:0042622:photoreceptor outer segment membrane;	GO:0047391:alkylglycerophosphoethanolamine phosphodiesterase activity;GO:0031682:G-protein gamma-subunit binding;GO:0003924:GTPase activity;GO:0051020:GTPase binding;GO:0044877:macromolecular complex binding;GO:0030507:spectrin binding;	K04536	;ko04014 Ras signaling pathway;ko04062 Chemokine signaling pathway;ko04151 PI3K-Akt signaling pathway;ko04371 Apelin signaling pathway;ko04713 Circadian entrainment;ko04723 Retrograde endocannabinoid signaling;ko04724 Glutamatergic synapse;ko04725 Cholinergic synapse;ko04726 Serotonergic synapse;ko04727 GABAergic synapse;ko04728 Dopaminergic synapse;ko04740 Olfactory transduction;ko04744 Phototra…
[truncated: 1,020 more rows]

## Sheet: RI
GeneID	riExonStart_0base	riExonEnd	upstreamES	upstreamEE	downstreamES	downstreamEE	IJC_SAMPLE_shCtrl	SJC_SAMPLE_shCtrl	IJC_SAMPLE_shNCDN	SJC_SAMPLE_shNCDN	IncFormLen	SkipFormLen	PValue	FDR	IncLevel shCtrl	IncLevel shNCDN	IncLevelDifference	significant	Chr	Start	End	Strand	GeneSymbol	Description	GO_BP	GO_CC	GO_MF	KO	Pathway
[truncated: 785 more rows]

## Sheet: MXE
GeneID	1stExonStart_0base	1stExonEnd	2ndExonStart_0base	2ndExonEnd	upstreamES	upstreamEE	downstreamES	downstreamEE	IJC_SAMPLE_shCtrl	SJC_SAMPLE_shCtrl	IJC_SAMPLE_shNCDN	SJC_SAMPLE_shNCDN	IncFormLen	SkipFormLen	PValue	FDR	IncLevel shCtrl	IncLevel shNCDN	IncLevelDifference	significant	Chr	Start	End	Strand	GeneSymbol	Description	GO_BP	GO_CC	GO_MF	KO	Pathway
[truncated: 347 more rows]

## Sheet: A5SS
GeneID	longExonStart_0base	longExonEnd	shortES	shortEE	flankingES	flankingEE	IJC_SAMPLE_shCtrl	SJC_SAMPLE_shCtrl	IJC_SAMPLE_shNCDN	SJC_SAMPLE_shNCDN	IncFormLen	SkipFormLen	PValue	FDR	IncLevel shCtrl	IncLevel shNCDN	IncLevelDifference	significant	Chr	Start	End	Strand	GeneSymbol	Description	GO_BP	GO_CC	GO_MF	KO	Pathway
[truncated: 385 more rows]

[truncated: 1 more sheets: A3SS]
