# Supplementary material for: Neurochondrin promotes U5 snRNP maturation by regulating AAR2 release from PRPF8
Source: Nucleic Acids Res. 2026 Jul 7;54(13):gkag685. doi: 10.1093/nar/gkag685 (PMC13338715; doi:10.1093/nar/gkag685)
Supplement: gkag685_Supplemental_Files [file gkag685_supplemental_files.zip › Supplementary Data Sheet S3. Differentially expressed genes identified by RNA-seq.xlsx]

## Sheet: shNCDN versus shCtrl down
gene_id	baseMean	foldchange	log2FoldChange	lfcSE	stat	pvalue	padj	Chr	Start	End	Strand	GeneSymbol	Description	GO_BP	GO_CC	GO_MF	KO	Pathway
ENSG00000066926	370.771288781148	0.669963495244601	-0.577846	0.177361507404221	-3.25801	0.0011219635998632	0.0199171830035027	18	57544377	57586732	-	FECH	ferrochelatase [Source:HGNC Symbol%3BAcc:HGNC:3647]	GO:0071549:cellular response to dexamethasone stimulus;GO:0006091:generation of precursor metabolites and energy;GO:0006783:heme biosynthetic process;GO:0046501:protoporphyrinogen IX metabolic process;GO:0046685:response to arsenic-containing substance;GO:0042493:response to drug;GO:0045471:response to ethanol;GO:0017085:response to insecticide;GO:0010288:response to lead ion;GO:0009416:response …	GO:0005743:mitochondrial inner membrane;GO:0005759:mitochondrial matrix;GO:0005739:mitochondrion;	GO:0051537:2 iron, 2 sulfur cluster binding;GO:0004325:ferrochelatase activity;GO:0008198:ferrous iron binding;GO:0042803:protein homodimerization activity;GO:0046872:metal ion binding;	K01772	;ko00860 Porphyrin and chlorophyll metabolism;ko01100 Metabolic pathways;ko01240 Biosynthesis of cofactors;
ENSG00000116984	1249.59588286787	0.669813771737511	-0.578168	0.204466627374301	-2.82769	0.00468853139358451	0.043230974926058	1	236795260	236921278	+	MTR	5-methyltetrahydrofolate-homocysteine methyltransferase [Source:HGNC Symbol%3BAcc:HGNC:7468]	GO:0031103:axon regeneration;GO:0071732:cellular response to nitric oxide;GO:0009235:cobalamin metabolic process;GO:0009086:methionine biosynthetic process;GO:0032259:methylation;GO:0007399:nervous system development;GO:0042558:pteridine-containing compound metabolic process;GO:0048678:response to axon injury;	GO:0005829:cytosol;GO:0005634:nucleus;	GO:0031419:cobalamin binding;GO:0008705:methionine synthase activity;GO:0008270:zinc ion binding;GO:0003677:DNA binding;GO:0046872:metal ion binding;	K00548;K09228;K12756	;ko00270 Cysteine and methionine metabolism;ko00450 Selenocompound metabolism;ko00670 One carbon pool by folate;ko01100 Metabolic pathways;ko01230 Biosynthesis of amino acids;;ko05168 Herpes simplex virus 1 infection;;ko04510 Focal adhesion;ko04670 Leukocyte transendothelial migration;ko04810 Regulation of actin cytoskeleton;ko05131 Shigellosis;ko05132 Salmonella infection;
ENSG00000138071	9599.57138534505	0.669553586797144	-0.578729	0.196111436349775	-2.95102	0.00316727454961348	0.0348630984949509	2	65227788	65271253	+	ACTR2	actin related protein 2 [Source:HGNC Symbol%3BAcc:HGNC:169]	GO:0034314:Arp2/3 complex-mediated actin nucleation;GO:0010592:positive regulation of lamellipodium assembly;GO:0045944:positive regulation of transcription from RNA polymerase II promoter;	GO:0005885:Arp2/3 protein complex;GO:0042995:cell projection;GO:0005737:cytoplasm;GO:0005829:cytosol;GO:0005634:nucleus;GO:0035861:site of double-strand break;	GO:0003779:actin binding;GO:0005524:ATP binding;	K17260	;ko04144 Endocytosis;ko04530 Tight junction;ko04666 Fc gamma R-mediated phagocytosis;ko04810 Regulation of actin cytoskeleton;ko05100 Bacterial invasion of epithelial cells;ko05130 Pathogenic Escherichia coli infection;ko05131 Shigellosis;ko05132 Salmonella infection;ko05135 Yersinia infection;
ENSG00000149679	453.389736407939	0.669527942332393	-0.578784	0.188072241905182	-3.07745	0.00208776481413896	0.028223487302249	20	62388634	62407285	-	CABLES2	Cdk5 and Abl enzyme substrate 2 [Source:HGNC Symbol%3BAcc:HGNC:16143]	GO:0007049:cell cycle;GO:0051301:cell division;GO:0051726:regulation of cell cycle;	-	-	-	-
ENSG00000066777	1634.0794274704	0.668866303386675	-0.58021	0.20748487965668	-2.7964	0.00516757764763416	0.045409747208952	8	67173511	67343781	-	ARFGEF1	ADP ribosylation factor guanine nucleotide exchange factor 1 [Source:HGNC Symbol%3BAcc:HGNC:15772]	GO:0010256:endomembrane system organization;GO:0006887:exocytosis;GO:0007030:Golgi organization;GO:0030837:negative regulation of actin filament polymerization;GO:0034260:negative regulation of GTPase activity;GO:0031175:neuron projection development;GO:0090284:positive regulation of protein glycosylation in Golgi;GO:0051897:positive regulation of protein kinase B signaling;GO:0090303:positive re…	GO:0005829:cytosol;GO:0005794:Golgi apparatus;GO:0000139:Golgi membrane;GO:0016363:nuclear matrix;GO:0005730:nucleolus;GO:0005654:nucleoplasm;GO:0048471:perinuclear region of cytoplasm;GO:0030532:small nuclear ribonucleoprotein complex;GO:0005802:trans-Golgi network;	GO:0005085:guanyl-nucleotide exchange factor activity;GO:0017022:myosin binding;GO:0034237:protein kinase A regulatory subunit binding;	K18442	;ko04144 Endocytosis;
ENSG00000198901	784.727500471364	0.668383702238717	-0.581252	0.146635820550487	-3.96391	7.3731334488612e-05	0.00421141000237435	15	90966040	90995629	-	PRC1	protein regulator of cytokinesis 1 [Source:HGNC Symbol%3BAcc:HGNC:9341]	GO:0051301:cell division;GO:0001578:microtubule bundle formation;GO:0000226:microtubule cytoskeleton organization;GO:0000022:mitotic spindle elongation;GO:0051256:mitotic spindle midzone assembly;GO:0008284:positive regulation of cell proliferation;GO:0032465:regulation of cytokinesis;	GO:0005694:chromosome;GO:0070938:contractile ring;GO:0005737:cytoplasm;GO:0005829:cytosol;GO:0045171:intercellular bridge;GO:0015630:microtubule cytoskeleton;GO:0030496:midbody;GO:1990023:mitotic spindle midzone;GO:0005654:nucleoplasm;GO:0005634:nucleus;GO:0005886:plasma membrane;GO:0005819:spindle;GO:0005876:spindle microtubule;GO:0000922:spindle pole;	GO:0042802:identical protein binding;GO:0019894:kinesin binding;GO:0008017:microtubule binding;GO:0019901:protein kinase binding;	K16732	-
ENSG00000116406	1469.08526986953	0.668261882104214	-0.581515	0.176788242926436	-3.28933	0.00100426930936066	0.0186603705928594	1	184690237	184754907	-	EDEM3	ER degradation enhancing alpha-mannosidase like protein 3 [Source:HGNC Symbol%3BAcc:HGNC:16787]	GO:0005975:carbohydrate metabolic process;GO:0006486:protein glycosylation;GO:0006986:response to unfolded protein;	GO:0005788:endoplasmic reticulum lumen;GO:0044322:endoplasmic reticulum quality control compartment;GO:0016020:membrane;	GO:0005509:calcium ion binding;GO:0004571:mannosyl-oligosaccharide 1,2-alpha-mannosidase activity;	K10086	;ko04141 Protein processing in endoplasmic reticulum;
ENSG00000148400	752.059817292331	0.668180183255552	-0.581691	0.178162984578109	-3.26494	0.00109488472853303	0.0196462229766149	9	136494433	136546048	-	NOTCH1	notch receptor 1 [Source:HGNC Symbol%3BAcc:HGNC:7881]	GO:0031100:organ regeneration;GO:0003180:aortic valve morphogenesis;GO:1902263:apoptotic process involved in embryonic digit morphogenesis;GO:0060842:arterial endothelial cell differentiation;	GO:0001669:acrosomal vesicle;GO:0005912:adherens junction;GO:0016324:apical plasma membrane;GO:0009986:cell surface;GO:0071944:cell periphery;	GO:0005509:calcium ion binding;GO:0031490:chromatin DNA binding;GO:0019899:enzyme binding;GO:0004857:enzyme inhibitor activity;GO:0003682:chromatin binding;	K02599	;ko01522 Endocrine resistance;ko04320 Dorso-ventral axis formation;ko04330 Notch signaling pathway;ko04361 Axon regeneration;ko04658 Th1 and Th2 cell differentiation;ko04919 Thyroid hormone signaling pathway;ko05020 Prion disease;ko05165 Human papillomavirus infection;ko05200 Pathways in cancer;ko05206 MicroRNAs in cancer;ko05224 Breast cancer;
ENSG00000121644	1362.4485535476	0.667214549718917	-0.583777	0.187669846322761	-3.11066	0.00186668856314286	0.0261318936832861	1	244653103	244709033	+	DESI2	desumoylating isopeptidase 2 [Source:HGNC Symbol%3BAcc:HGNC:24264]	GO:0016579:protein deubiquitination;GO:0070646:protein modification by small protein removal;	GO:0005737:cytoplasm;	GO:1990380:Lys48-specific deubiquitinase activity;GO:0061578:Lys63-specific deubiquitinase activity;GO:0004843:ubiquitin-specific protease activity;	-	-
ENSG00000126368	994.446566413777	0.667208540242245	-0.58379	0.169929005228242	-3.4355	0.000591471199139691	0.0141170119539481	17	40092793	40100589	-	NR1D1	nuclear receptor subfamily 1 group D member 1 [Source:HGNC Symbol%3BAcc:HGNC:7962]	GO:0030154:cell differentiation;GO:0001678:cellular glucose homeostasis;GO:0071347:cellular response to interleukin-1;GO:0071222:cellular response to lipopolysaccharide;GO:0071356:cellular response to tumor necrosis factor;GO:0042632:cholesterol homeostasis;GO:0032922:circadian regulation of gene expression;GO:0060086:circadian temperature homeostasis;GO:0005978:glycogen biosynthetic process;GO:0…	GO:0000785:chromatin;GO:0005737:cytoplasm;GO:0030425:dendrite;GO:0043197:dendritic spine;GO:0016604:nuclear body;GO:0005654:nucleoplasm;GO:0005634:nucleus;	GO:0000981:sequence-specific DNA binding RNA polymerase II transcription factor activity;GO:0001227:RNA polymerase II transcription regulatory region sequence-specific DNA binding transcription factor activity involved in negative regulation of transcription;GO:0070888:E-box binding;GO:0020037:heme binding;GO:0004879:ligand-activated sequence-specific DNA binding RNA polymerase II transcription f…	K03728	;ko04710 Circadian rhythm;
ENSG00000006576	1252.58743759867	0.667051153895757	-0.584131	0.171066014184172	-3.41465	0.000638638418252866	0.0147027417435612	7	77798773	77957503	+	PHTF2	putative homeodomain transcription factor 2 [Source:HGNC Symbol%3BAcc:HGNC:13411]	-	GO:0005783:endoplasmic reticulum;GO:0016021:integral component of membrane;	-	K09228	;ko05168 Herpes simplex virus 1 infection;
ENSG00000257923	1503.70379449912	0.666986591199269	-0.58427	0.200704492516272	-2.9111	0.00360161667218612	0.037533560932636	7	101815904	102283958	+	CUX1	cut like homeobox 1 [Source:HGNC Symbol%3BAcc:HGNC:2557]	GO:0007275:multicellular organismal development;GO:0000122:negative regulation of transcription from RNA polymerase II promoter;GO:0050775:positive regulation of dendrite morphogenesis;GO:0006357:regulation of transcription from RNA polymerase II promoter;GO:0000301:retrograde transport, vesicle recycling within Golgi;GO:0006891:intra-Golgi vesicle-mediated transport;GO:0042491:auditory receptor …	GO:0000785:chromatin;GO:0005829:cytosol;GO:0005794:Golgi apparatus;GO:0000139:Golgi membrane;GO:0005654:nucleoplasm;GO:0005634:nucleus;GO:0030173:integral component of Golgi membrane;GO:0005737:cytoplasm;GO:0043005:neuron projection;	GO:0000981:sequence-specific DNA binding RNA polymerase II transcription factor activity;GO:0030674:protein binding, bridging;GO:0000977:RNA polymerase II regulatory region sequence-specific DNA binding;GO:0043565:sequence-specific DNA binding;GO:0003682:chromatin binding;GO:0003677:DNA binding;GO:0000978:RNA polymerase II core promoter proximal region sequence-specific DNA binding;	K09313	-
ENSG00000166224	1173.99356985292	0.666694846173217	-0.584902	0.187428172965536	-3.12067	0.00180439971386461	0.0257169921123656	10	70815905	70895816	+	SGPL1	sphingosine-1-phosphate lyase 1 [Source:HGNC Symbol%3BAcc:HGNC:10817]	GO:0006915:apoptotic process;GO:0006631:fatty acid metabolic process;GO:0030149:sphingolipid catabolic process;GO:0001667:ameboidal-type cell migration;GO:0008209:androgen metabolic process;GO:0097190:apoptotic signaling pathway;GO:0006672:ceramide metabolic process;GO:0008210:estrogen metabolic process;GO:0060325:face morphogenesis;GO:0010761:fibroblast migration;GO:0030097:hemopoiesis;GO:000182…	GO:0005783:endoplasmic reticulum;GO:0005789:endoplasmic reticulum membrane;GO:0016021:integral component of membrane;GO:0030176:integral component of endoplasmic reticulum membrane;	GO:0030170:pyridoxal phosphate binding;GO:0008117:sphinganine-1-phosphate aldolase activity;	K01634	;ko00600 Sphingolipid metabolism;ko01100 Metabolic pathways;ko04071 Sphingolipid signaling pathway;
ENSG00000031081	731.139523456627	0.666520560630633	-0.585279	0.194681388296447	-3.00634	0.00264411957848623	0.0319364402679955	3	119294383	119420714	+	ARHGAP31	Rho GTPase activating protein 31 [Source:HGNC Symbol%3BAcc:HGNC:29216]	GO:0051056:regulation of small GTPase mediated signal transduction;GO:0007264:small GTPase mediated signal transduction;	GO:0005829:cytosol;GO:0005925:focal adhesion;GO:0030027:lamellipodium;	GO:0005096:GTPase activator activity;GO:0017124:SH3 domain binding;	K00384	;ko00450 Selenocompound metabolism;
ENSG00000100578	607.967631947591	0.666355634017359	-0.585636	0.131694477560946	-4.44693	8.71073684616821e-06	0.00122742554860846	14	58427385	58551297	+	KIAA0586	KIAA0586 [Source:HGNC Symbol%3BAcc:HGNC:19960]	GO:0060271:cilium morphogenesis;GO:0070201:regulation of establishment of protein localization;GO:0007224:smoothened signaling pathway;	GO:0005814:centriole;GO:0005813:centrosome;GO:0036064:ciliary basal body;GO:0005737:cytoplasm;GO:0001917:photoreceptor inner segment;	-	K16467;K08857;K12581;K12884;K04460;K02927	-;ko03018 RNA degradation;;ko03040 Spliceosome;;ko04010 MAPK signaling pathway;;ko03010 Ribosome;ko04120 Ubiquitin mediated proteolysis;ko04137 Mitophagy - animal;ko05012 Parkinson disease;ko05022 Pathways of neurodegeneration - multiple diseases;ko05131 Shigellosis;ko05167 Kaposi sarcoma-associated herpesvirus infection;ko05171 Coronavirus disease - COVID-19;
ENSG00000132953	821.711104567948	0.66627339778546	-0.585814	0.190550397268175	-3.07432	0.00210979635344316	0.0283930777241698	13	20777329	20903048	-	XPO4	exportin 4 [Source:HGNC Symbol%3BAcc:HGNC:17796]	GO:0046827:positive regulation of protein export from nucleus;GO:0006611:protein export from nucleus;	GO:0005737:cytoplasm;GO:0005829:cytosol;GO:0005643:nuclear pore;GO:0005654:nucleoplasm;	GO:0005049:nuclear export signal receptor activity;	-	-
ENSG00000157625	611.633854820091	0.665922804663557	-0.586573	0.208187344175862	-2.81753	0.00483952733709183	0.0440011736491703	X	30827442	30975084	-	TAB3	TGF-beta activated kinase 1 (MAP3K7) binding protein 3 [Source:HGNC Symbol%3BAcc:HGNC:30681]	GO:0000187:activation of MAPK activity;GO:0010507:negative regulation of autophagy;GO:0043123:positive regulation of I-kappaB kinase/NF-kappaB signaling;	GO:0005829:cytosol;GO:0010008:endosome membrane;GO:0070062:extracellular exosome;GO:0005886:plasma membrane;	GO:0070530:K63-linked polyubiquitin binding;GO:0043130:ubiquitin binding;GO:0008270:zinc ion binding;	K12793	;ko04064 NF-kappa B signaling pathway;ko04621 NOD-like receptor signaling pathway;ko04657 IL-17 signaling pathway;ko04668 TNF signaling pathway;ko05130 Pathogenic Escherichia coli infection;ko05131 Shigellosis;ko05132 Salmonella infection;
ENSG00000173905	2372.97460715956	0.665884606993086	-0.586656	0.173933547180505	-3.37287	0.000743880383538773	0.0160869507798522	3	168008689	168095924	-	GOLIM4	golgi integral membrane protein 4 [Source:HGNC Symbol%3BAcc:HGNC:15448]	-	GO:0005801:cis-Golgi network;GO:0030139:endocytic vesicle;GO:0010008:endosome membrane;GO:0005794:Golgi apparatus;GO:0032580:Golgi cisterna membrane;GO:0005796:Golgi lumen;GO:0000139:Golgi membrane;GO:0016021:integral component of membrane;GO:0016020:membrane;GO:0030133:transport vesicle;	-	-	-
ENSG00000058063	3461.48646669694	0.66575749544749	-0.586931	0.212363715692679	-2.7638	0.00571321409471242	0.0480597239614229	3	182793503	182921629	+	ATP11B	ATPase phospholipid transporting 11B (putative) [Source:HGNC Symbol%3BAcc:HGNC:13553]	GO:0015917:aminophospholipid transport;GO:0034220:ion transmembrane transport;GO:0006811:ion transport;GO:0045332:phospholipid translocation;	GO:0035577:azurophil granule membrane;GO:0005769:early endosome;GO:0005783:endoplasmic reticulum;GO:0016021:integral component of membrane;GO:0016020:membrane;GO:0005637:nuclear inner membrane;GO:0005886:plasma membrane;GO:0055037:recycling endosome;GO:0055038:recycling endosome membrane;GO:0005802:trans-Golgi network;	GO:0005524:ATP binding;GO:0015075:ion transmembrane transporter activity;GO:0000287:magnesium ion binding;	K01530	-
ENSG00000171681	2299.25208824359	0.665553878136339	-0.587373	0.203120887100341	-2.89174	0.00383115810542103	0.0390022320051876	12	14365676	14502931	+	ATF7IP	activating transcription factor 7 interacting protein [Source:HGNC Symbol%3BAcc:HGNC:20092]	GO:0006306:DNA methylation;GO:0000122:negative regulation of transcription from RNA polymerase II promoter;GO:0045892:negative regulation of transcription, DNA-templated;GO:0090309:positive regulation of methylation-dependent chromatin silencing;GO:0045893:positive regulation of transcription, DNA-templated;GO:0050821:protein stabilization;GO:0031647:regulation of protein stability;GO:0045898:reg…	GO:0005829:cytosol;GO:0016604:nuclear body;GO:0005654:nucleoplasm;GO:0005634:nucleus;GO:0005667:transcription factor complex;	GO:0003714:transcription corepressor activity;	K15696;K05725;K09228	-;ko01522 Endocrine resistance;ko04012 ErbB signaling pathway;ko04062 Chemokine signaling pathway;ko04151 PI3K-Akt signaling pathway;ko04360 Axon guidance;ko04370 VEGF signaling pathway;ko04510 Focal adhesion;ko04670 Leukocyte transendothelial migration;ko04810 Regulation of actin cytoskeleton;ko04935 Growth hormone synthesis, secretion and action;ko05100 Bacterial invasion of epithelial cells;ko…
ENSG00000006715	2176.26514277538	0.665483292273039	-0.587526	0.20103297053736	-2.92253	0.0034719594898109	0.0364930050257262	7	38722974	38932394	-	VPS41	VPS41 subunit of HOPS complex [Source:HGNC Symbol%3BAcc:HGNC:12713]	GO:0009267:cellular response to starvation;GO:0034058:endosomal vesicle fusion;GO:0008333:endosome to lysosome transport;GO:0048193:Golgi vesicle transport;GO:1902774:late endosome to lysosome transport;GO:0016236:macroautophagy;GO:0006623:protein targeting to vacuole;GO:0045055:regulated secretory pathway;	GO:0030123:AP-3 adaptor complex;GO:0030136:clathrin-coated vesicle;GO:0005829:cytosol;GO:0005769:early endosome;GO:0010008:endosome membrane;GO:0005794:Golgi apparatus;GO:0005798:Golgi-associated vesicle;GO:0030897:HOPS complex;GO:0005770:late endosome;GO:0031902:late endosome membrane;GO:1902501:lysosomal HOPS complex;GO:0005765:lysosomal membrane;GO:0005764:lysosome;GO:0016020:membrane;GO:00156…	GO:0042802:identical protein binding;GO:0046872:metal ion binding;GO:0008017:microtubule binding;GO:0043621:protein self-association;	K12581	;ko03018 RNA degradation;
ENSG00000171105	243.925505834705	0.664329352196589	-0.590029	0.207251123235213	-2.84693	0.0044143070531627	0.0419429238416379	19	7112255	7294414	-	INSR	insulin receptor [Source:HGNC Symbol%3BAcc:HGNC:6091]	GO:0032147:activation of protein kinase activity;GO:0032148:activation of protein kinase B activity;GO:0097242:beta-amyloid clearance;GO:0005975:carbohydrate metabolic process;	GO:0030424:axon;GO:0005901:caveola;GO:0032590:dendrite membrane;GO:0010008:endosome membrane;	GO:0001540:beta-amyloid binding;GO:0005524:ATP binding;GO:0038024:cargo receptor activity;GO:0005525:GTP binding;	K04527	;ko04010 MAPK signaling pathway;ko04014 Ras signaling pathway;ko04015 Rap1 signaling pathway;ko04022 cGMP-PKG signaling pathway;ko04066 HIF-1 signaling pathway;ko04068 FoxO signaling pathway;ko04072 Phospholipase D signaling pathway;ko04150 mTOR signaling pathway;ko04151 PI3K-Akt signaling pathway;ko04152 AMPK signaling pathway;ko04211 Longevity regulating pathway;ko04212 Longevity regulating pat…
ENSG00000134369	1353.5777114981	0.664183989781857	-0.590345	0.211686981350593	-2.78876	0.00529095161325517	0.0460076065615128	1	201539127	201826969	+	NAV1	neuron navigator 1 [Source:HGNC Symbol%3BAcc:HGNC:15989]	GO:0001578:microtubule bundle formation;GO:0007399:nervous system development;GO:0001764:neuron migration;	GO:0043194:axon initial segment;GO:0005737:cytoplasm;GO:0005874:microtubule;GO:0015630:microtubule cytoskeleton;	-	K16776	-
ENSG00000143401	4230.56000349095	0.663874876907839	-0.591017	0.132027245783708	-4.47648	7.58853530817449e-06	0.00114767955066677	1	150218417	150236156	-	ANP32E	acidic nuclear phosphoprotein 32 family member E [Source:HGNC Symbol%3BAcc:HGNC:16673]	GO:0043486:histone exchange;GO:0042981:regulation of apoptotic process;	GO:0031410:cytoplasmic vesicle;GO:0005634:nucleus;GO:0000812:Swr1 complex;GO:0005737:cytoplasm;	GO:0042393:histone binding;GO:0019212:phosphatase inhibitor activity;	K18648	-
ENSG00000012048	1408.30133319696	0.663576101773613	-0.591666	0.129151216659707	-4.58119	4.62339214364424e-06	0.000833603173851037	17	43044295	43170245	-	BRCA1	BRCA1 DNA repair associated [Source:HGNC Symbol%3BAcc:HGNC:1100]	GO:0006974:cellular response to DNA damage stimulus;GO:0071681:cellular response to indole-3-methanol;GO:0071356:cellular response to tumor necrosis factor;GO:0007098:centrosome cycle;	GO:0070531:BRCA1-A complex;GO:0031436:BRCA1-BARD1 complex;GO:0005694:chromosome;GO:0005737:cytoplasm;	GO:0003684:damaged DNA binding;GO:0003677:DNA binding;GO:0019899:enzyme binding;GO:0003723:RNA binding;	K10605;K16467	-
ENSG00000189339	1689.08695600168	0.663102563674081	-0.592696	0.216070699606849	-2.74307	0.00608685594860669	0.0496131804307729	1	1659529	1692795	-	SLC35E2B	solute carrier family 35 member E2B [Source:HGNC Symbol%3BAcc:HGNC:33941]	GO:0001835:blastocyst hatching;	GO:0005794:Golgi apparatus;GO:0016021:integral component of membrane;	GO:0015297:antiporter activity;	K15284	-
ENSG00000117593	712.205931663675	0.663044607427259	-0.592822	0.168734525858836	-3.51334	0.000442506861629347	0.0120728653770317	1	173824653	173858808	+	DARS2	aspartyl-tRNA synthetase 2%2C mitochondrial [Source:HGNC Symbol%3BAcc:HGNC:25538]	GO:0070145:mitochondrial asparaginyl-tRNA aminoacylation;GO:0043039:tRNA aminoacylation;	GO:0005759:mitochondrial matrix;GO:0005739:mitochondrion;GO:0005654:nucleoplasm;	GO:0004815:aspartate-tRNA ligase activity;GO:0050560:aspartate-tRNA(Asn) ligase activity;GO:0005524:ATP binding;GO:0042803:protein homodimerization activity;GO:0000049:tRNA binding;	K01876	;ko00970 Aminoacyl-tRNA biosynthesis;
ENSG00000166025	910.906266355848	0.662875312348797	-0.593191	0.142784275743313	-4.15445	3.26066538707069e-05	0.00268109107239082	11	94706431	94876748	+	AMOTL1	angiomotin like 1 [Source:HGNC Symbol%3BAcc:HGNC:17811]	GO:0030036:actin cytoskeleton organization;GO:0001525:angiogenesis;GO:0003365:establishment of cell polarity involved in ameboidal cell migration;GO:0035329:hippo signaling;GO:0030334:regulation of cell migration;GO:0016055:Wnt signaling pathway;	GO:0005923:bicellular tight junction;GO:0031410:cytoplasmic vesicle;GO:0005829:cytosol;GO:0005886:plasma membrane;	GO:0042802:identical protein binding;	K06104	;ko04530 Tight junction;
ENSG00000172954	636.676890231641	0.662706390676456	-0.593558	0.181900063070231	-3.2631	0.0011020026980672	0.0197092361104356	2	30447226	30644225	+	LCLAT1	lysocardiolipin acyltransferase 1 [Source:HGNC Symbol%3BAcc:HGNC:26756]	GO:0035965:cardiolipin acyl-chain remodeling;GO:0016024:CDP-diacylglycerol biosynthetic process;GO:0006654:phosphatidic acid biosynthetic process;GO:0036149:phosphatidylinositol acyl-chain remodeling;	GO:0005829:cytosol;GO:0012505:endomembrane system;GO:0005783:endoplasmic reticulum;GO:0005789:endoplasmic reticulum membrane;GO:0016021:integral component of membrane;GO:0016020:membrane;	GO:0003841:1-acylglycerol-3-phosphate O-acyltransferase activity;GO:0016746:transferase activity, transferring acyl groups;GO:0008374:O-acyltransferase activity;	K13513	;ko00561 Glycerolipid metabolism;ko00564 Glycerophospholipid metabolism;ko01100 Metabolic pathways;
ENSG00000065308	3164.46194246494	0.662579313361012	-0.593835	0.18131571701402	-3.27514	0.00105608433979967	0.0192266449453797	6	52497408	52577060	-	TRAM2	translocation associated membrane protein 2 [Source:HGNC Symbol%3BAcc:HGNC:16855]	GO:0032964:collagen biosynthetic process;GO:0045048:protein insertion into ER membrane;GO:0006616:SRP-dependent cotranslational protein targeting to membrane, translocation;	GO:0030176:integral component of endoplasmic reticulum membrane;	-	K12581	;ko03018 RNA degradation;
ENSG00000169100	1552.13746827656	0.662410711806107	-0.594202	0.170917644381388	-3.47654	0.000507927737847252	0.0128614866275535	X	1386152	1392113	-	SLC25A6	solute carrier family 25 member 6 [Source:HGNC Symbol%3BAcc:HGNC:10992]	GO:0006915:apoptotic process;GO:1990544:mitochondrial ATP transmembrane transport;	GO:0016021:integral component of membrane;GO:0016020:membrane;GO:0005743:mitochondrial inner membrane;GO:0005739:mitochondrion;GO:0005634:nucleus;GO:0005744:mitochondrial inner membrane presequence translocase complex;	GO:0005471:ATP:ADP antiporter activity;	K05863	;ko04020 Calcium signaling pathway;ko04022 cGMP-PKG signaling pathway;ko04217 Necroptosis;ko04218 Cellular senescence;ko04613 Neutrophil extracellular trap formation;ko05010 Alzheimer disease;ko05012 Parkinson disease;ko05016 Huntington disease;ko05017 Spinocerebellar ataxia;ko05020 Prion disease;ko05022 Pathways of neurodegeneration - multiple diseases;ko05164 Influenza A;ko05166 Human T-cell le…
ENSG00000092201	3742.09095241978	0.662401084388445	-0.594223	0.12675771543926	-4.68787	2.76069999630375e-06	0.000590198220638365	14	21351476	21384019	-	SUPT16H	SPT16 homolog%2C facilitates chromatin remodeling subunit [Source:HGNC Symbol%3BAcc:HGNC:11465]	GO:0006281:DNA repair;GO:0006260:DNA replication;GO:0034724:DNA replication-independent nucleosome organization;GO:0006337:nucleosome disassembly;GO:0032786:positive regulation of DNA-templated transcription, elongation;GO:0032968:positive regulation of transcription elongation from RNA polymerase II promoter;GO:0006366:transcription from RNA polymerase II promoter;GO:0006368:transcription elonga…	GO:0035101:FACT complex;GO:0005654:nucleoplasm;GO:0016021:integral component of membrane;	GO:0031491:nucleosome binding;GO:0003723:RNA binding;	K11447	;ko05202 Transcriptional misregulation in cancer;
ENSG00000197256	2345.94549553729	0.66206618947459	-0.594953	0.213687974338768	-2.78421	0.00536579373002427	0.0462819038442728	19	11164270	11197791	-	KANK2	KN motif and ankyrin repeat domains 2 [Source:HGNC Symbol%3BAcc:HGNC:29300]	GO:0006915:apoptotic process;GO:0090521:glomerular visceral epithelial cell migration;GO:0072073:kidney epithelium development;GO:0008285:negative regulation of cell proliferation;GO:2000134:negative regulation of G1/S transition of mitotic cell cycle;GO:0033147:negative regulation of intracellular estrogen receptor signaling pathway;GO:0043069:negative regulation of programmed cell death;GO:0000…	GO:0005737:cytoplasm;GO:0005739:mitochondrion;GO:0005829:cytosol;GO:0070062:extracellular exosome;GO:0016020:membrane;	GO:0042803:protein homodimerization activity;	K15225;K17985;K08857;K09488	-;ko05012 Parkinson disease;ko05022 Pathways of neurodegeneration - multiple diseases;
ENSG00000215114	960.710300247088	0.661561800270333	-0.596052	0.201859751683614	-2.9528	0.00314902444279423	0.0347274508374471	8	58411359	58451501	+	UBXN2B	UBX domain protein 2B [Source:HGNC Symbol%3BAcc:HGNC:27035]	GO:0000045:autophagosome assembly;GO:0000132:establishment of mitotic spindle orientation;GO:0007030:Golgi organization;GO:0061025:membrane fusion;GO:0031468:nuclear envelope reassembly;GO:0046604:positive regulation of mitotic centrosome separation;GO:0043161:proteasome-mediated ubiquitin-dependent protein catabolic process;	GO:0005829:cytosol;GO:0005783:endoplasmic reticulum;GO:0005794:Golgi apparatus;GO:0005634:nucleus;GO:0031616:spindle pole centrosome;	GO:0043130:ubiquitin binding;	K14012	;ko04141 Protein processing in endoplasmic reticulum;
ENSG00000151612	1143.48137824082	0.660706936983444	-0.597918	0.208395639766541	-2.86915	0.00411581225928747	0.0404419766646336	4	145757627	145938823	-	ZNF827	zinc finger protein 827 [Source:HGNC Symbol%3BAcc:HGNC:27193]	GO:0045944:positive regulation of transcription from RNA polymerase II promoter;GO:0010468:regulation of gene expression;	GO:0005634:nucleus;	GO:0003677:DNA binding;GO:0046872:metal ion binding;	K09228	;ko05168 Herpes simplex virus 1 infection;
ENSG00000096433	4517.25941038887	0.660657781805214	-0.598025	0.172999475166506	-3.4568	0.000546626226877039	0.0134765428092502	6	33620365	33696574	+	ITPR3	inositol 1%2C4%2C5-trisphosphate receptor type 3 [Source:HGNC Symbol%3BAcc:HGNC:6182]	GO:0060402:calcium ion transport into cytosol;GO:0007186:G-protein coupled receptor signaling pathway;GO:0060291:long-term synaptic potentiation;GO:0007613:memory;GO:0007204:positive regulation of cytosolic calcium ion concentration;GO:0051209:release of sequestered calcium ion into cytosol;GO:0051592:response to calcium ion;GO:0050913:sensory perception of bitter taste;GO:0050916:sensory percept…	GO:0045177:apical part of cell;GO:0005903:brush border;GO:0005737:cytoplasm;GO:0030659:cytoplasmic vesicle membrane;GO:0005783:endoplasmic reticulum;GO:0005789:endoplasmic reticulum membrane;GO:0005887:integral component of plasma membrane;GO:0016020:membrane;GO:0043209:myelin sheath;GO:0043025:neuronal cell body;GO:0005640:nuclear outer membrane;GO:0005730:nucleolus;GO:0005654:nucleoplasm;GO:000…	GO:0005509:calcium ion binding;GO:0015278:calcium-release channel activity;GO:0043533:inositol 1,3,4,5 tetrakisphosphate binding;GO:0070679:inositol 1,4,5 trisphosphate binding;GO:0005220:inositol 1,4,5-trisphosphate-sensitive calcium-release channel activity;GO:0000822:inositol hexakisphosphate binding;GO:0035091:phosphatidylinositol binding;	K04960	;ko04020 Calcium signaling pathway;ko04022 cGMP-PKG signaling pathway;ko04070 Phosphatidylinositol signaling system;ko04114 Oocyte meiosis;ko04210 Apoptosis;ko04218 Cellular senescence;ko04270 Vascular smooth muscle contraction;ko04371 Apelin signaling pathway;ko04540 Gap junction;ko04611 Platelet activation;ko04621 NOD-like receptor signaling pathway;ko04625 C-type lectin receptor signaling path…
ENSG00000115970	595.724452867524	0.66020895633195	-0.599005	0.136439987236487	-4.39025	1.13221444101339e-05	0.00137752756989962	2	43230851	43596038	-	THADA	THADA armadillo repeat containing [Source:HGNC Symbol%3BAcc:HGNC:19217]	GO:0055088:lipid homeostasis;GO:1901895:negative regulation of calcium-transporting ATPase activity;GO:0032471:negative regulation of endoplasmic reticulum calcium ion concentration;GO:0030488:tRNA methylation;	GO:0098554:cytoplasmic side of endoplasmic reticulum membrane;GO:0005829:cytosol;	-	K15696	-
ENSG00000106477	608.91145319591	0.659875921567004	-0.599733	0.166627530387858	-3.59925	0.000319142309200396	0.010118569188949	7	130393771	130442433	-	CEP41	centrosomal protein 41 [Source:HGNC Symbol%3BAcc:HGNC:12370]	GO:0060271:cilium morphogenesis;GO:0018095:protein polyglutamylation;GO:0015031:protein transport;	GO:0005814:centriole;GO:0005813:centrosome;GO:0036064:ciliary basal body;GO:0005929:cilium;GO:0005829:cytosol;GO:0016020:membrane;GO:0016021:integral component of membrane;	-	K16455;K12581	-;ko03018 RNA degradation;
ENSG00000009307	16972.2872552302	0.659527948820047	-0.600494	0.19781300611042	-3.03567	0.00240004745351366	0.0301567675414206	1	114716913	114758676	-	CSDE1	cold shock domain containing E1 [Source:HGNC Symbol%3BAcc:HGNC:29905]	GO:0075522:IRES-dependent viral translational initiation;GO:0008584:male gonad development;GO:0070966:nuclear-transcribed mRNA catabolic process, no-go decay;GO:0006446:regulation of translational initiation;GO:0034063:stress granule assembly;	GO:0070937:CRD-mediated mRNA stability complex;GO:0010494:cytoplasmic stress granule;GO:0005829:cytosol;GO:0005794:Golgi apparatus;GO:0000932:cytoplasmic mRNA processing body;GO:0005886:plasma membrane;GO:0005743:mitochondrial inner membrane;	GO:0003723:RNA binding;GO:0035613:RNA stem-loop binding;	K11447	;ko05202 Transcriptional misregulation in cancer;
ENSG00000185565	151.503599149879	0.659382360885346	-0.600813	0.199593628885891	-3.01018	0.00261092688332421	0.031637668671212	3	115802363	117139389	-	LSAMP	limbic system associated membrane protein [Source:HGNC Symbol%3BAcc:HGNC:6705]	GO:0007155:cell adhesion;GO:0007399:nervous system development;GO:0035641:locomotory exploration behavior;	GO:0031225:anchored component of membrane;GO:0005829:cytosol;GO:0005576:extracellular region;GO:0005886:plasma membrane;	-	K06772	-
ENSG00000010404	1090.76374826613	0.659241179760226	-0.601122	0.212120498377088	-2.83387	0.00459881619198046	0.0427993061647933	X	149476988	149521096	-	IDS	iduronate 2-sulfatase [Source:HGNC Symbol%3BAcc:HGNC:5389]	GO:0006027:glycosaminoglycan catabolic process;	GO:0043202:lysosomal lumen;GO:0005764:lysosome;	GO:0005509:calcium ion binding;GO:0004423:iduronate-2-sulfatase activity;GO:0008484:sulfuric ester hydrolase activity;	K01136	;ko00531 Glycosaminoglycan degradation;ko01100 Metabolic pathways;ko04142 Lysosome;
ENSG00000183495	1508.21385793997	0.659205178016571	-0.601201	0.172340279217291	-3.48845	0.000485828906212579	0.0125961923537935	12	131949942	132080460	+	EP400	E1A binding protein p400 [Source:HGNC Symbol%3BAcc:HGNC:11958]	GO:0043968:histone H2A acetylation;GO:0043967:histone H4 acetylation;	GO:0035267:NuA4 histone acetyltransferase complex;GO:0016607:nuclear speck;GO:0005654:nucleoplasm;GO:0000812:Swr1 complex;	GO:0005524:ATP binding;GO:0003682:chromatin binding;GO:0003677:DNA binding;GO:0004386:helicase activity;GO:0016787:hydrolase activity;GO:0070615:nucleosome-dependent ATPase activity;GO:1990405:protein antigen binding;	K11320	-
ENSG00000107263	1846.52371416611	0.659183862782893	-0.601247	0.190678844320287	-3.15319	0.00161495074783852	0.0242271214093912	9	131576770	131740076	-	RAPGEF1	Rap guanine nucleotide exchange factor 1 [Source:HGNC Symbol%3BAcc:HGNC:4568]	GO:0071320:cellular response to cAMP;GO:1990090:cellular response to nerve growth factor stimulus;GO:0061028:establishment of endothelial barrier;GO:0038180:nerve growth factor signaling pathway;GO:0007399:nervous system development;GO:0043547:positive regulation of GTPase activity;GO:0010976:positive regulation of neuron projection development;GO:0032486:Rap protein signal transduction;GO:190188…	GO:0005737:cytoplasm;GO:0005829:cytosol;GO:0005769:early endosome;GO:0043231:intracellular membrane-bounded organelle;	GO:0005085:guanyl-nucleotide exchange factor activity;GO:0017124:SH3 domain binding;	K06277	;ko04015 Rap1 signaling pathway;ko04510 Focal adhesion;ko04722 Neurotrophin signaling pathway;ko04910 Insulin signaling pathway;ko05211 Renal cell carcinoma;
ENSG00000068654	1328.91876786084	0.65908923416697	-0.601454	0.140794899609388	-4.27185	1.93860447667968e-05	0.00198706958859667	2	86020216	86106155	-	POLR1A	RNA polymerase I subunit A [Source:HGNC Symbol%3BAcc:HGNC:17264]	-	GO:0005694:chromosome;GO:0005654:nucleoplasm;GO:0005736:DNA-directed RNA polymerase I complex;	GO:0003682:chromatin binding;GO:0003677:DNA binding;GO:0001054:RNA polymerase I activity;GO:0008270:zinc ion binding;	K02999	;ko03020 RNA polymerase;
ENSG00000132570	220.852588726707	0.658285386174836	-0.603215	0.161222928479862	-3.7415	0.000182928169382397	0.00724211654710998	5	134905120	135007959	+	PCBD2	pterin-4 alpha-carbinolamine dehydratase 2 [Source:HGNC Symbol%3BAcc:HGNC:24474]	GO:0045893:positive regulation of transcription, DNA-templated;GO:0006729:tetrahydrobiopterin biosynthetic process;	GO:0005634:nucleus;	GO:0008124:4-alpha-hydroxytetrahydrobiopterin dehydratase activity;GO:0042802:identical protein binding;GO:0004505:phenylalanine 4-monooxygenase activity;	K01724	;ko00790 Folate biosynthesis;ko01100 Metabolic pathways;
ENSG00000136542	643.089746594368	0.658220795155265	-0.603356	0.176227567811788	-3.42373	0.00061766825211761	0.0145108404912716	2	157257705	157318491	+	GALNT5	polypeptide N-acetylgalactosaminyltransferase 5 [Source:HGNC Symbol%3BAcc:HGNC:4127]	GO:0006024:glycosaminoglycan biosynthetic process;GO:0016266:O-glycan processing;	GO:0005794:Golgi apparatus;GO:0000139:Golgi membrane;GO:0016021:integral component of membrane;	GO:0030246:carbohydrate binding;GO:0046872:metal ion binding;GO:0004653:polypeptide N-acetylgalactosaminyltransferase activity;	K00710	;ko00512 Mucin type O-glycan biosynthesis;ko00514 Other types of O-glycan biosynthesis;ko01100 Metabolic pathways;
ENSG00000101447	1502.91631136976	0.658203469271712	-0.603394	0.157026468180808	-3.84263	0.000121723386542432	0.00583839518904815	20	38926312	38953106	+	FAM83D	family with sequence similarity 83 member D [Source:HGNC Symbol%3BAcc:HGNC:16122]	GO:0051301:cell division;GO:0016477:cell migration;GO:0008283:cell proliferation;GO:0001837:epithelial to mesenchymal transition;GO:0051310:metaphase plate congression;GO:1902808:positive regulation of cell cycle G1/S phase transition;GO:1902480:protein localization to mitotic spindle;GO:0070372:regulation of ERK1 and ERK2 cascade;GO:0042176:regulation of protein catabolic process;GO:0032006:regu…	GO:0005737:cytoplasm;GO:0005829:cytosol;GO:0045171:intercellular bridge;GO:0015630:microtubule cytoskeleton;GO:0072686:mitotic spindle;GO:0097431:mitotic spindle pole;GO:0005819:spindle;	GO:0019894:kinesin binding;GO:0008017:microtubule binding;GO:0019901:protein kinase binding;	K16805	-
ENSG00000135829	5022.00151135648	0.658141174137534	-0.603531	0.150608420822565	-4.00729	6.14204752983193e-05	0.0038213492493641	1	182839347	182887982	+	DHX9	DExH-box helicase 9 [Source:HGNC Symbol%3BAcc:HGNC:2750]	GO:0000380:alternative mRNA splicing, via spliceosome;GO:0071360:cellular response to exogenous dsRNA;GO:0071356:cellular response to tumor necrosis factor;GO:0070934:CRD-mediated mRNA stabilization;	GO:0015629:actin cytoskeleton;GO:0005813:centrosome;GO:0070937:CRD-mediated mRNA stability complex;GO:0005737:cytoplasm;	GO:0043138:3'-5' DNA helicase activity;GO:0033679:3'-5' DNA/RNA helicase activity;GO:0034458:3'-5' RNA helicase activity;GO:0005524:ATP binding;	K13184	-
ENSG00000198722	1776.21736826038	0.657878608558098	-0.604107	0.187810382817529	-3.21658	0.00129729393318389	0.0214994503987784	9	35161992	35405338	+	UNC13B	unc-13 homolog B [Source:HGNC Symbol%3BAcc:HGNC:12566]	GO:0060478:acrosomal vesicle exocytosis;GO:0071333:cellular response to glucose stimulus;GO:0007268:synaptic transmission;GO:0035556:intracellular signal transduction;GO:0007528:neuromuscular junction development;GO:0043065:positive regulation of apoptotic process;GO:0097151:positive regulation of inhibitory postsynaptic membrane potential;GO:0050714:positive regulation of protein secretion;GO:00…	GO:0005829:cytosol;GO:0005794:Golgi apparatus;GO:0016020:membrane;GO:0031594:neuromuscular junction;GO:0005886:plasma membrane;GO:0048786:presynaptic active zone;GO:0042734:presynaptic membrane;GO:0030672:synaptic vesicle membrane;GO:0043195:terminal bouton;	GO:0005509:calcium ion binding;GO:0005516:calmodulin binding;GO:0019992:diacylglycerol binding;GO:0030742:GTP-dependent protein binding;GO:0005543:phospholipid binding;GO:0031267:small GTPase binding;GO:0017075:syntaxin-1 binding;	K15293	;ko04721 Synaptic vesicle cycle;
ENSG00000158711	977.849157696597	0.657846589880907	-0.604177	0.217399031963027	-2.77911	0.00545072257725624	0.0464948420870741	1	205597556	205632011	-	ELK4	ETS transcription factor ELK4 [Source:HGNC Symbol%3BAcc:HGNC:3326]	GO:0030154:cell differentiation;GO:0070932:histone H3 deacetylation;GO:0000122:negative regulation of transcription from RNA polymerase II promoter;GO:0045944:positive regulation of transcription from RNA polymerase II promoter;GO:0006357:regulation of transcription from RNA polymerase II promoter;	GO:0000785:chromatin;GO:0005829:cytosol;GO:0005654:nucleoplasm;GO:0005634:nucleus;	GO:0003682:chromatin binding;GO:0003677:DNA binding;GO:0001228:RNA polymerase II transcription regulatory region sequence-specific DNA binding transcription factor activity involved in positive regulation of transcription;GO:0003700:sequence-specific DNA binding transcription factor activity;GO:0000981:sequence-specific DNA binding RNA polymerase II transcription factor activity;GO:0000978:RNA po…	K04376	;ko04010 MAPK signaling pathway;ko05166 Human T-cell leukemia virus 1 infection;ko05202 Transcriptional misregulation in cancer;
ENSG00000155189	1695.67306372397	0.657329191295273	-0.605312	0.218582534770493	-2.76926	0.00561836464090432	0.0474753398368905	8	6708642	6761503	+	AGPAT5	1-acylglycerol-3-phosphate O-acyltransferase 5 [Source:HGNC Symbol%3BAcc:HGNC:20886]	GO:0006639:acylglycerol metabolic process;GO:0016024:CDP-diacylglycerol biosynthetic process;GO:0002244:hematopoietic progenitor cell differentiation;GO:0006654:phosphatidic acid biosynthetic process;GO:0008654:phospholipid biosynthetic process;	GO:0012505:endomembrane system;GO:0005789:endoplasmic reticulum membrane;GO:0016021:integral component of membrane;GO:0005741:mitochondrial outer membrane;GO:0005739:mitochondrion;GO:0005635:nuclear envelope;	GO:0003841:1-acylglycerol-3-phosphate O-acyltransferase activity;GO:0016746:transferase activity, transferring acyl groups;	K19007	;ko00561 Glycerolipid metabolism;ko00564 Glycerophospholipid metabolism;ko01100 Metabolic pathways;ko04072 Phospholipase D signaling pathway;
ENSG00000187605	462.569988718589	0.65726273136721	-0.605458	0.215576110418256	-2.80856	0.00497639871736453	0.0445445901614324	2	73984910	74108176	+	TET3	tet methylcytosine dioxygenase 3 [Source:HGNC Symbol%3BAcc:HGNC:28313]	GO:0006211:5-methylcytosine catabolic process;GO:0080111:DNA demethylation;GO:0044727:DNA demethylation of male pronucleus;GO:0080182:histone H3-K4 trimethylation;GO:0070989:oxidative demethylation;GO:0045944:positive regulation of transcription from RNA polymerase II promoter;GO:0006493:protein O-linked glycosylation;	GO:0005694:chromosome;GO:0005737:cytoplasm;GO:0001939:female pronucleus;GO:0001940:male pronucleus;GO:0005634:nucleus;	GO:0008327:methyl-CpG binding;GO:0070579:methylcytosine dioxygenase activity;GO:0008270:zinc ion binding;	-	-
ENSG00000067704	3093.46302153713	0.657101737258153	-0.605811	0.183295544917182	-3.30511	0.000949402395995791	0.0181453471980549	1	220094132	220148041	+	IARS2	isoleucyl-tRNA synthetase 2%2C mitochondrial [Source:HGNC Symbol%3BAcc:HGNC:29685]	GO:0006428:isoleucyl-tRNA aminoacylation;GO:0032543:mitochondrial translation;GO:0006418:tRNA aminoacylation for protein translation;	GO:0005759:mitochondrial matrix;GO:0005739:mitochondrion;	GO:0002161:aminoacyl-tRNA editing activity;GO:0005524:ATP binding;GO:0004822:isoleucine-tRNA ligase activity;GO:0000049:tRNA binding;	K01870	;ko00970 Aminoacyl-tRNA biosynthesis;
ENSG00000063046	3787.59675140826	0.65709540892966	-0.605825	0.186781470071666	-3.2435	0.00118071843531785	0.0204911860122597	12	53006282	53042215	+	EIF4B	eukaryotic translation initiation factor 4B [Source:HGNC Symbol%3BAcc:HGNC:3285]	GO:0097010:eukaryotic translation initiation factor 4F complex assembly;GO:0001731:formation of translation preinitiation complex;GO:0006446:regulation of translational initiation;	GO:0005829:cytosol;GO:0030425:dendrite;GO:0016281:eukaryotic translation initiation factor 4F complex;GO:0043025:neuronal cell body;GO:0098794:postsynapse;	GO:0043024:ribosomal small subunit binding;GO:0003723:RNA binding;GO:0033592:RNA strand annealing activity;GO:0034057:RNA strand-exchange activity;GO:0003743:translation initiation factor activity;	K03258	;ko03013 RNA transport;ko04150 mTOR signaling pathway;ko04151 PI3K-Akt signaling pathway;ko05205 Proteoglycans in cancer;
ENSG00000136108	2654.57518731593	0.656771096391657	-0.606537	0.170239877225924	-3.56284	0.00036686418834215	0.0108073279105124	13	52455429	52476628	+	CKAP2	cytoskeleton associated protein 2 [Source:HGNC Symbol%3BAcc:HGNC:1990]	GO:0006915:apoptotic process;GO:0000281:mitotic cytokinesis;GO:0007026:negative regulation of microtubule depolymerization;GO:0045944:positive regulation of transcription from RNA polymerase II promoter;GO:0007049:cell cycle;	GO:0005813:centrosome;GO:0005829:cytosol;GO:0005874:microtubule;GO:0015630:microtubule cytoskeleton;GO:0000922:spindle pole;GO:0005737:cytoplasm;	-	K16769	-
ENSG00000078177	408.826317142318	0.656762889327114	-0.606555	0.214691474582928	-2.82524	0.00472448399840997	0.0434219386062888	4	40056850	40158252	+	N4BP2	NEDD4 binding protein 2 [Source:HGNC Symbol%3BAcc:HGNC:29851]	-	GO:0005829:cytosol;	GO:0005524:ATP binding;GO:0046404:ATP-dependent polydeoxyribonucleotide 5'-hydroxyl-kinase activity;GO:0004519:endonuclease activity;GO:0043130:ubiquitin binding;	K15720	-
ENSG00000178996	890.103948988783	0.656747342424378	-0.60659	0.190005798630404	-3.19248	0.00141056904316961	0.02255252749042	5	54517759	54546586	+	SNX18	sorting nexin 18 [Source:HGNC Symbol%3BAcc:HGNC:19245]	GO:0036089:cleavage furrow formation;GO:0006897:endocytosis;GO:0016197:endosomal transport;GO:0000281:mitotic cytokinesis;GO:0043547:positive regulation of GTPase activity;GO:0015031:protein transport;	GO:0031410:cytoplasmic vesicle;GO:0010008:endosome membrane;GO:0070062:extracellular exosome;GO:0031234:extrinsic component of cytoplasmic side of plasma membrane;GO:0030426:growth cone;GO:0043025:neuronal cell body;	GO:0005546:phosphatidylinositol-4,5-bisphosphate binding;GO:0035091:phosphatidylinositol binding;	K17923	;ko05132 Salmonella infection;
ENSG00000169760	1282.54812753227	0.656433345910131	-0.60728	0.212821494212145	-2.85347	0.00432447270688965	0.0415884266290546	3	173396284	174294372	+	NLGN1	neuroligin 1 [Source:HGNC Symbol%3BAcc:HGNC:14291]	GO:0097113:alpha-amino-3-hydroxy-5-methyl-4-isoxazole propionate selective glutamate receptor clustering;GO:0016339:calcium-dependent cell-cell adhesion via plasma membrane cell adhesion molecules;GO:0071277:cellular response to calcium ion;GO:0007268:synaptic transmission;	GO:0009986:cell surface;GO:0030425:dendrite;GO:0043198:dendritic shaft;GO:0043197:dendritic spine;	GO:0001540:beta-amyloid binding;GO:0050839:cell adhesion molecule binding;GO:0042802:identical protein binding;GO:0042043:neurexin family protein binding;GO:0030165:PDZ domain binding;	K07378	;ko04514 Cell adhesion molecules;
ENSG00000133393	819.867947381732	0.65582395798231	-0.608619	0.176997614287558	-3.43857	0.000584785531998289	0.0140074932982867	16	15865719	15888625	-	CEP20	centrosomal protein 20 [Source:HGNC Symbol%3BAcc:HGNC:26435]	GO:0060271:cilium morphogenesis;GO:0034453:microtubule anchoring;	GO:0034451:centriolar satellite;GO:0005814:centriole;GO:0005813:centrosome;GO:0036064:ciliary basal body;GO:0005737:cytoplasm;GO:0031514:motile cilium;GO:0005654:nucleoplasm;	GO:0042802:identical protein binding;	K16535	-
ENSG00000171004	669.223134190418	0.655496887806677	-0.609339	0.205536910878526	-2.96462	0.00303055452353854	0.0340583268365337	X	132626015	132961395	-	HS6ST2	heparan sulfate 6-O-sulfotransferase 2 [Source:HGNC Symbol%3BAcc:HGNC:19133]	GO:0006024:glycosaminoglycan biosynthetic process;GO:0015015:heparan sulfate proteoglycan biosynthetic process, enzymatic modification;	GO:0000139:Golgi membrane;GO:0016021:integral component of membrane;	GO:0017095:heparan sulfate 6-O-sulfotransferase activity;	K08102	;ko00534 Glycosaminoglycan biosynthesis - heparan sulfate / heparin;
ENSG00000079931	3186.09489230797	0.655343705058844	-0.609676	0.215807334139768	-2.8251	0.00472665138587668	0.0434219386062888	6	132296055	132401475	-	MOXD1	monooxygenase DBH like 1 [Source:HGNC Symbol%3BAcc:HGNC:21063]	GO:0042420:dopamine catabolic process;GO:0042421:norepinephrine biosynthetic process;GO:0006589:octopamine biosynthetic process;	GO:0005789:endoplasmic reticulum membrane;GO:0005615:extracellular space;GO:0016021:integral component of membrane;GO:0030667:secretory granule membrane;	GO:0005507:copper ion binding;GO:0004500:dopamine beta-monooxygenase activity;	-	-
ENSG00000110400	436.703274002643	0.655285075274792	-0.609805	0.174118787394478	-3.50224	0.000461367413634336	0.0123734110126126	11	119623408	119729200	-	NECTIN1	nectin cell adhesion molecule 1 [Source:HGNC Symbol%3BAcc:HGNC:9706]	GO:0007411:axon guidance;GO:0007155:cell adhesion;GO:0098609:cell-cell adhesion;GO:0002934:desmosome organization;GO:0070166:enamel mineralization;GO:0007157:heterophilic cell-cell adhesion via plasma membrane cell adhesion molecules;GO:0007156:homophilic cell adhesion via plasma membrane adhesion molecules;GO:0006955:immune response;GO:0006826:iron ion transport;GO:0002089:lens morphogenesis in …	GO:0005912:adherens junction;GO:0043296:apical junction complex;GO:0044291:cell-cell contact zone;GO:0030425:dendrite;GO:0005576:extracellular region;GO:0032584:growth cone membrane;GO:0016021:integral component of membrane;GO:0043231:intracellular membrane-bounded organelle;GO:0016020:membrane;GO:0005886:plasma membrane;	GO:0030246:carbohydrate binding;GO:0050839:cell adhesion molecule binding;GO:0015026:coreceptor activity;GO:0042802:identical protein binding;GO:0042803:protein homodimerization activity;GO:0044877:macromolecular complex binding;GO:0046790:virion binding;GO:0001618:virus receptor activity;	K06081	;ko04514 Cell adhesion molecules;ko04520 Adherens junction;ko05168 Herpes simplex virus 1 infection;
ENSG00000113441	3075.0074413109	0.655064579514493	-0.610291	0.207496900480953	-2.94121	0.00326937923721841	0.0354281392360416	5	96935394	97037513	+	LNPEP	leucyl and cystinyl aminopeptidase [Source:HGNC Symbol%3BAcc:HGNC:6656]	GO:0002480:antigen processing and presentation of exogenous peptide antigen via MHC class I, TAP-independent;GO:0007267:cell-cell signaling;GO:0007565:female pregnancy;GO:0043171:peptide catabolic process;GO:0000209:protein polyubiquitination;GO:0006508:proteolysis;GO:0008217:regulation of blood pressure;GO:0007165:signal transduction;	GO:0005737:cytoplasm;GO:0005829:cytosol;GO:0031905:early endosome lumen;GO:0005576:extracellular region;GO:0005887:integral component of plasma membrane;GO:0005765:lysosomal membrane;GO:0016020:membrane;GO:0005886:plasma membrane;	GO:0004177:aminopeptidase activity;GO:0070006:metalloaminopeptidase activity;GO:0008237:metallopeptidase activity;GO:0042277:peptide binding;GO:0008270:zinc ion binding;	K01257	;ko04614 Renin-angiotensin system;
ENSG00000152642	734.838430138266	0.654976755464545	-0.610484	0.20104310803252	-3.03658	0.00239275025786322	0.0301297029399493	3	32105689	32168709	+	GPD1L	glycerol-3-phosphate dehydrogenase 1 like [Source:HGNC Symbol%3BAcc:HGNC:28956]	GO:0005975:carbohydrate metabolic process;GO:0046168:glycerol-3-phosphate catabolic process;GO:0019674:NAD metabolic process;GO:0006734:NADH metabolic process;GO:0033137:negative regulation of peptidyl-serine phosphorylation;GO:0090038:negative regulation of protein kinase C signaling;GO:2000010:positive regulation of protein localization to cell surface;GO:0010765:positive regulation of sodium i…	GO:0005829:cytosol;GO:0009331:glycerol-3-phosphate dehydrogenase complex;GO:0070062:extracellular exosome;GO:0005886:plasma membrane;	GO:0051287:NAD binding;GO:0016616:oxidoreductase activity, acting on the CH-OH group of donors, NAD or NADP as acceptor;GO:0042803:protein homodimerization activity;GO:0004367:glycerol-3-phosphate dehydrogenase [NAD+] activity;GO:0017080:sodium channel regulator activity;GO:0044325:ion channel binding;	K00006	;ko00564 Glycerophospholipid metabolism;
ENSG00000153827	6832.03833850199	0.654753476619575	-0.610976	0.217640616432909	-2.80727	0.00499631262964718	0.0445999917744868	2	229763837	229923239	-	TRIP12	thyroid hormone receptor interactor 12 [Source:HGNC Symbol%3BAcc:HGNC:12306]	GO:0006974:cellular response to DNA damage stimulus;GO:0006281:DNA repair;GO:2000780:negative regulation of double-strand break repair;GO:1901315:negative regulation of histone H2A K63-linked ubiquitination;GO:0000209:protein polyubiquitination;GO:2000779:regulation of double-strand break repair;GO:0045995:regulation of embryonic development;GO:0006511:ubiquitin-dependent protein catabolic proces…	GO:0005829:cytosol;GO:0016607:nuclear speck;GO:0005654:nucleoplasm;GO:0005634:nucleus;	GO:0046966:thyroid hormone receptor binding;GO:0061630:ubiquitin protein ligase activity;GO:0008270:zinc ion binding;	K10590	;ko04120 Ubiquitin mediated proteolysis;
ENSG00000125648	1279.23165452421	0.654094646202005	-0.612429	0.192247854155904	-3.18562	0.00144443978870639	0.0228019436449139	19	6436079	6465203	-	SLC25A23	solute carrier family 25 member 23 [Source:HGNC Symbol%3BAcc:HGNC:19375]	GO:0036444:calcium ion transmembrane import into mitochondrion;GO:0071277:cellular response to calcium ion;GO:0006851:mitochondrial calcium ion transport;GO:0051561:positive regulation of mitochondrial calcium ion concentration;GO:1900069:regulation of cellular hyperosmotic salinity response;GO:0002082:regulation of oxidative phosphorylation;GO:0051282:regulation of sequestering of calcium ion;GO…	GO:0016021:integral component of membrane;GO:0005743:mitochondrial inner membrane;GO:0005739:mitochondrion;	GO:0005347:ATP transmembrane transporter activity;GO:0005509:calcium ion binding;	K14684	-
ENSG00000065413	194.747012459423	0.654023898361361	-0.612585	0.220215214140199	-2.78175	0.00540658619141593	0.0464052119837243	2	196967017	197311173	-	ANKRD44	ankyrin repeat domain 44 [Source:HGNC Symbol%3BAcc:HGNC:25259]	-	GO:0005654:nucleoplasm;	-	K15503	-
ENSG00000233830	153.028256145749	0.653698822986958	-0.613302	0.223686339500619	-2.74179	0.00611045404328427	0.0496972525857332	7	27458163	27458849	-	EIF4HP1	eukaryotic translation initiation factor 4H pseudogene 1 [Source:HGNC Symbol%3BAcc:HGNC:49035]	-	GO:0048471:perinuclear region of cytoplasm;	GO:0003743:translation initiation factor activity;	-	-
ENSG00000072571	1862.96085435073	0.653260504057122	-0.61427	0.137300953567509	-4.47389	7.68084439624432e-06	0.00114943836389796	5	163460203	163491941	+	HMMR	hyaluronan mediated motility receptor [Source:HGNC Symbol%3BAcc:HGNC:5012]	-	GO:0009986:cell surface;GO:0005813:centrosome;GO:0005829:cytosol;GO:0016020:membrane;GO:0015630:microtubule cytoskeleton;GO:0005886:plasma membrane;	GO:0005540:hyaluronic acid binding;	K06267	;ko04512 ECM-receptor interaction;
ENSG00000178234	681.744810626444	0.652524637490436	-0.615896	0.206770619438525	-2.97864	0.00289528524986832	0.0334716194306231	7	152025674	152122340	+	GALNT11	polypeptide N-acetylgalactosaminyltransferase 11 [Source:HGNC Symbol%3BAcc:HGNC:19875]	GO:0060271:cilium morphogenesis;GO:0007368:determination of left/right symmetry;GO:0007220:Notch receptor processing;GO:0061314:Notch signaling involved in heart development;GO:0016266:O-glycan processing;GO:0018243:protein O-linked glycosylation via threonine;GO:0008593:regulation of Notch signaling pathway;	GO:0005794:Golgi apparatus;GO:0000139:Golgi membrane;GO:0016021:integral component of membrane;	GO:0030246:carbohydrate binding;GO:0046872:metal ion binding;GO:0005112:Notch binding;GO:0004653:polypeptide N-acetylgalactosaminyltransferase activity;	K00710	;ko00512 Mucin type O-glycan biosynthesis;ko00514 Other types of O-glycan biosynthesis;ko01100 Metabolic pathways;
ENSG00000099204	469.212782712434	0.652361100425904	-0.616257	0.164360678975494	-3.74942	0.000177243512121982	0.00717927632752494	10	114431112	114768061	-	ABLIM1	actin binding LIM protein 1 [Source:HGNC Symbol%3BAcc:HGNC:78]	GO:0009887:organ morphogenesis;GO:0060271:cilium morphogenesis;GO:0007010:cytoskeleton organization;GO:0030032:lamellipodium assembly;GO:0007601:visual perception;	GO:0015629:actin cytoskeleton;GO:0005737:cytoplasm;GO:0030027:lamellipodium;GO:0001725:stress fiber;	GO:0003779:actin binding;GO:0051015:actin filament binding;GO:0046872:metal ion binding;	K07520	;ko04360 Axon guidance;
ENSG00000141576	208.799662688858	0.652291348518839	-0.616412	0.202340075896542	-3.04641	0.00231588866942863	0.0297742903247418	17	76142465	76240493	-	RNF157	ring finger protein 157 [Source:HGNC Symbol%3BAcc:HGNC:29402]	GO:0008333:endosome to lysosome transport;GO:0043066:negative regulation of apoptotic process;GO:0043951:negative regulation of cAMP-mediated signaling;GO:0045744:negative regulation of G-protein coupled receptor protein signaling pathway;GO:1903861:positive regulation of dendrite extension;GO:0051865:protein autoubiquitination;GO:0016567:protein ubiquitination;	GO:0044297:cell body;GO:0005737:cytoplasm;GO:0005769:early endosome;GO:0005634:nucleus;GO:0005886:plasma membrane;	GO:0046872:metal ion binding;GO:0061630:ubiquitin protein ligase activity;	K10604;K12022	-
ENSG00000198585	422.405370371865	0.65218951362194	-0.616637	0.207032876996935	-2.97845	0.00289711307889727	0.0334716194306231	3	131381671	131388830	+	NUDT16	nudix hydrolase 16 [Source:HGNC Symbol%3BAcc:HGNC:26442]	GO:0006382:adenosine to inosine editing;GO:0035863:dITP catabolic process;GO:0046709:IDP catabolic process;GO:0006402:mRNA catabolic process;GO:2000233:negative regulation of rRNA processing;GO:0090068:positive regulation of cell cycle process;GO:0090502:RNA phosphodiester bond hydrolysis, endonucleolytic;GO:0016077:snoRNA catabolic process;	GO:0005737:cytoplasm;GO:0005730:nucleolus;GO:0005654:nucleoplasm;GO:0005634:nucleus;	GO:0031404:chloride ion binding;GO:0050897:cobalt ion binding;GO:0097383:dIDP diphosphatase activity;GO:0035870:dITP diphosphatase activity;GO:0005525:GTP binding;GO:0042802:identical protein binding;GO:1990003:IDP phosphatase activity;GO:1901641:ITP binding;GO:0050072:m7G(5')pppN diphosphatase activity;GO:0000287:magnesium ion binding;GO:0030145:manganese ion binding;GO:0008235:metalloexopeptida…	K16855	;ko00230 Purine metabolism;ko01100 Metabolic pathways;ko03018 RNA degradation;
ENSG00000100320	3082.03040895009	0.652155430780412	-0.616712	0.219215790962749	-2.81327	0.00490411240620683	0.0442502275906823	22	35738736	36028824	-	RBFOX2	RNA binding fox-1 homolog 2 [Source:HGNC Symbol%3BAcc:HGNC:9906]	GO:0030520:intracellular estrogen receptor signaling pathway;GO:0006397:mRNA processing;GO:0045892:negative regulation of transcription, DNA-templated;GO:0007399:nervous system development;GO:0000381:regulation of alternative mRNA splicing, via spliceosome;GO:0008380:RNA splicing;GO:0048813:dendrite morphogenesis;GO:0050885:neuromuscular process controlling balance;GO:0021942:radial glia guided m…	GO:0005737:cytoplasm;GO:0005634:nucleus;GO:0005829:cytosol;GO:0005654:nucleoplasm;	GO:0003729:mRNA binding;GO:0003723:RNA binding;GO:0003714:transcription corepressor activity;	K14946	-
ENSG00000187446	1922.84941408398	0.652154302483544	-0.616715	0.193459690143313	-3.18782	0.0014334955611087	0.0227248528304996	15	41230839	41281887	+	CHP1	calcineurin like EF-hand protein 1 [Source:HGNC Symbol%3BAcc:HGNC:17433]	GO:0071468:cellular response to acidic pH;GO:0031122:cytoplasmic microtubule organization;GO:0022406:membrane docking;GO:0061025:membrane fusion;GO:0061024:membrane organization;GO:0001578:microtubule bundle formation;GO:0070885:negative regulation of calcineurin-NFAT signaling cascade;GO:0032088:negative regulation of NF-kappaB transcription factor activity;GO:0010923:negative regulation of phos…	GO:0005737:cytoplasm;GO:0005783:endoplasmic reticulum;GO:0005793:endoplasmic reticulum-Golgi intermediate compartment;GO:0000139:Golgi membrane;GO:0015630:microtubule cytoskeleton;GO:0005634:nucleus;GO:0005886:plasma membrane;GO:0030133:transport vesicle;	GO:0005509:calcium ion binding;GO:0048306:calcium-dependent protein binding;GO:0019900:kinase binding;GO:0008017:microtubule binding;GO:0004860:protein kinase inhibitor activity;	K17610	-
ENSG00000104643	635.796051846255	0.651801754719806	-0.617495	0.168225824546082	-3.67063	0.00024195280669175	0.00858015107142662	8	11284816	11328146	+	MTMR9	myotubularin related protein 9 [Source:HGNC Symbol%3BAcc:HGNC:14596]	GO:0006897:endocytosis;GO:0010507:negative regulation of autophagy;GO:0046856:phosphatidylinositol dephosphorylation;GO:0010922:positive regulation of phosphatase activity;GO:0050821:protein stabilization;GO:0060304:regulation of phosphatidylinositol dephosphorylation;	GO:0005737:cytoplasm;GO:0005829:cytosol;GO:0005783:endoplasmic reticulum;GO:0048471:perinuclear region of cytoplasm;GO:0032991:macromolecular complex;GO:0032587:ruffle membrane;	GO:0030234:enzyme regulator activity;GO:0004438:phosphatidylinositol-3-phosphatase activity;GO:0019903:protein phosphatase binding;	K18084	-
ENSG00000147475	1100.78352391474	0.651796164529308	-0.617507	0.181281065931697	-3.40635	0.000658370877906995	0.0149507134869168	8	37736601	37758422	+	ERLIN2	ER lipid raft associated 2 [Source:HGNC Symbol%3BAcc:HGNC:1356]	GO:0008203:cholesterol metabolic process;GO:0045541:negative regulation of cholesterol biosynthetic process;GO:0045717:negative regulation of fatty acid biosynthetic process;GO:0032933:SREBP signaling pathway;GO:0030433:ER-associated ubiquitin-dependent protein catabolic process;	GO:0005829:cytosol;GO:0005783:endoplasmic reticulum;GO:0005789:endoplasmic reticulum membrane;GO:0016021:integral component of membrane;GO:0045121:membrane raft;GO:0005886:plasma membrane;GO:0032991:macromolecular complex;	GO:0015485:cholesterol binding;GO:0031625:ubiquitin protein ligase binding;	K11447	;ko05202 Transcriptional misregulation in cancer;
ENSG00000128849	230.139808742553	0.651763991949364	-0.617578	0.202377303095098	-3.05162	0.00227610724116696	0.0294144601589495	15	57375967	57550717	+	CGNL1	cingulin like 1 [Source:HGNC Symbol%3BAcc:HGNC:25931]	GO:0007015:actin filament organization;GO:0051058:negative regulation of small GTPase mediated signal transduction;GO:0051497:negative regulation of stress fiber assembly;	GO:0005923:bicellular tight junction;GO:0016459:myosin complex;GO:0032991:macromolecular complex;	-	K04613	-
ENSG00000186767	680.684253173733	0.651414763684962	-0.618352	0.169752889280425	-3.64266	0.000269837510152012	0.00921182624700459	X	63347228	63351332	-	SPIN4	spindlin family member 4 [Source:HGNC Symbol%3BAcc:HGNC:27040]	GO:0007276:gamete generation;GO:0006355:regulation of transcription, DNA-templated;	GO:0005829:cytosol;GO:0005654:nucleoplasm;	GO:0035064:methylated histone binding;	-	-
ENSG00000144677	481.206015803283	0.651030984145766	-0.619202	0.181096125716158	-3.41919	0.000628080747798603	0.0146209044452592	3	37861880	37984469	+	CTDSPL	CTD small phosphatase like [Source:HGNC Symbol%3BAcc:HGNC:16890]	GO:2000134:negative regulation of G1/S transition of mitotic cell cycle;GO:0001933:negative regulation of protein phosphorylation;	GO:0070062:extracellular exosome;GO:0005634:nucleus;	GO:0046872:metal ion binding;GO:0004721:phosphoprotein phosphatase activity;GO:0008420:CTD phosphatase activity;	K15731	-
ENSG00000065526	2661.28134752383	0.650466321230287	-0.620454	0.195975219225138	-3.16598	0.00154561125005406	0.0236736815349884	1	15836095	15940456	+	SPEN	spen family transcriptional repressor [Source:HGNC Symbol%3BAcc:HGNC:17575]	GO:0000398:mRNA splicing, via spliceosome;GO:0000122:negative regulation of transcription from RNA polymerase II promoter;GO:0045892:negative regulation of transcription, DNA-templated;GO:0007219:Notch signaling pathway;GO:0050769:positive regulation of neurogenesis;	GO:0070062:extracellular exosome;GO:0005654:nucleoplasm;GO:0005634:nucleus;GO:0017053:transcriptional repressor complex;	GO:0003677:DNA binding;GO:0003676:nucleic acid binding;GO:0003723:RNA binding;GO:0061629:RNA polymerase II sequence-specific DNA binding transcription factor binding;GO:0003714:transcription corepressor activity;	K13190	-
ENSG00000164715	1072.02939407308	0.65021661268473	-0.621008	0.209382874599876	-2.9659	0.0030180323966116	0.0340583268365337	7	98106862	98209638	+	LMTK2	lemur tyrosine kinase 2 [Source:HGNC Symbol%3BAcc:HGNC:17880]	GO:0007409:axonogenesis;GO:0045022:early endosome to late endosome transport;GO:0032456:endocytic recycling;GO:0018105:peptidyl-serine phosphorylation;GO:0018107:peptidyl-threonine phosphorylation;GO:0018108:peptidyl-tyrosine phosphorylation;GO:0033674:positive regulation of kinase activity;GO:0046777:protein autophosphorylation;GO:0006468:protein phosphorylation;GO:0001881:receptor recycling;GO:…	GO:0005829:cytosol;GO:0005769:early endosome;GO:0005794:Golgi apparatus;GO:0030426:growth cone;GO:0016021:integral component of membrane;GO:0005887:integral component of plasma membrane;GO:0043025:neuronal cell body;GO:0048471:perinuclear region of cytoplasm;GO:0043235:receptor complex;GO:0055037:recycling endosome;	GO:0005524:ATP binding;GO:0070853:myosin VI binding;GO:0004864:protein phosphatase inhibitor activity;GO:0004674:protein serine/threonine kinase activity;	K08898	-
ENSG00000126787	1954.91057530352	0.650150346427519	-0.621155	0.134030914712238	-4.63441	3.57950399344844e-06	0.000714230363492745	14	55148112	55191608	-	DLGAP5	DLG associated protein 5 [Source:HGNC Symbol%3BAcc:HGNC:16864]	GO:0051642:centrosome localization;GO:0007059:chromosome segregation;GO:0051382:kinetochore assembly;GO:0007079:mitotic chromosome movement towards spindle pole;GO:0007052:mitotic spindle organization;GO:0045842:positive regulation of mitotic metaphase/anaphase transition;GO:0007346:regulation of mitotic cell cycle;GO:0023052:signaling;	GO:0034451:centriolar satellite;GO:0005737:cytoplasm;GO:0005829:cytosol;GO:0005739:mitochondrion;GO:0005634:nucleus;GO:0031616:spindle pole centrosome;	GO:0008017:microtubule binding;	K16804	-
ENSG00000184500	658.986442718873	0.65008485903421	-0.6213	0.219591726137564	-2.82934	0.00466438593324785	0.043087984871021	3	93873051	93980003	-	PROS1	protein S [Source:HGNC Symbol%3BAcc:HGNC:9456]	GO:0007596:blood coagulation;GO:0042730:fibrinolysis;	GO:0072562:blood microparticle;GO:0005789:endoplasmic reticulum membrane;GO:0070062:extracellular exosome;GO:0005576:extracellular region;GO:0005615:extracellular space;GO:0005796:Golgi lumen;GO:0000139:Golgi membrane;GO:0005886:plasma membrane;GO:0031093:platelet alpha granule lumen;	GO:0005509:calcium ion binding;GO:0004866:endopeptidase inhibitor activity;	K03908	;ko04610 Complement and coagulation cascades;
ENSG00000196878	863.028704221494	0.650031406558285	-0.621419	0.221070129576792	-2.81096	0.00493943572956573	0.0444027173683887	1	209614870	209652425	-	LAMB3	laminin subunit beta 3 [Source:HGNC Symbol%3BAcc:HGNC:6490]	GO:0009887:organ morphogenesis;GO:0070831:basement membrane assembly;GO:0050873:brown fat cell differentiation;GO:0016477:cell migration;GO:0035987:endodermal cell differentiation;GO:0008544:epidermis development;GO:0034446:substrate adhesion-dependent cell spreading;GO:0009888:tissue development;	GO:0005576:extracellular region;GO:0043256:laminin complex;GO:0005610:laminin-5 complex;	GO:0005201:extracellular matrix structural constituent;GO:0044877:macromolecular complex binding;GO:0005198:structural molecule activity;	K06244	;ko04151 PI3K-Akt signaling pathway;ko04510 Focal adhesion;ko04512 ECM-receptor interaction;ko05145 Toxoplasmosis;ko05146 Amoebiasis;ko05165 Human papillomavirus infection;ko05200 Pathways in cancer;ko05222 Small cell lung cancer;
ENSG00000184661	1770.31683389123	0.649897233104875	-0.621716	0.148924978156935	-4.1747	2.98384421199055e-05	0.00249459377834853	8	25459199	25507911	+	CDCA2	cell division cycle associated 2 [Source:HGNC Symbol%3BAcc:HGNC:14623]	GO:0007049:cell cycle;GO:0051301:cell division;GO:0007059:chromosome segregation;GO:0035307:positive regulation of protein dephosphorylation;	GO:0005694:chromosome;GO:0005829:cytosol;GO:0005654:nucleoplasm;	-	K17590	-
ENSG00000147650	744.833	0.649824753763649	-0.621877	0.199247582499867	-3.12113	0.00180159139589565	0.0257169921123656	8	104489231	104589258	-	LRP12	LDL receptor related protein 12 [Source:HGNC Symbol%3BAcc:HGNC:31708]	GO:0006897:endocytosis;GO:0001764:neuron migration;GO:0031175:neuron projection development;GO:0040008:regulation of growth;GO:0007165:signal transduction;	GO:0005905:coated pit;GO:0016021:integral component of membrane;GO:0005887:integral component of plasma membrane;	GO:0005041:low-density lipoprotein receptor activity;	K12581;K09228	;ko03018 RNA degradation;;ko05168 Herpes simplex virus 1 infection;
ENSG00000148700	1650.8301443041	0.649544964837233	-0.622499	0.220345646161689	-2.8251	0.0047265721482808	0.0434219386062888	10	109996368	110135565	+	ADD3	adducin 3 [Source:HGNC Symbol%3BAcc:HGNC:245]	GO:0051016:barbed-end actin filament capping;	GO:0005903:brush border;GO:0005938:cell cortex;GO:0005911:cell-cell junction;GO:0000794:condensed nuclear chromosome;GO:0005856:cytoskeleton;GO:0005829:cytosol;GO:0016020:membrane;GO:0005886:plasma membrane;GO:0014069:postsynaptic density;	GO:0051015:actin filament binding;GO:0005516:calmodulin binding;GO:0005200:structural constituent of cytoskeleton;	K18622	-
ENSG00000157500	2477.90745935538	0.649512590105488	-0.622571	0.223589478225875	-2.78444	0.0053620893460055	0.0462819038442728	3	57227726	57278105	+	APPL1	adaptor protein%2C phosphotyrosine interacting with PH domain and leucine zipper 1 [Source:HGNC Symbol%3BAcc:HGNC:24035]	GO:0033211:adiponectin-activated signaling pathway;GO:0007049:cell cycle;GO:0035729:cellular response to hepatocyte growth factor stimulus;GO:0008286:insulin receptor signaling pathway;GO:1900017:positive regulation of cytokine production involved in inflammatory response;GO:0046326:positive regulation of glucose import;GO:0048023:positive regulation of melanin biosynthetic process;GO:0006606:pro…	GO:0005737:cytoplasm;GO:0031410:cytoplasmic vesicle;GO:0005829:cytosol;GO:0005769:early endosome;GO:0031901:early endosome membrane;GO:0032009:early phagosome;GO:0005768:endosome;GO:0010008:endosome membrane;GO:0070062:extracellular exosome;GO:0044354:macropinosome;GO:0016020:membrane;GO:0005634:nucleus;GO:0005886:plasma membrane;GO:0001726:ruffle;GO:0012506:vesicle membrane;	GO:0048487:beta-tubulin binding;GO:0042802:identical protein binding;GO:0035091:phosphatidylinositol binding;GO:0001786:phosphatidylserine binding;GO:0042803:protein homodimerization activity;GO:0043422:protein kinase B binding;GO:0044877:macromolecular complex binding;	K08733	;ko04211 Longevity regulating pathway;ko05200 Pathways in cancer;ko05210 Colorectal cancer;
ENSG00000133424	178.237719867468	0.649257836750415	-0.623137	0.217804770188491	-2.86099	0.00422324637845446	0.0410929012051827	22	33162226	33922841	-	LARGE1	LARGE xylosyl- and glucuronyltransferase 1 [Source:HGNC Symbol%3BAcc:HGNC:6511]	GO:0009101:glycoprotein biosynthetic process;GO:0006688:glycosphingolipid biosynthetic process;GO:0046716:muscle cell cellular homeostasis;GO:0006044:N-acetylglucosamine metabolic process;GO:0006486:protein glycosylation;GO:0006493:protein O-linked glycosylation;GO:0035269:protein O-linked mannosylation;GO:0060538:skeletal muscle organ development;GO:0043403:skeletal muscle tissue regeneration;	GO:0005794:Golgi apparatus;GO:0000139:Golgi membrane;GO:0030173:integral component of Golgi membrane;GO:0016021:integral component of membrane;GO:0043231:intracellular membrane-bounded organelle;GO:0005581:collagen trimer;GO:0005576:extracellular region;	GO:0008375:acetylglucosaminyltransferase activity;GO:0015020:glucuronosyltransferase activity;GO:0016757:transferase activity, transferring glycosyl groups;GO:0030145:manganese ion binding;GO:0035252:UDP-xylosyltransferase activity;GO:0042285:xylosyltransferase activity;GO:0002162:dystroglycan binding;GO:0046872:metal ion binding;	K09668	;ko00515 Mannose type O-glycan biosynthesis;ko01100 Metabolic pathways;
ENSG00000197386	2878.17452661931	0.649214887951209	-0.623232	0.205442502495607	-3.03361	0.00241648233070995	0.0302711029827352	4	3041363	3243957	+	HTT	huntingtin [Source:HGNC Symbol%3BAcc:HGNC:4851]	GO:0006915:apoptotic process;GO:0000132:establishment of mitotic spindle orientation;GO:0007030:Golgi organization;GO:2001237:negative regulation of extrinsic apoptotic signaling pathway;GO:0043065:positive regulation of apoptotic process;GO:1903599:positive regulation of mitochondrion degradation;GO:0045724:positive regulation of cilium assembly;GO:0031587:positive regulation of inositol 1,4,5-t…	GO:0005776:autophagosome;GO:0030424:axon;GO:0005814:centriole;GO:0005737:cytoplasm;GO:0030659:cytoplasmic vesicle membrane;GO:0005829:cytosol;GO:0030425:dendrite;GO:0005769:early endosome;GO:0005783:endoplasmic reticulum;GO:0005794:Golgi apparatus;GO:0016234:inclusion body;GO:0005770:late endosome;GO:0005654:nucleoplasm;GO:0005634:nucleus;GO:0048471:perinuclear region of cytoplasm;GO:0032991:macr…	GO:0048487:beta-tubulin binding;GO:0034452:dynactin binding;GO:0045505:dynein intermediate chain binding;GO:0031072:heat shock protein binding;GO:0042802:identical protein binding;GO:0019900:kinase binding;GO:0002039:p53 binding;GO:0005522:profilin binding;GO:0044325:ion channel binding;GO:0050809:diazepam binding;	K04533	;ko05016 Huntington disease;ko05022 Pathways of neurodegeneration - multiple diseases;
ENSG00000114999	1370.91776702753	0.648446947173932	-0.62494	0.157320770870674	-3.97239	7.11549205557508e-05	0.00413723632235083	2	112482156	112541739	+	TTL	tubulin tyrosine ligase [Source:HGNC Symbol%3BAcc:HGNC:21586]	GO:0018166:C-terminal protein-tyrosinylation;GO:0000226:microtubule cytoskeleton organization;GO:0045931:positive regulation of mitotic cell cycle;GO:0030516:regulation of axon extension;GO:0090235:regulation of metaphase plate congression;	GO:0005876:spindle microtubule;	GO:0005524:ATP binding;GO:0004835:tubulin-tyrosine ligase activity;	K06047	-
ENSG00000112159	1236.30945148733	0.648326500720696	-0.625208	0.187559533589394	-3.33338	0.000857970948609059	0.017350723305317	6	89642498	89819794	-	MDN1	midasin AAA ATPase 1 [Source:HGNC Symbol%3BAcc:HGNC:18302]	GO:0065003:macromolecular complex assembly;GO:0000027:ribosomal large subunit assembly;GO:0006364:rRNA processing;	GO:0005829:cytosol;GO:0045111:intermediate filament cytoskeleton;GO:0016020:membrane;GO:0005730:nucleolus;GO:0005654:nucleoplasm;GO:0005634:nucleus;GO:0030687:preribosome, large subunit precursor;	GO:0005524:ATP binding;GO:0016887:ATPase activity;GO:0051082:unfolded protein binding;	K14572	;ko03008 Ribosome biogenesis in eukaryotes;
ENSG00000251129	284.317454734646	0.648186838084137	-0.625518	0.214953580649982	-2.91002	0.00361410200180028	0.0375869639330077	4	31997376	32228543	+	LINC02506	long intergenic non-protein coding RNA 2506 [Source:HGNC Symbol%3BAcc:HGNC:53495]	-	-	-	-	-
ENSG00000224411	157.921589509198	0.648056233625485	-0.625809	0.187987481965723	-3.32899	0.000871604648593311	0.0174619109321002	11	27888838	27891033	-	HSP90AA2P	heat shock protein 90 alpha family class A member 2%2C pseudogene [Source:HGNC Symbol%3BAcc:HGNC:5256]	GO:0002218:activation of innate immune response;GO:0098586:cellular response to virus;GO:0002230:positive regulation of defense response to virus by host;GO:0032728:positive regulation of interferon-beta production;GO:0006457:protein folding;GO:0042981:regulation of apoptotic process;GO:0046677:response to antibiotic;GO:0009409:response to cold;GO:0009408:response to heat;	GO:0005737:cytoplasm;GO:0042470:melanosome;GO:0005739:mitochondrion;GO:0005634:nucleus;GO:0005886:plasma membrane;	GO:0005524:ATP binding;GO:0051219:phosphoprotein binding;GO:0051082:unfolded protein binding;	K04079	;ko04141 Protein processing in endoplasmic reticulum;ko04151 PI3K-Akt signaling pathway;ko04217 Necroptosis;ko04612 Antigen processing and presentation;ko04621 NOD-like receptor signaling pathway;ko04657 IL-17 signaling pathway;ko04659 Th17 cell differentiation;ko04914 Progesterone-mediated oocyte maturation;ko04915 Estrogen signaling pathway;ko05132 Salmonella infection;ko05200 Pathways in cance…
ENSG00000170456	1096.01194718869	0.648040673402606	-0.625844	0.213701596944846	-2.92859	0.0034050646710903	0.0361652184548377	12	31382226	31591136	-	DENND5B	DENN domain containing 5B [Source:HGNC Symbol%3BAcc:HGNC:28338]	-	GO:0005829:cytosol;GO:0016021:integral component of membrane;	GO:0005085:guanyl-nucleotide exchange factor activity;	K02927	;ko03010 Ribosome;ko04120 Ubiquitin mediated proteolysis;ko04137 Mitophagy - animal;ko05012 Parkinson disease;ko05022 Pathways of neurodegeneration - multiple diseases;ko05131 Shigellosis;ko05167 Kaposi sarcoma-associated herpesvirus infection;ko05171 Coronavirus disease - COVID-19;
ENSG00000011426	7906.28072386589	0.64777157181958	-0.626443	0.189364488381661	-3.30813	0.000939201472182771	0.0180914877318179	7	36389821	36453791	+	ANLN	anillin actin binding protein [Source:HGNC Symbol%3BAcc:HGNC:14082]	GO:0000915:actomyosin contractile ring assembly;GO:0090521:glomerular visceral epithelial cell migration;GO:0000281:mitotic cytokinesis;GO:1904172:positive regulation of bleb assembly;GO:0007096:regulation of exit from mitosis;GO:0000921:septin ring assembly;GO:0031106:septin ring organization;GO:0007049:cell cycle;GO:0051301:cell division;	GO:0015629:actin cytoskeleton;GO:0005826:actomyosin contractile ring;GO:0032059:bleb;GO:0005829:cytosol;GO:0030496:midbody;GO:0005654:nucleoplasm;GO:0005856:cytoskeleton;GO:0005634:nucleus;	GO:0003779:actin binding;GO:0045296:cadherin binding;	K18621	-
ENSG00000162733	929.773182703566	0.647231748914523	-0.627646	0.207073604265548	-3.03103	0.00243723332620109	0.0303700874975966	1	162631373	162787405	+	DDR2	discoidin domain receptor tyrosine kinase 2 [Source:HGNC Symbol%3BAcc:HGNC:2731]	GO:0031214:biomineral tissue development;GO:0007155:cell adhesion;GO:0035988:chondrocyte proliferation;GO:0030199:collagen fibril organization;GO:0038063:collagen-activated tyrosine kinase receptor signaling pathway;GO:0003416:endochondral bone growth;GO:0001503:ossification;GO:0018108:peptidyl-tyrosine phosphorylation;GO:0051091:positive regulation of sequence-specific DNA binding transcription …	GO:0015629:actin cytoskeleton;GO:0016324:apical plasma membrane;GO:0005925:focal adhesion;GO:0005887:integral component of plasma membrane;GO:0005886:plasma membrane;GO:0043235:receptor complex;	GO:0005524:ATP binding;GO:0005518:collagen binding;GO:0038062:protein tyrosine kinase collagen receptor activity;GO:0004714:transmembrane receptor protein tyrosine kinase activity;	K05125	-
ENSG00000133816	474.658459908171	0.646691911047035	-0.62885	0.205050930677972	-3.0668	0.00216365915891714	0.0286287880753271	11	12094008	12359144	+	MICAL2	microtubule associated monooxygenase%2C calponin and LIM domain containing 2 [Source:HGNC Symbol%3BAcc:HGNC:24693]	GO:0030042:actin filament depolymerization;GO:0007010:cytoskeleton organization;GO:0007507:heart development;GO:0001947:heart looping;GO:0010735:positive regulation of transcription via serum response element binding;GO:0019417:sulfur oxidation;GO:0030036:actin cytoskeleton organization;GO:0030154:cell differentiation;GO:0007283:spermatogenesis;	GO:0005634:nucleus;GO:0005737:cytoplasm;GO:0031941:filamentous actin;GO:0005815:microtubule organizing center;	GO:0003779:actin binding;GO:0071949:FAD binding;GO:0046872:metal ion binding;GO:0043914:NADPH:sulfur oxidoreductase activity;GO:0016491:oxidoreductase activity;GO:0016709:oxidoreductase activity, acting on paired donors, with incorporation or reduction of molecular oxygen, NAD(P)H as one donor, and incorporation of one atom of oxygen;GO:0016174:NAD(P)H oxidase activity;GO:0051019:mitogen-activate…	K17776;K08857	-
ENSG00000173473	2955.60647680583	0.646665550568431	-0.628908	0.175227569129541	-3.58909	0.000331828303045	0.0102599391633645	3	47585269	47782106	-	SMARCC1	SWI/SNF related%2C matrix associated%2C actin dependent regulator of chromatin subfamily c member 1 [Source:HGNC Symbol%3BAcc:HGNC:11104]	GO:0009887:organ morphogenesis;GO:0043044:ATP-dependent chromatin remodeling;GO:0006338:chromatin remodeling;GO:0008286:insulin receptor signaling pathway;GO:0032435:negative regulation of proteasomal ubiquitin-dependent protein catabolic process;GO:0007399:nervous system development;GO:0006337:nucleosome disassembly;GO:0045944:positive regulation of transcription from RNA polymerase II promoter;…	GO:0000785:chromatin;GO:0005737:cytoplasm;GO:0071565:nBAF complex;GO:0071564:npBAF complex;GO:0005654:nucleoplasm;GO:0005634:nucleus;GO:0032991:macromolecular complex;GO:0016514:SWI/SNF complex;GO:0001741:XY body;	GO:0003682:chromatin binding;GO:0042393:histone binding;GO:0047485:protein N-terminus binding;GO:0003713:transcription coactivator activity;	K11649	;ko04714 Thermogenesis;ko05225 Hepatocellular carcinoma;
ENSG00000114251	205.218498498276	0.646663495868831	-0.628913	0.220713972658325	-2.84945	0.00437952051199525	0.041806395726748	3	55465715	55490539	-	WNT5A	Wnt family member 5A [Source:HGNC Symbol%3BAcc:HGNC:12784]	GO:0090630:activation of GTPase activity;GO:0032148:activation of protein kinase B activity;GO:0008595:anterior/posterior axis specification, embryo;GO:0003283:atrial septum development;	GO:0009986:cell surface;GO:0030669:clathrin-coated endocytic vesicle membrane;GO:0030666:endocytic vesicle membrane;GO:0005788:endoplasmic reticulum lumen;	GO:1902379:chemoattractant activity involved in axon guidance;GO:0005125:cytokine activity;GO:0005109:frizzled binding;GO:0005543:phospholipid binding;	K00444	;ko04150 mTOR signaling pathway;ko04310 Wnt signaling pathway;ko04360 Axon guidance;ko04390 Hippo signaling pathway;ko04550 Signaling pathways regulating pluripotency of stem cells;ko04916 Melanogenesis;ko04934 Cushing syndrome;ko05010 Alzheimer disease;ko05022 Pathways of neurodegeneration - multiple diseases;ko05165 Human papillomavirus infection;ko05200 Pathways in cancer;ko05205 Proteoglycans…
ENSG00000006432	350.700054461658	0.646548456742234	-0.62917	0.177384456419136	-3.54693	0.000389753592689436	0.0112187170440419	14	70722526	70809534	-	MAP3K9	mitogen-activated protein kinase kinase kinase 9 [Source:HGNC Symbol%3BAcc:HGNC:6861]	GO:0007257:activation of JUN kinase activity;GO:0006915:apoptotic process;GO:0043065:positive regulation of apoptotic process;GO:0046777:protein autophosphorylation;GO:0006468:protein phosphorylation;GO:0008219:cell death;	-	GO:0005524:ATP binding;GO:0004706:JUN kinase kinase kinase activity;GO:0004708:MAP kinase kinase activity;GO:0042803:protein homodimerization activity;GO:0004672:protein kinase activity;GO:0004674:protein serine/threonine kinase activity;	K04417	;ko04013 MAPK signaling pathway - fly;ko04361 Axon regeneration;
ENSG00000135677	4542.90398847693	0.646518363902156	-0.629237	0.205834204171264	-3.05701	0.00223558538702035	0.0289909318169494	12	64713445	64759431	-	GNS	glucosamine (N-acetyl)-6-sulfatase [Source:HGNC Symbol%3BAcc:HGNC:4422]	GO:0006027:glycosaminoglycan catabolic process;GO:0042340:keratan sulfate catabolic process;	GO:0035578:azurophil granule lumen;GO:0070062:extracellular exosome;GO:0005576:extracellular region;GO:0043202:lysosomal lumen;	GO:0005539:glycosaminoglycan binding;GO:0046872:metal ion binding;GO:0008449:N-acetylglucosamine-6-sulfatase activity;GO:0008484:sulfuric ester hydrolase activity;	K01137	;ko00531 Glycosaminoglycan degradation;ko01100 Metabolic pathways;ko04142 Lysosome;
ENSG00000151413	142.770598303988	0.645942818305644	-0.630522	0.208209209236378	-3.02831	0.00245927202365265	0.0304429574423658	14	31489956	31861224	+	NUBPL	NUBP iron-sulfur cluster assembly factor%2C mitochondrial [Source:HGNC Symbol%3BAcc:HGNC:20278]	GO:0016226:iron-sulfur cluster assembly;GO:0032981:mitochondrial respiratory chain complex I assembly;GO:0070584:mitochondrion morphogenesis;	GO:0005759:mitochondrial matrix;GO:0005739:mitochondrion;GO:0005886:plasma membrane;	GO:0051539:4 iron, 4 sulfur cluster binding;GO:0005524:ATP binding;GO:0046872:metal ion binding;	K03593	-
ENSG00000056586	2391.40320368941	0.645804881723924	-0.63083	0.213774093665273	-2.95092	0.00316831366208708	0.0348630984949509	9	122844556	122905359	-	RC3H2	ring finger and CCCH-type domains 2 [Source:HGNC Symbol%3BAcc:HGNC:21461]	GO:0001782:B cell homeostasis;GO:0060173:limb development;GO:0048286:lung alveolus development;GO:0048535:lymph node development;GO:0035264:multicellular organism growth;GO:2000320:negative regulation of T-helper 17 cell differentiation;GO:0000288:nuclear-transcribed mRNA catabolic process, deadenylation-dependent decay;GO:1901224:positive regulation of NIK/NF-kappaB signaling;GO:0009791:post-emb…	GO:0009986:cell surface;GO:0010494:cytoplasmic stress granule;GO:0043231:intracellular membrane-bounded organelle;GO:0016020:membrane;GO:0000932:cytoplasmic mRNA processing body;	GO:0003677:DNA binding;GO:0003725:double-stranded RNA binding;GO:0046872:metal ion binding;GO:0003729:mRNA binding;GO:0035613:RNA stem-loop binding;GO:0061630:ubiquitin protein ligase activity;GO:0003723:RNA binding;	K15690	-
ENSG00000114805	101.275736618124	0.645395522415632	-0.631745	0.227793174337374	-2.77333	0.00554866594456077	0.0470724409639183	3	155375580	155745071	-	PLCH1	phospholipase C eta 1 [Source:HGNC Symbol%3BAcc:HGNC:29185]	GO:0016042:lipid catabolic process;GO:0048015:phosphatidylinositol-mediated signaling;	GO:0005737:cytoplasm;GO:0043231:intracellular membrane-bounded organelle;GO:0005886:plasma membrane;	GO:0005509:calcium ion binding;GO:0050429:calcium-dependent phospholipase C activity;GO:0004435:phosphatidylinositol phospholipase C activity;	K19006	;ko00562 Inositol phosphate metabolism;ko01100 Metabolic pathways;
ENSG00000117399	2172.45867404161	0.64524800586629	-0.632074	0.181664878613451	-3.47934	0.000502645894039615	0.0127926799392905	1	43358981	43363203	+	CDC20	cell division cycle 20 [Source:HGNC Symbol%3BAcc:HGNC:1723]	GO:0031145:anaphase-promoting complex-dependent proteasomal ubiquitin-dependent protein catabolic process;GO:0030154:cell differentiation;GO:0051301:cell division;GO:0007064:mitotic sister chromatid cohesion;GO:0090307:mitotic spindle assembly;GO:0007399:nervous system development;GO:0008284:positive regulation of cell proliferation;GO:0090129:positive regulation of synapse maturation;GO:0031915:…	GO:0005813:centrosome;GO:0005829:cytosol;GO:0005654:nucleoplasm;GO:0048471:perinuclear region of cytoplasm;GO:0032991:macromolecular complex;GO:0005819:spindle;GO:0000922:spindle pole;	GO:0010997:anaphase-promoting complex binding;GO:0019899:enzyme binding;GO:0042826:histone deacetylase binding;GO:0008022:protein C-terminus binding;	K03363	;ko04110 Cell cycle;ko04114 Oocyte meiosis;ko04120 Ubiquitin mediated proteolysis;ko05166 Human T-cell leukemia virus 1 infection;ko05203 Viral carcinogenesis;
ENSG00000198899	14944.8320534411	0.645205718232244	-0.632169	0.207843016585778	-3.04157	0.00235348639519512	0.0299887638387574	MT	8527	9207	+	MT-ATP6	mitochondrially encoded ATP synthase membrane subunit 6 [Source:HGNC Symbol%3BAcc:HGNC:7414]	GO:0007568:aging;GO:0015986:ATP synthesis coupled proton transport;GO:0042776:mitochondrial ATP synthesis coupled proton transport;GO:0055093:response to hyperoxia;	GO:0016021:integral component of membrane;GO:0005743:mitochondrial inner membrane;GO:0005753:mitochondrial proton-transporting ATP synthase complex;GO:0045263:proton-transporting ATP synthase complex, coupling factor F(o);	GO:0015078:hydrogen ion transmembrane transporter activity;	K02126	;ko00190 Oxidative phosphorylation;ko01100 Metabolic pathways;ko04714 Thermogenesis;ko05010 Alzheimer disease;ko05012 Parkinson disease;ko05014 Amyotrophic lateral sclerosis;ko05016 Huntington disease;ko05020 Prion disease;ko05022 Pathways of neurodegeneration - multiple diseases;
ENSG00000134318	2606.51543264676	0.645150421970173	-0.632293	0.208699050852352	-3.02969	0.00244808395378605	0.0304029679405878	2	11179759	11348330	-	ROCK2	Rho associated coiled-coil containing protein kinase 2 [Source:HGNC Symbol%3BAcc:HGNC:10252]	GO:0030036:actin cytoskeleton organization;GO:0031032:actomyosin structure organization;GO:0003180:aortic valve morphogenesis;GO:0071560:cellular response to transforming growth factor beta stimulus;GO:0030866:cortical actin cytoskeleton organization;GO:0048598:embryonic morphogenesis;GO:0000281:mitotic cytokinesis;GO:0070168:negative regulation of biomineral tissue development;GO:0018107:peptidy…	GO:0005813:centrosome;GO:0005737:cytoplasm;GO:0036464:cytoplasmic ribonucleoprotein granule;GO:0005856:cytoskeleton;GO:0005634:nucleus;GO:0005886:plasma membrane;	GO:0005524:ATP binding;GO:0046872:metal ion binding;GO:0004674:protein serine/threonine kinase activity;GO:0072518:Rho-dependent protein serine/threonine kinase activity;GO:0031267:small GTPase binding;	K17388	;ko04022 cGMP-PKG signaling pathway;ko04024 cAMP signaling pathway;ko04062 Chemokine signaling pathway;ko04071 Sphingolipid signaling pathway;ko04270 Vascular smooth muscle contraction;ko04310 Wnt signaling pathway;ko04360 Axon guidance;ko04510 Focal adhesion;ko04530 Tight junction;ko04611 Platelet activation;ko04670 Leukocyte transendothelial migration;ko04810 Regulation of actin cytoskeleton;ko…
ENSG00000128487	2599.64883884753	0.644654979896897	-0.633401	0.186020575039239	-3.405	0.000661630093854965	0.0149792652867467	17	20008865	20319026	+	SPECC1	sperm antigen with calponin homology and coiled-coil domains 1 [Source:HGNC Symbol%3BAcc:HGNC:30615]	GO:0030036:actin cytoskeleton organization;GO:0034332:adherens junction organization;GO:0007155:cell adhesion;GO:0007049:cell cycle;GO:0051301:cell division;GO:0016477:cell migration;GO:0060325:face morphogenesis;GO:0030835:negative regulation of actin filament depolymerization;GO:0007026:negative regulation of microtubule depolymerization;GO:0036032:neural crest cell delamination;GO:0051897:posi…	GO:0005829:cytosol;GO:0001650:fibrillar center;GO:0031941:filamentous actin;GO:0043231:intracellular membrane-bounded organelle;GO:0016020:membrane;GO:0005815:microtubule organizing center;GO:0005654:nucleoplasm;GO:0015629:actin cytoskeleton;GO:0005911:cell-cell junction;GO:0005737:cytoplasm;GO:0005921:gap junction;GO:0015630:microtubule cytoskeleton;GO:0005819:spindle;	GO:0008013:beta-catenin binding;	K15696;K11447;K09488;K17985;K09228	-;ko05202 Transcriptional misregulation in cancer;;ko05012 Parkinson disease;ko05022 Pathways of neurodegeneration - multiple diseases;;ko04137 Mitophagy - animal;ko04140 Autophagy - animal;ko05010 Alzheimer disease;ko05014 Amyotrophic lateral sclerosis;ko05016 Huntington disease;ko05017 Spinocerebellar ataxia;ko05022 Pathways of neurodegeneration - multiple diseases;;ko05168 Herpes simplex virus…
ENSG00000163946	3490.38424733093	0.644477719880176	-0.633798	0.207199447236263	-3.05888	0.00222168392414217	0.0289384407659072	3	56620132	56683265	-	TASOR	transcription activation suppressor [Source:HGNC Symbol%3BAcc:HGNC:30314]	GO:0008595:anterior/posterior axis specification, embryo;GO:0001701:in utero embryonic development;GO:0060809:mesodermal to mesenchymal transition involved in gastrulation;GO:0090307:mitotic spindle assembly;GO:0045814:negative regulation of gene expression, epigenetic;GO:0045869:negative regulation of single stranded viral RNA replication via double stranded DNA intermediate;GO:0090309:positive …	GO:0000792:heterochromatin;GO:0005654:nucleoplasm;	GO:0003682:chromatin binding;GO:0003723:RNA binding;	K12581	;ko03018 RNA degradation;
ENSG00000198938	31611.196809507	0.644388883784652	-0.633996	0.206308386435246	-3.07305	0.00211881257848423	0.0284025741344928	MT	9207	9990	+	MT-CO3	mitochondrially encoded cytochrome c oxidase III [Source:HGNC Symbol%3BAcc:HGNC:7422]	GO:0009060:aerobic respiration;GO:0006123:mitochondrial electron transport, cytochrome c to oxygen;GO:0008535:respiratory chain complex IV assembly;	GO:0016021:integral component of membrane;GO:0005743:mitochondrial inner membrane;GO:0005739:mitochondrion;GO:0045277:respiratory chain complex IV;	GO:0004129:cytochrome-c oxidase activity;GO:0009055:electron carrier activity;GO:0015453:oxidoreduction-driven active transmembrane transporter activity;	K02262	;ko00190 Oxidative phosphorylation;ko01100 Metabolic pathways;ko04260 Cardiac muscle contraction;ko04714 Thermogenesis;ko04932 Non-alcoholic fatty liver disease;ko05010 Alzheimer disease;ko05012 Parkinson disease;ko05014 Amyotrophic lateral sclerosis;ko05016 Huntington disease;ko05020 Prion disease;ko05022 Pathways of neurodegeneration - multiple diseases;
ENSG00000105173	246.163892920921	0.644370373302378	-0.634038	0.166702845441153	-3.8034	0.000142722485155418	0.00636665900279489	19	29811991	29824312	+	CCNE1	cyclin E1 [Source:HGNC Symbol%3BAcc:HGNC:1589]	GO:0051301:cell division;GO:0006270:DNA replication initiation;GO:0000082:G1/S transition of mitotic cell cycle;GO:0007129:synapsis;GO:0044772:mitotic cell cycle phase transition;GO:0000122:negative regulation of transcription from RNA polymerase II promoter;GO:1902462:positive regulation of mesenchymal stem cell proliferation;GO:0006468:protein phosphorylation;GO:1903827:regulation of cellular p…	GO:0005813:centrosome;GO:0097134:cyclin E1-CDK2 complex;GO:0000307:cyclin-dependent protein kinase holoenzyme complex;GO:0005737:cytoplasm;GO:0005829:cytosol;GO:0005654:nucleoplasm;GO:0005634:nucleus;	GO:0016538:cyclin-dependent protein serine/threonine kinase regulator activity;GO:0016301:kinase activity;GO:0019901:protein kinase binding;GO:0044877:macromolecular complex binding;	K06626	;ko04110 Cell cycle;ko04114 Oocyte meiosis;ko04115 p53 signaling pathway;ko04151 PI3K-Akt signaling pathway;ko04218 Cellular senescence;ko04391 Hippo signaling pathway - fly;ko04934 Cushing syndrome;ko05161 Hepatitis B;ko05162 Measles;ko05165 Human papillomavirus infection;ko05166 Human T-cell leukemia virus 1 infection;ko05169 Epstein-Barr virus infection;ko05200 Pathways in cancer;ko05203 Viral…
ENSG00000150625	4610.35894524635	0.643808801441944	-0.635296	0.209384647199167	-3.03411	0.00241247430756193	0.0302620938915879	4	175632934	176002664	-	GPM6A	glycoprotein M6A [Source:HGNC Symbol%3BAcc:HGNC:4460]	GO:0003407:neural retina development;GO:0001764:neuron migration;GO:0031175:neuron projection development;GO:0048812:neuron projection morphogenesis;GO:0051491:positive regulation of filopodium assembly;GO:0050807:regulation of synapse organization;GO:0009617:response to bacterium;GO:0048863:stem cell differentiation;GO:0007416:synapse assembly;	GO:0044295:axonal growth cone;GO:0043197:dendritic spine;GO:0070062:extracellular exosome;GO:1903561:extracellular vesicle;GO:0030175:filopodium;GO:0043005:neuron projection;GO:0043025:neuronal cell body;GO:0005886:plasma membrane;	GO:0005262:calcium channel activity;	K08898	-
ENSG00000011028	2183.11935612237	0.643800924179142	-0.635313	0.195801321570792	-3.24468	0.00117580958519162	0.0204604540027821	17	62627670	62693597	+	MRC2	mannose receptor C type 2 [Source:HGNC Symbol%3BAcc:HGNC:16875]	GO:0030574:collagen catabolic process;GO:0006897:endocytosis;GO:0001649:osteoblast differentiation;	GO:0005925:focal adhesion;GO:0016021:integral component of membrane;GO:0016020:membrane;GO:0009986:cell surface;GO:0005886:plasma membrane;	GO:0030246:carbohydrate binding;GO:0005518:collagen binding;GO:0038023:signaling receptor activity;	K06560	;ko04145 Phagosome;ko05152 Tuberculosis;
ENSG00000179195	2040.0331967075	0.643692683510096	-0.635556	0.21623715999994	-2.93916	0.00329101103687859	0.0354826946447321	12	123971845	124015439	+	ZNF664	zinc finger protein 664 [Source:HGNC Symbol%3BAcc:HGNC:25406]	GO:0000122:negative regulation of transcription from RNA polymerase II promoter;GO:0006357:regulation of transcription from RNA polymerase II promoter;	GO:0005634:nucleus;	GO:0003677:DNA binding;GO:0000981:sequence-specific DNA binding RNA polymerase II transcription factor activity;GO:0001227:RNA polymerase II transcription regulatory region sequence-specific DNA binding transcription factor activity involved in negative regulation of transcription;GO:0046872:metal ion binding;GO:0003723:RNA binding;GO:0000978:RNA polymerase II core promoter proximal region sequen…	K09228	;ko05168 Herpes simplex virus 1 infection;
ENSG00000179387	542.846031360074	0.643684923607724	-0.635573	0.201583867331189	-3.1529	0.00161658160661486	0.0242271214093912	4	140524168	140553770	+	ELMOD2	ELMO domain containing 2 [Source:HGNC Symbol%3BAcc:HGNC:28111]	GO:0051607:defense response to virus;GO:0043547:positive regulation of GTPase activity;GO:0050688:regulation of defense response to virus;	GO:0016020:membrane;	GO:0005096:GTPase activator activity;	-	-
ENSG00000041982	9159.47130412411	0.643469449907568	-0.636056	0.220358561757789	-2.88646	0.00389600774391122	0.0392882452072988	9	115019575	115118257	-	TNC	tenascin C [Source:HGNC Symbol%3BAcc:HGNC:5318]	GO:0060447:bud outgrowth involved in lung branching;GO:0007155:cell adhesion;GO:0071799:cellular response to prostaglandin D stimulus;GO:0071300:cellular response to retinoic acid;GO:0071305:cellular response to vitamin D;GO:0060739:mesenchymal-epithelial cell signaling involved in prostate gland development;GO:0007162:negative regulation of cell adhesion;GO:0007528:neuromuscular junction develop…	GO:0005604:basement membrane;GO:0005788:endoplasmic reticulum lumen;GO:0005576:extracellular region;GO:0005615:extracellular space;GO:0005925:focal adhesion;GO:0005614:interstitial matrix;GO:0016020:membrane;	GO:0005201:extracellular matrix structural constituent;GO:0045545:syndecan binding;GO:0005102:receptor binding;	K06252	;ko04151 PI3K-Akt signaling pathway;ko04510 Focal adhesion;ko04512 ECM-receptor interaction;ko05165 Human papillomavirus infection;ko05206 MicroRNAs in cancer;
ENSG00000173218	2774.99523408833	0.643462721666884	-0.636072	0.157441172670647	-4.04006	5.3437903790001e-05	0.00365641065368077	1	115641970	115698224	+	VANGL1	VANGL planar cell polarity protein 1 [Source:HGNC Symbol%3BAcc:HGNC:15512]	GO:0043473:pigmentation;GO:0060071:Wnt signaling pathway, planar cell polarity pathway;	GO:0016021:integral component of membrane;GO:0016328:lateral plasma membrane;GO:0005886:plasma membrane;	-	K04510	;ko04310 Wnt signaling pathway;
ENSG00000164961	865.08336069348	0.643421669564111	-0.636164	0.202776938977036	-3.13726	0.00170536001357676	0.0247843065302596	8	125024260	125091819	-	WASHC5	WASH complex subunit 5 [Source:HGNC Symbol%3BAcc:HGNC:28984]	GO:0030041:actin filament polymerization;GO:0034629:cellular protein complex localization;GO:0016197:endosomal transport;GO:0007032:endosome organization;GO:0007040:lysosome organization;GO:0090306:spindle assembly involved in meiosis;GO:0001556:oocyte maturation;GO:0040038:polar body extrusion after meiotic divisions;GO:0010976:positive regulation of neuron projection development;GO:0015031:prot…	GO:0005829:cytosol;GO:0005769:early endosome;GO:0005783:endoplasmic reticulum;GO:0005768:endosome;GO:0043005:neuron projection;GO:0043025:neuronal cell body;GO:0005654:nucleoplasm;GO:0071203:WASH complex;	-	K18464	;ko04144 Endocytosis;
ENSG00000131724	1394.88200662168	0.643340103203887	-0.636346	0.186505663491568	-3.41194	0.000645018801090526	0.0147820924323426	X	118727133	118794535	+	IL13RA1	interleukin 13 receptor subunit alpha 1 [Source:HGNC Symbol%3BAcc:HGNC:5974]	GO:0007166:cell surface receptor signaling pathway;GO:0019221:cytokine-mediated signaling pathway;GO:0038165:oncostatin-M-mediated signaling pathway;GO:0008284:positive regulation of cell proliferation;	GO:0009897:external side of plasma membrane;GO:0005898:interleukin-13 receptor complex;GO:0005886:plasma membrane;GO:0043235:receptor complex;	GO:0005127:ciliary neurotrophic factor receptor binding;GO:0019955:cytokine binding;GO:0004896:cytokine receptor activity;GO:0004923:leukemia inhibitory factor receptor activity;	K05076	;ko04060 Cytokine-cytokine receptor interaction;ko04630 JAK-STAT signaling pathway;ko05200 Pathways in cancer;
ENSG00000163535	1453.67975568548	0.643026302571024	-0.63705	0.165538965007433	-3.84834	0.000118920567582322	0.00572233535006255	2	200510008	200584096	+	SGO2	shugoshin 2 [Source:HGNC Symbol%3BAcc:HGNC:30812]	GO:0051301:cell division;GO:0045143:homologous chromosome segregation;GO:0051177:meiotic sister chromatid cohesion;GO:0051754:meiotic sister chromatid cohesion, centromeric;GO:0000070:mitotic sister chromatid segregation;	GO:0000775:chromosome, centromeric region;GO:0005829:cytosol;GO:0000776:kinetochore;GO:0030892:mitotic cohesin complex;GO:0016604:nuclear body;GO:0005654:nucleoplasm;	-	K11581	-
ENSG00000116127	763.529	0.642493321746067	-0.638247	0.183896643343744	-3.47068	0.00051913980471368	0.0130767426921433	2	73385758	73625166	+	ALMS1	ALMS1 centrosome and basal body associated protein [Source:HGNC Symbol%3BAcc:HGNC:428]	GO:0016197:endosomal transport;GO:0046599:regulation of centriole replication;GO:0051492:regulation of stress fiber assembly;	GO:0005813:centrosome;GO:0005929:cilium;GO:0005829:cytosol;GO:0000922:spindle pole;GO:0070062:extracellular exosome;GO:0016020:membrane;	GO:0008017:microtubule binding;GO:0042803:protein homodimerization activity;	K16741	-
ENSG00000153107	968.53186414403	0.642386938404093	-0.638486	0.170460965865105	-3.74564	0.00017993394723501	0.00717927632752494	2	111611639	111884690	-	ANAPC1	anaphase promoting complex subunit 1 [Source:HGNC Symbol%3BAcc:HGNC:19988]	GO:0031145:anaphase-promoting complex-dependent proteasomal ubiquitin-dependent protein catabolic process;GO:0051301:cell division;GO:0007091:metaphase/anaphase transition of mitotic cell cycle;GO:0070979:protein K11-linked ubiquitination;	GO:0005680:anaphase-promoting complex;GO:0005829:cytosol;GO:0005654:nucleoplasm;	GO:0060090:binding, bridging;	K03348	;ko04110 Cell cycle;ko04114 Oocyte meiosis;ko04120 Ubiquitin mediated proteolysis;ko04914 Progesterone-mediated oocyte maturation;ko05166 Human T-cell leukemia virus 1 infection;
ENSG00000129116	5983.28408209985	0.642371602373126	-0.63852	0.210851846464255	-3.02829	0.00245944106567459	0.0304429574423658	4	168497052	168928457	+	PALLD	palladin%2C cytoskeletal associated protein [Source:HGNC Symbol%3BAcc:HGNC:17068]	GO:0030036:actin cytoskeleton organization;GO:0007411:axon guidance;GO:0016477:cell migration;GO:0007010:cytoskeleton organization;GO:0070593:dendrite self-avoidance;GO:0003382:epithelial cell morphogenesis;GO:0007156:homophilic cell adhesion via plasma membrane adhesion molecules;GO:0003334:keratinocyte development;GO:0031175:neuron projection development;GO:0071803:positive regulation of podoso…	GO:0015629:actin cytoskeleton;GO:0005884:actin filament;GO:0030424:axon;GO:0005829:cytosol;GO:0060076:excitatory synapse;GO:0005925:focal adhesion;GO:0030426:growth cone;GO:0030027:lamellipodium;GO:0005634:nucleus;GO:0005886:plasma membrane;GO:0002102:podosome;GO:0001726:ruffle;GO:0001725:stress fiber;GO:0030018:Z disc;GO:0044295:axonal growth cone;GO:0005856:cytoskeleton;GO:0030175:filopodium;GO…	GO:0003779:actin binding;GO:0098632:protein binding involved in cell-cell adhesion;GO:0051371:muscle alpha-actinin binding;GO:0008046:axon guidance receptor activity;GO:0008092:cytoskeletal protein binding;	K01081	;ko00230 Purine metabolism;ko00240 Pyrimidine metabolism;ko00760 Nicotinate and nicotinamide metabolism;ko01100 Metabolic pathways;
ENSG00000135617	192.032356807587	0.642343653067342	-0.638583	0.200899237898794	-3.17862	0.00147976895307494	0.0230914936212373	2	73228010	73233239	-	PRADC1	protease associated domain containing 1 [Source:HGNC Symbol%3BAcc:HGNC:16047]	-	GO:0005576:extracellular region;	-	-	-
ENSG00000091317	2845.69394729946	0.642283974849225	-0.638717	0.170453669705269	-3.74716	0.000178849600028592	0.00717927632752494	3	32481312	32502852	-	CMTM6	CKLF like MARVEL transmembrane domain containing 6 [Source:HGNC Symbol%3BAcc:HGNC:19177]	GO:0032456:endocytic recycling;GO:0015031:protein transport;GO:0031647:regulation of protein stability;	GO:0035577:azurophil granule membrane;GO:0031901:early endosome membrane;GO:0016021:integral component of membrane;GO:0043231:intracellular membrane-bounded organelle;GO:0016020:membrane;GO:0005886:plasma membrane;GO:0055038:recycling endosome membrane;GO:0035579:specific granule membrane;	-	-	-
ENSG00000148358	2332.40495379235	0.641983776999221	-0.639391	0.16247110148164	-3.93542	8.30529613527005e-05	0.00451076732247383	9	130053426	130140169	+	GPR107	G protein-coupled receptor 107 [Source:HGNC Symbol%3BAcc:HGNC:17830]	GO:0072583:clathrin-mediated endocytosis;	GO:0030136:clathrin-coated vesicle;GO:0005769:early endosome;GO:0005794:Golgi apparatus;GO:0016021:integral component of membrane;GO:0016020:membrane;GO:0005654:nucleoplasm;GO:0005886:plasma membrane;	GO:0032050:clathrin heavy chain binding;	-	-
ENSG00000117020	1352.04742144029	0.64187057290765	-0.639646	0.209332329752382	-3.05565	0.00224575598087707	0.0290976088777709	1	243488233	243851079	-	AKT3	AKT serine/threonine kinase 3 [Source:HGNC Symbol%3BAcc:HGNC:393]	GO:0048854:brain morphogenesis;GO:0048873:homeostasis of number of cells within a tissue;GO:0035556:intracellular signal transduction;GO:0000002:mitochondrial genome maintenance;GO:2000773:negative regulation of cellular senescence;GO:0018105:peptidyl-serine phosphorylation;GO:0045766:positive regulation of angiogenesis;GO:0043536:positive regulation of blood vessel endothelial cell migration;GO:…	GO:0005737:cytoplasm;GO:0016020:membrane;GO:0005634:nucleus;GO:0005886:plasma membrane;	GO:0005524:ATP binding;GO:0004672:protein kinase activity;GO:0004674:protein serine/threonine kinase activity;GO:0005080:protein kinase C binding;GO:0004519:endonuclease activity;GO:0046872:metal ion binding;GO:0003964:RNA-directed DNA polymerase activity;	K04456	;ko01521 EGFR tyrosine kinase inhibitor resistance;ko01522 Endocrine resistance;ko01524 Platinum drug resistance;ko04010 MAPK signaling pathway;ko04012 ErbB signaling pathway;ko04014 Ras signaling pathway;ko04015 Rap1 signaling pathway;ko04022 cGMP-PKG signaling pathway;ko04024 cAMP signaling pathway;ko04062 Chemokine signaling pathway;ko04066 HIF-1 signaling pathway;ko04068 FoxO signaling pathwa…
ENSG00000164292	5400.25779978562	0.641843691528844	-0.639706	0.214605609757201	-2.98085	0.00287454088150202	0.0334246342592679	5	95713522	95824383	+	RHOBTB3	Rho related BTB domain containing 3 [Source:HGNC Symbol%3BAcc:HGNC:18757]	GO:0007015:actin filament organization;GO:0016477:cell migration;GO:0030865:cortical cytoskeleton organization;GO:0007163:establishment or maintenance of cell polarity;GO:0008584:male gonad development;GO:0032956:regulation of actin cytoskeleton organization;GO:0008360:regulation of cell shape;GO:0042147:retrograde transport, endosome to Golgi;	GO:0005938:cell cortex;GO:0042995:cell projection;GO:0031410:cytoplasmic vesicle;GO:0005856:cytoskeleton;GO:0005829:cytosol;GO:0070062:extracellular exosome;GO:0043231:intracellular membrane-bounded organelle;GO:0005886:plasma membrane;GO:0032588:trans-Golgi network membrane;GO:0005737:cytoplasm;GO:0005794:Golgi apparatus;	GO:0005524:ATP binding;GO:0005525:GTP binding;GO:0003924:GTPase activity;GO:0019901:protein kinase binding;GO:0031267:small GTPase binding;	K07869	-
ENSG00000012660	7815.82630071141	0.641830112989399	-0.639737	0.212978528124358	-3.00376	0.00266664633321685	0.032107625575088	6	53267398	53349179	-	ELOVL5	ELOVL fatty acid elongase 5 [Source:HGNC Symbol%3BAcc:HGNC:21308]	GO:0036109:alpha-linolenic acid metabolic process;GO:0034625:fatty acid elongation, monounsaturated fatty acid;GO:0034626:fatty acid elongation, polyunsaturated fatty acid;GO:0019367:fatty acid elongation, saturated fatty acid;GO:0043651:linoleic acid metabolic process;GO:0035338:long-chain fatty-acyl-CoA biosynthetic process;GO:0045723:positive regulation of fatty acid biosynthetic process;GO:00…	GO:0030425:dendrite;GO:0097447:dendritic tree;GO:0005783:endoplasmic reticulum;GO:0005789:endoplasmic reticulum membrane;GO:0030176:integral component of endoplasmic reticulum membrane;GO:0016020:membrane;GO:0043025:neuronal cell body;GO:0016021:integral component of membrane;	GO:0009922:fatty acid elongase activity;	K10244;K02910	;ko00062 Fatty acid elongation;ko01040 Biosynthesis of unsaturated fatty acids;ko01100 Metabolic pathways;ko01212 Fatty acid metabolism;;ko03010 Ribosome;ko05171 Coronavirus disease - COVID-19;
ENSG00000196305	2860.80645605726	0.641632260471605	-0.640181	0.140768699722492	-4.54775	5.42214663741992e-06	0.000927375158907489	9	92210207	92293854	-	IARS1	isoleucyl-tRNA synthetase 1 [Source:HGNC Symbol%3BAcc:HGNC:5330]	GO:0006428:isoleucyl-tRNA aminoacylation;GO:0001649:osteoblast differentiation;GO:0006418:tRNA aminoacylation for protein translation;	GO:0017101:aminoacyl-tRNA synthetase multienzyme complex;GO:0005737:cytoplasm;GO:0005829:cytosol;GO:0070062:extracellular exosome;GO:0016020:membrane;GO:0005654:nucleoplasm;	GO:0002161:aminoacyl-tRNA editing activity;GO:0005524:ATP binding;GO:0051020:GTPase binding;GO:0004822:isoleucine-tRNA ligase activity;GO:0000049:tRNA binding;	K01870	;ko00970 Aminoacyl-tRNA biosynthesis;
ENSG00000172795	1630.24607665943	0.641581289978733	-0.640296	0.186931833307945	-3.42529	0.000614140049280752	0.0144733950196637	5	112976702	113022195	+	DCP2	decapping mRNA 2 [Source:HGNC Symbol%3BAcc:HGNC:24452]	GO:0000290:deadenylation-dependent decapping of nuclear-transcribed mRNA;GO:0043928:exonucleolytic nuclear-transcribed mRNA catabolic process involved in deadenylation-dependent decay;GO:0071044:histone mRNA catabolic process;GO:0006402:mRNA catabolic process;GO:0032211:negative regulation of telomere maintenance via telomerase;GO:0000184:nuclear-transcribed mRNA catabolic process, nonsense-media…	GO:0030054:cell junction;GO:0005737:cytoplasm;GO:0036464:cytoplasmic ribonucleoprotein granule;GO:0005829:cytosol;GO:0005654:nucleoplasm;GO:0000932:cytoplasmic mRNA processing body;GO:0016442:RISC complex;GO:0005634:nucleus;	GO:0004534:5'-3' exoribonuclease activity;GO:0016896:exoribonuclease activity, producing 5'-phosphomonoesters;GO:0050072:m7G(5')pppN diphosphatase activity;GO:0030145:manganese ion binding;GO:0070034:telomeric RNA binding;GO:0003723:RNA binding;	K12613	;ko03018 RNA degradation;
ENSG00000113657	3396.74780207367	0.641510300667188	-0.640456	0.172679190714674	-3.70893	0.000208133940021679	0.00788537825930233	5	147390808	147510068	-	DPYSL3	dihydropyrimidinase like 3 [Source:HGNC Symbol%3BAcc:HGNC:3015]	GO:0051764:actin crosslink formation;GO:0051017:actin filament bundle assembly;GO:0051491:positive regulation of filopodium assembly;GO:0030334:regulation of cell migration;GO:0010975:regulation of neuron projection development;GO:0048678:response to axon injury;GO:0071345:cellular response to cytokine stimulus;GO:0030336:negative regulation of cell migration;GO:0010977:negative regulation of neu…	GO:0005737:cytoplasm;GO:0030426:growth cone;GO:0044297:cell body;GO:0005829:cytosol;GO:0070382:exocytic vesicle;GO:0005615:extracellular space;GO:0031941:filamentous actin;GO:0030027:lamellipodium;GO:0045202:synapse;	GO:0016810:hydrolase activity, acting on carbon-nitrogen (but not peptide) bonds;GO:0035374:chondroitin sulfate binding;GO:0031005:filamin binding;GO:0042802:identical protein binding;GO:0017124:SH3 domain binding;	K07528	;ko04360 Axon guidance;
ENSG00000116062	2312.79030627289	0.641269681412319	-0.640997	0.174841602092308	-3.66616	0.000246222067680755	0.0086699135125706	2	47695530	47810063	+	MSH6	mutS homolog 6 [Source:HGNC Symbol%3BAcc:HGNC:7329]	GO:0008340:determination of adult lifespan;GO:0006281:DNA repair;GO:0036297:interstrand cross-link repair;GO:0097193:intrinsic apoptotic signaling pathway;GO:0008630:intrinsic apoptotic signaling pathway in response to DNA damage;GO:0045190:isotype switching;GO:0000710:meiotic mismatch repair;GO:0006298:mismatch repair;GO:0045910:negative regulation of DNA recombination;GO:0051096:positive regula…	GO:0000785:chromatin;GO:0005829:cytosol;GO:0005794:Golgi apparatus;GO:0043231:intracellular membrane-bounded organelle;GO:0032300:mismatch repair complex;GO:0032301:MutSalpha complex;GO:0005654:nucleoplasm;GO:0005634:nucleus;	GO:0005524:ATP binding;GO:0008094:DNA-dependent ATPase activity;GO:0003682:chromatin binding;GO:0003684:damaged DNA binding;GO:0019899:enzyme binding;GO:0032137:guanine/thymine mispair binding;GO:0035064:methylated histone binding;GO:0030983:mismatched DNA binding;	K08737;K09228;K16467	-
ENSG00000113594	362.645336452773	0.641263751589638	-0.64101	0.218816261672479	-2.92945	0.00339567739788551	0.0361167819895925	5	38474668	38608354	-	LIFR	LIF receptor subunit alpha [Source:HGNC Symbol%3BAcc:HGNC:6597]	GO:0007166:cell surface receptor signaling pathway;GO:0070120:ciliary neurotrophic factor-mediated signaling pathway;GO:0019221:cytokine-mediated signaling pathway;GO:0048861:leukemia inhibitory factor signaling pathway;GO:0038165:oncostatin-M-mediated signaling pathway;GO:0008284:positive regulation of cell proliferation;GO:0034097:response to cytokine;	GO:0009897:external side of plasma membrane;GO:0070062:extracellular exosome;GO:0005887:integral component of plasma membrane;GO:0005886:plasma membrane;GO:0043235:receptor complex;	GO:0005127:ciliary neurotrophic factor receptor binding;GO:0019955:cytokine binding;GO:0004896:cytokine receptor activity;GO:0019838:growth factor binding;GO:0004923:leukemia inhibitory factor receptor activity;	K05058	;ko04060 Cytokine-cytokine receptor interaction;ko04550 Signaling pathways regulating pluripotency of stem cells;ko04630 JAK-STAT signaling pathway;
ENSG00000115762	3623.29446876756	0.64086177351433	-0.641915	0.215383843139208	-2.98033	0.00287938236173848	0.0334549355927145	2	131104847	131353709	+	PLEKHB2	pleckstrin homology domain containing B2 [Source:HGNC Symbol%3BAcc:HGNC:19236]	GO:0045595:regulation of cell differentiation;	GO:0016021:integral component of membrane;GO:0055038:recycling endosome membrane;GO:0005654:nucleoplasm;	GO:0005547:phosphatidylinositol-3,4,5-trisphosphate binding;	K17985;K04257	;ko04137 Mitophagy - animal;ko04140 Autophagy - animal;ko05010 Alzheimer disease;ko05014 Amyotrophic lateral sclerosis;ko05016 Huntington disease;ko05017 Spinocerebellar ataxia;ko05022 Pathways of neurodegeneration - multiple diseases;;ko04740 Olfactory transduction;
ENSG00000151690	1851.56659585525	0.640843894772599	-0.641955	0.212459910537512	-3.02154	0.00251496289017326	0.0309510030028313	2	190408355	190509205	+	MFSD6	major facilitator superfamily domain containing 6 [Source:HGNC Symbol%3BAcc:HGNC:24711]	GO:0042590:antigen processing and presentation of exogenous peptide antigen via MHC class I;GO:0002250:adaptive immune response;	GO:0016021:integral component of membrane;GO:0016020:membrane;GO:0005886:plasma membrane;	GO:0042288:MHC class I protein binding;GO:0032393:MHC class I receptor activity;	-	-
ENSG00000276043	1619.37875456084	0.640781564786072	-0.642095	0.151481246931792	-4.23878	2.24739259516999e-05	0.00215591219145634	19	4903080	4962154	+	UHRF1	ubiquitin like with PHD and ring finger domains 1 [Source:HGNC Symbol%3BAcc:HGNC:12556]	GO:0007049:cell cycle;GO:0006281:DNA repair;GO:0010390:histone monoubiquitination;GO:0016574:histone ubiquitination;GO:0010216:maintenance of DNA methylation;GO:0000122:negative regulation of transcription from RNA polymerase II promoter;GO:0032270:positive regulation of cellular protein metabolic process;GO:2000373:positive regulation of DNA topoisomerase (ATP-hydrolyzing) activity;GO:0045944:po…	GO:0000785:chromatin;GO:0000791:euchromatin;GO:0000792:heterochromatin;GO:0016363:nuclear matrix;GO:0005654:nucleoplasm;GO:0005634:nucleus;GO:0005657:replication fork;	GO:0000987:core promoter proximal region sequence-specific DNA binding;GO:0044729:hemi-methylated DNA-binding;GO:0042393:histone binding;GO:0042802:identical protein binding;GO:0008327:methyl-CpG binding;GO:0035064:methylated histone binding;GO:0031493:nucleosomal histone binding;GO:0061630:ubiquitin protein ligase activity;GO:0004842:ubiquitin-protein transferase activity;GO:0008270:zinc ion bin…	K10638	-
ENSG00000167191	223.423346002486	0.6405510926664	-0.642614	0.214445771285843	-2.99663	0.00272982595529251	0.0324512671923452	16	19856691	19886167	-	GPRC5B	G protein-coupled receptor class C group 5 member B [Source:HGNC Symbol%3BAcc:HGNC:13308]	GO:0090263:positive regulation of canonical Wnt signaling pathway;GO:0043123:positive regulation of I-kappaB kinase/NF-kappaB signaling;GO:0050729:positive regulation of inflammatory response;GO:0060907:positive regulation of macrophage cytokine production;GO:0045666:positive regulation of neuron differentiation;GO:0061098:positive regulation of protein tyrosine kinase activity;	GO:0009986:cell surface;GO:0030659:cytoplasmic vesicle membrane;GO:0005829:cytosol;GO:0070062:extracellular exosome;GO:0005615:extracellular space;GO:0016021:integral component of membrane;GO:0043231:intracellular membrane-bounded organelle;GO:0005730:nucleolus;GO:0005654:nucleoplasm;GO:0005886:plasma membrane;GO:0043235:receptor complex;	GO:0004930:G-protein coupled receptor activity;GO:0001664:G-protein coupled receptor binding;GO:0030295:protein kinase activator activity;GO:0019901:protein kinase binding;	K04619	-
ENSG00000134954	2114.11257890002	0.640304982876461	-0.643169	0.138306665249898	-4.65031	3.31436587363261e-06	0.000688881740262668	11	128458761	128587558	-	ETS1	ETS proto-oncogene 1%2C transcription factor [Source:HGNC Symbol%3BAcc:HGNC:3488]	GO:0060055:angiogenesis involved in wound healing;GO:0030154:cell differentiation;GO:0048870:cell motility;GO:0070301:cellular response to hydrogen peroxide;GO:0044849:estrous cycle;GO:0007565:female pregnancy;GO:0021854:hypothalamus development;GO:0006955:immune response;GO:0045786:negative regulation of cell cycle;GO:0008285:negative regulation of cell proliferation;GO:0021983:pituitary gland d…	GO:0000785:chromatin;GO:0005737:cytoplasm;GO:0005654:nucleoplasm;GO:0005634:nucleus;GO:0005667:transcription factor complex;	GO:0003677:DNA binding;GO:0001228:RNA polymerase II transcription regulatory region sequence-specific DNA binding transcription factor activity involved in positive regulation of transcription;GO:0003700:sequence-specific DNA binding transcription factor activity;GO:0000981:sequence-specific DNA binding RNA polymerase II transcription factor activity;GO:0035035:histone acetyltransferase binding;G…	K02678;K12022	-
ENSG00000080298	758.807546956163	0.640279482573916	-0.643226	0.185675153822277	-3.46426	0.000531699730031013	0.0133020659261023	9	3218297	3526004	-	RFX3	regulatory factor X3 [Source:HGNC Symbol%3BAcc:HGNC:9984]	GO:0048469:cell maturation;GO:0060271:cilium morphogenesis;GO:0060285:cilium-dependent cell motility;GO:0031018:endocrine pancreas development;GO:0060287:epithelial cilium movement involved in determination of left/right asymmetry;GO:0045892:negative regulation of transcription, DNA-templated;GO:0045944:positive regulation of transcription from RNA polymerase II promoter;GO:0045893:positive regul…	GO:0000785:chromatin;GO:0005576:extracellular region;GO:0005634:nucleus;GO:0005667:transcription factor complex;	GO:0003677:DNA binding;GO:0003700:sequence-specific DNA binding transcription factor activity;GO:0000981:sequence-specific DNA binding RNA polymerase II transcription factor activity;GO:0000978:RNA polymerase II core promoter proximal region sequence-specific DNA binding;GO:0000976:transcription regulatory region sequence-specific DNA binding;GO:0043565:sequence-specific DNA binding;	K09173	-
ENSG00000186591	10675.9759111769	0.63985835199913	-0.644176	0.225989602606857	-2.85047	0.0043655307930959	0.0417979323855919	7	129830732	129952960	-	UBE2H	ubiquitin conjugating enzyme E2 H [Source:HGNC Symbol%3BAcc:HGNC:12484]	GO:0043161:proteasome-mediated ubiquitin-dependent protein catabolic process;GO:0070979:protein K11-linked ubiquitination;GO:0070936:protein K48-linked ubiquitination;GO:0000209:protein polyubiquitination;GO:0006511:ubiquitin-dependent protein catabolic process;	GO:0005829:cytosol;GO:0005634:nucleus;	GO:0005524:ATP binding;GO:0061631:ubiquitin conjugating enzyme activity;GO:0004842:ubiquitin-protein transferase activity;	K10576	;ko04120 Ubiquitin mediated proteolysis;
ENSG00000131558	1751.1115841985	0.639783331996459	-0.644345	0.191598092521712	-3.363	0.00077099922524727	0.0163913366262871	7	133253073	134066589	+	EXOC4	exocyst complex component 4 [Source:HGNC Symbol%3BAcc:HGNC:30389]	GO:0007268:synaptic transmission;GO:0006887:exocytosis;GO:0006893:Golgi to plasma membrane transport;GO:0048341:paraxial mesoderm formation;GO:0015031:protein transport;GO:0016241:regulation of macroautophagy;GO:0006904:vesicle docking involved in exocytosis;GO:0090522:vesicle tethering involved in exocytosis;GO:0030010:establishment of cell polarity;GO:0055108:Golgi to transport vesicle transpor…	GO:0005737:cytoplasm;GO:0005829:cytosol;GO:0000145:exocyst;GO:0090543:Flemming body;GO:0032584:growth cone membrane;GO:0016020:membrane;GO:0005902:microvillus;GO:0035748:myelin sheath abaxonal region;GO:0005886:plasma membrane;GO:0045202:synapse;GO:0031252:cell leading edge;GO:0043198:dendritic shaft;GO:0030426:growth cone;GO:0043209:myelin sheath;GO:0043005:neuron projection;GO:0043025:neuronal …	GO:0030165:PDZ domain binding;GO:0047485:protein N-terminus binding;GO:0031267:small GTPase binding;GO:0044877:macromolecular complex binding;	K06111	;ko05132 Salmonella infection;
ENSG00000122870	579.176248297442	0.639762817801884	-0.644391	0.234076115647001	-2.75291	0.00590677713376488	0.0488369722689455	10	58512872	58831435	+	BICC1	BicC family RNA binding protein 1 [Source:HGNC Symbol%3BAcc:HGNC:19351]	GO:0007368:determination of left/right symmetry;GO:0007507:heart development;GO:0001822:kidney development;GO:0090090:negative regulation of canonical Wnt signaling pathway;	GO:0005737:cytoplasm;	GO:0003723:RNA binding;	K18756	-
ENSG00000111224	136.263766299591	0.639686360459838	-0.644563	0.234353296978987	-2.75039	0.0059524056419025	0.0490364011700186	12	3791047	3873448	-	PARP11	poly(ADP-ribose) polymerase family member 11 [Source:HGNC Symbol%3BAcc:HGNC:1186]	GO:0030154:cell differentiation;GO:0051028:mRNA transport;GO:0006998:nuclear envelope organization;GO:0070213:protein auto-ADP-ribosylation;GO:0015031:protein transport;GO:0007283:spermatogenesis;	GO:0005829:cytosol;GO:0016604:nuclear body;GO:0005635:nuclear envelope;GO:0005643:nuclear pore;GO:0005654:nucleoplasm;	GO:0003950:NAD+ ADP-ribosyltransferase activity;GO:1990404:protein ADP-ribosylase activity;	K15259	-
ENSG00000129173	373.314560172593	0.639252473902301	-0.645542	0.151560089550091	-4.25932	2.05053765493763e-05	0.0020415736582278	11	19224063	19241620	-	E2F8	E2F transcription factor 8 [Source:HGNC Symbol%3BAcc:HGNC:24727]	GO:0033301:cell cycle comprising mitosis without cytokinesis;GO:0008283:cell proliferation;GO:0060718:chorionic trophoblast cell differentiation;GO:0070365:hepatocyte differentiation;GO:0032466:negative regulation of cytokinesis;GO:0000122:negative regulation of transcription from RNA polymerase II promoter;GO:0001890:placenta development;GO:0032877:positive regulation of DNA endoreduplication;GO…	GO:0000785:chromatin;GO:0005829:cytosol;GO:0005730:nucleolus;GO:0005654:nucleoplasm;GO:0090575:RNA polymerase II transcription factor complex;	GO:0000987:core promoter proximal region sequence-specific DNA binding;GO:0003700:sequence-specific DNA binding transcription factor activity;GO:0000981:sequence-specific DNA binding RNA polymerase II transcription factor activity;GO:0001217:sequence-specific DNA binding bacterial-type RNA polymerase transcription factor activity involved in negative regulation of transcription;GO:0001227:RNA pol…	K09391	-
ENSG00000111880	947.847071379142	0.639208220110742	-0.645642	0.180936155449465	-3.56834	0.000359247001769129	0.0106881339591949	6	88609897	88963618	-	RNGTT	RNA guanylyltransferase and 5'-phosphatase [Source:HGNC Symbol%3BAcc:HGNC:10073]	GO:0006370:7-methylguanosine mRNA capping;GO:0006396:RNA processing;	GO:0005654:nucleoplasm;GO:0005634:nucleus;	GO:0005525:GTP binding;GO:0004484:mRNA guanylyltransferase activity;GO:0004651:polynucleotide 5'-phosphatase activity;GO:0004725:protein tyrosine phosphatase activity;GO:0008192:RNA guanylyltransferase activity;GO:0050355:triphosphatase activity;	K13917	;ko03015 mRNA surveillance pathway;
ENSG00000012232	2519.93748683172	0.639045525735676	-0.646009	0.144982632684036	-4.45577	8.35923009831811e-06	0.00122742554860846	8	28600469	28756561	+	EXTL3	exostosin like glycosyltransferase 3 [Source:HGNC Symbol%3BAcc:HGNC:3518]	GO:0015012:heparan sulfate proteoglycan biosynthetic process;GO:0030307:positive regulation of cell growth;GO:0006486:protein glycosylation;	GO:0005783:endoplasmic reticulum;GO:0005789:endoplasmic reticulum membrane;GO:0005794:Golgi apparatus;GO:0016021:integral component of membrane;GO:0005634:nucleus;	GO:0001888:glucuronyl-galactosyl-proteoglycan 4-alpha-N-acetylglucosaminyltransferase activity;GO:0016757:transferase activity, transferring glycosyl groups;GO:0046872:metal ion binding;GO:0003677:DNA binding;	K02370;K02927;K10087	;ko00534 Glycosaminoglycan biosynthesis - heparan sulfate / heparin;ko01100 Metabolic pathways;;ko03010 Ribosome;ko04120 Ubiquitin mediated proteolysis;ko04137 Mitophagy - animal;ko05012 Parkinson disease;ko05022 Pathways of neurodegeneration - multiple diseases;ko05131 Shigellosis;ko05167 Kaposi sarcoma-associated herpesvirus infection;ko05171 Coronavirus disease - COVID-19;;ko04142 Lysosome;
ENSG00000164434	543.569176193535	0.639028713151407	-0.646047	0.182840811942132	-3.53339	0.000410271513763133	0.0114975902686616	6	122779716	122784074	+	FABP7	fatty acid binding protein 7 [Source:HGNC Symbol%3BAcc:HGNC:3562]	GO:0050673:epithelial cell proliferation;GO:0008285:negative regulation of cell proliferation;GO:0007399:nervous system development;	GO:0005829:cytosol;GO:0005634:nucleus;	GO:0008289:lipid binding;	K08756	;ko03320 PPAR signaling pathway;
ENSG00000232104	330.970399706194	0.638768377105445	-0.646635	0.209135809026007	-3.09194	0.00198853585083292	0.0272513177726324	9	3526459	3691814	+	RFX3-DT	RFX3 divergent transcript [Source:HGNC Symbol%3BAcc:HGNC:51197]	-	-	-	-	-
ENSG00000136485	4100.2426220411	0.638560953055578	-0.647104	0.184645115993004	-3.50458	0.000457326494026319	0.0123313351046916	17	63550222	63594286	+	DCAF7	DDB1 and CUL4 associated factor 7 [Source:HGNC Symbol%3BAcc:HGNC:30915]	GO:0016567:protein ubiquitination;	GO:0080008:Cul4-RING E3 ubiquitin ligase complex;GO:0005737:cytoplasm;GO:0005829:cytosol;GO:0016604:nuclear body;GO:0016363:nuclear matrix;GO:0005654:nucleoplasm;GO:0005634:nucleus;GO:0032991:macromolecular complex;	GO:0030674:protein binding, bridging;	K11805	-
ENSG00000164187	1141.28672006896	0.63852364382106	-0.647188	0.20993415103994	-3.08281	0.00205052905211085	0.0278458868101986	5	36098407	36151887	-	LMBRD2	LMBR1 domain containing 2 [Source:HGNC Symbol%3BAcc:HGNC:25287]	GO:0071875:adrenergic receptor signaling pathway;	GO:0016021:integral component of membrane;GO:0016020:membrane;GO:0005886:plasma membrane;	-	-	-
ENSG00000135862	7744.2707555789	0.638016545886178	-0.648334	0.218526280220757	-2.96685	0.00300869664428002	0.0340583268365337	1	183023420	183145592	+	LAMC1	laminin subunit gamma 1 [Source:HGNC Symbol%3BAcc:HGNC:6492]	GO:0009887:organ morphogenesis;GO:0007155:cell adhesion;GO:0016477:cell migration;GO:0007492:endoderm development;GO:0022617:extracellular matrix disassembly;GO:0031581:hemidesmosome assembly;GO:0035633:maintenance of blood-brain barrier;GO:0050679:positive regulation of epithelial cell proliferation;GO:0065003:macromolecular complex assembly;GO:0034446:substrate adhesion-dependent cell spreading…	GO:0005604:basement membrane;GO:0005788:endoplasmic reticulum lumen;GO:0070062:extracellular exosome;GO:0005576:extracellular region;GO:0005615:extracellular space;GO:0005606:laminin-1 complex;GO:0043259:laminin-10 complex;GO:0043260:laminin-11 complex;	GO:0005201:extracellular matrix structural constituent;	K05635	;ko04151 PI3K-Akt signaling pathway;ko04510 Focal adhesion;ko04512 ECM-receptor interaction;ko05020 Prion disease;ko05145 Toxoplasmosis;ko05146 Amoebiasis;ko05165 Human papillomavirus infection;ko05200 Pathways in cancer;ko05222 Small cell lung cancer;
ENSG00000127589	132.934726186263	0.637995319598385	-0.648382	0.235751999714424	-2.75027	0.00595457133385902	0.0490364011700186	8	30351873	30353518	+	TUBBP1	tubulin beta pseudogene 1 [Source:HGNC Symbol%3BAcc:HGNC:12414]	GO:0051301:cell division;GO:0009987:cellular process;GO:0030705:cytoskeleton-dependent intracellular transport;GO:0000226:microtubule cytoskeleton organization;GO:0007017:microtubule-based process;GO:0000278:mitotic cell cycle;GO:0042267:natural killer cell mediated cytotoxicity;GO:0050807:regulation of synapse organization;GO:0051225:spindle assembly;	GO:0035578:azurophil granule lumen;GO:0044297:cell body;GO:0005737:cytoplasm;GO:0036464:cytoplasmic ribonucleoprotein granule;GO:0005856:cytoskeleton;GO:0005829:cytosol;GO:0070062:extracellular exosome;GO:0005576:extracellular region;GO:0045121:membrane raft;GO:0005874:microtubule;GO:0005641:nuclear envelope lumen;GO:0005634:nucleus;GO:0032991:macromolecular complex;	GO:0005525:GTP binding;GO:0032794:GTPase activating protein binding;GO:0042288:MHC class I protein binding;GO:0019904:protein domain specific binding;GO:0044877:macromolecular complex binding;GO:0005200:structural constituent of cytoskeleton;GO:0005198:structural molecule activity;GO:0031625:ubiquitin protein ligase binding;	K07375	;ko04145 Phagosome;ko04540 Gap junction;ko05010 Alzheimer disease;ko05012 Parkinson disease;ko05014 Amyotrophic lateral sclerosis;ko05016 Huntington disease;ko05020 Prion disease;ko05022 Pathways of neurodegeneration - multiple diseases;ko05130 Pathogenic Escherichia coli infection;ko05132 Salmonella infection;
ENSG00000196865	1163.1010768816	0.637711790907214	-0.649024	0.205984791852459	-3.15083	0.00162805930352678	0.0242271214093912	10	113854661	113917194	+	NHLRC2	NHL repeat containing 2 [Source:HGNC Symbol%3BAcc:HGNC:24731]	-	GO:0005829:cytosol;GO:0005576:extracellular region;GO:0031093:platelet alpha granule lumen;	-	K12581	;ko03018 RNA degradation;
ENSG00000160285	1725.81421043235	0.637591134268304	-0.649297	0.212008916880096	-3.06259	0.00219430004065909	0.0287797546962869	21	46188141	46228824	-	LSS	lanosterol synthase [Source:HGNC Symbol%3BAcc:HGNC:6708]	GO:0006695:cholesterol biosynthetic process;GO:0031647:regulation of protein stability;GO:0006694:steroid biosynthetic process;GO:0016104:triterpenoid biosynthetic process;	GO:0005789:endoplasmic reticulum membrane;GO:0005811:lipid particle;GO:0016020:membrane;	GO:0042300:beta-amyrin synthase activity;GO:0000250:lanosterol synthase activity;	K01852	;ko00100 Steroid biosynthesis;ko01100 Metabolic pathways;
ENSG00000133703	1054.06811603737	0.637551377586633	-0.649386	0.203381331908057	-3.19295	0.0014082717588754	0.0225398790070271	12	25205246	25250936	-	KRAS	KRAS proto-oncogene%2C GTPase [Source:HGNC Symbol%3BAcc:HGNC:6407]	GO:0030036:actin cytoskeleton organization;GO:0019221:cytokine-mediated signaling pathway;GO:0038002:endocrine signaling;GO:0060441:epithelial tube branching involved in lung morphogenesis;GO:0007565:female pregnancy;GO:0021897:forebrain astrocyte development;GO:0048873:homeostasis of number of cells within a tissue;GO:0001889:liver development;GO:0000165:MAPK cascade;GO:0045596:negative regulati…	GO:0005737:cytoplasm;GO:0005829:cytosol;GO:0005789:endoplasmic reticulum membrane;GO:0031234:extrinsic component of cytoplasmic side of plasma membrane;GO:0005925:focal adhesion;GO:0000139:Golgi membrane;GO:0016020:membrane;GO:0045121:membrane raft;GO:0005741:mitochondrial outer membrane;GO:0005886:plasma membrane;	GO:0019003:GDP binding;GO:0019002:GMP binding;GO:0005525:GTP binding;GO:0003924:GTPase activity;GO:0042802:identical protein binding;GO:0030275:LRR domain binding;GO:0044877:macromolecular complex binding;	K07827	;ko01521 EGFR tyrosine kinase inhibitor resistance;ko01522 Endocrine resistance;ko04010 MAPK signaling pathway;ko04012 ErbB signaling pathway;ko04013 MAPK signaling pathway - fly;ko04014 Ras signaling pathway;ko04015 Rap1 signaling pathway;ko04062 Chemokine signaling pathway;ko04068 FoxO signaling pathway;ko04071 Sphingolipid signaling pathway;ko04072 Phospholipase D signaling pathway;ko04137 Mit…
ENSG00000102580	1528.48949278601	0.637261561527808	-0.650042	0.207518393374974	-3.13246	0.001733497941585	0.02499209700946	13	95677139	95794988	+	DNAJC3	DnaJ heat shock protein family (Hsp40) member C3 [Source:HGNC Symbol%3BAcc:HGNC:9439]	GO:0070417:cellular response to cold;GO:0030968:endoplasmic reticulum unfolded protein response;GO:0043066:negative regulation of apoptotic process;GO:1903912:negative regulation of endoplasmic reticulum stress-induced eIF2 alpha phosphorylation;GO:0006469:negative regulation of protein kinase activity;GO:0036494:positive regulation of translation initiation in response to endoplasmic reticulum s…	GO:0005737:cytoplasm;GO:0005829:cytosol;GO:0005783:endoplasmic reticulum;GO:0005788:endoplasmic reticulum lumen;GO:0005790:smooth endoplasmic reticulum;GO:0035578:azurophil granule lumen;GO:0070062:extracellular exosome;GO:0005576:extracellular region;GO:1903561:extracellular vesicle;GO:0016020:membrane;	GO:0051087:chaperone binding;GO:0051787:misfolded protein binding;GO:0019901:protein kinase binding;GO:0004860:protein kinase inhibitor activity;	K09523	;ko04141 Protein processing in endoplasmic reticulum;ko05164 Influenza A;
ENSG00000163430	4639.49254653088	0.637215471247669	-0.650147	0.198911607432419	-3.26852	0.00108111089684397	0.0194925597244216	3	120392293	120450993	-	FSTL1	follistatin like 1 [Source:HGNC Symbol%3BAcc:HGNC:3972]	GO:0045446:endothelial cell differentiation;GO:0043542:endothelial cell migration;GO:0061484:hematopoietic stem cell homeostasis;GO:0043066:negative regulation of apoptotic process;GO:0030154:cell differentiation;GO:0030510:regulation of BMP signaling pathway;	GO:0005576:extracellular region;	GO:0005509:calcium ion binding;GO:0008201:heparin binding;	-	-
ENSG00000127603	8103.49466794471	0.637189523740566	-0.650206	0.19637215300931	-3.31109	0.000929338626295087	0.0179916591752988	1	39081316	39487177	+	MACF1	microtubule actin crosslinking factor 1 [Source:HGNC Symbol%3BAcc:HGNC:13664]	GO:0043001:Golgi to plasma membrane protein transport;GO:0045104:intermediate filament cytoskeleton organization;GO:0045773:positive regulation of axon extension;GO:0030177:positive regulation of Wnt signaling pathway;GO:0030334:regulation of cell migration;GO:0010632:regulation of epithelial cell migration;GO:0051893:regulation of focal adhesion assembly;GO:0032886:regulation of microtubule-base…	GO:0015629:actin cytoskeleton;GO:0005737:cytoplasm;GO:0005856:cytoskeleton;GO:0005794:Golgi apparatus;GO:0016020:membrane;GO:0005874:microtubule;GO:0005886:plasma membrane;GO:0032587:ruffle membrane;GO:0005938:cell cortex;GO:0015630:microtubule cytoskeleton;GO:0014069:postsynaptic density;GO:0030424:axon;GO:1904115:axon cytoplasm;GO:0009898:cytoplasmic side of plasma membrane;GO:0031410:cytoplasm…	GO:0003779:actin binding;GO:0051015:actin filament binding;GO:0045296:cadherin binding;GO:0005509:calcium ion binding;GO:0051011:microtubule minus-end binding;GO:0003723:RNA binding;GO:0005198:structural molecule activity;GO:0008017:microtubule binding;GO:0051010:microtubule plus-end binding;GO:0042803:protein homodimerization activity;	K10382;K10388;K11447;K17985;K12581;K09131;K04613;K09228	-;ko05168 Herpes simplex virus 1 infection;
ENSG00000114480	4795.99841393237	0.63717586524226	-0.650236	0.220447947060544	-2.94961	0.00318170597418525	0.0348892006909958	3	81489703	81761645	-	GBE1	1%2C4-alpha-glucan branching enzyme 1 [Source:HGNC Symbol%3BAcc:HGNC:4180]	GO:0005975:carbohydrate metabolic process;GO:0006091:generation of precursor metabolites and energy;GO:0005978:glycogen biosynthetic process;GO:0005977:glycogen metabolic process;GO:0043524:negative regulation of neuron apoptotic process;	GO:0005737:cytoplasm;GO:0005829:cytosol;GO:0070062:extracellular exosome;	GO:0003844:1,4-alpha-glucan branching enzyme activity;GO:0030246:carbohydrate binding;GO:0043169:cation binding;GO:0004553:hydrolase activity, hydrolyzing O-glycosyl compounds;	K00700	;ko00500 Starch and sucrose metabolism;ko01100 Metabolic pathways;
ENSG00000162402	1825.57600278056	0.63698467344315	-0.650669	0.228348998648249	-2.84945	0.00437946593302506	0.041806395726748	1	55066359	55215364	-	USP24	ubiquitin specific peptidase 24 [Source:HGNC Symbol%3BAcc:HGNC:12623]	GO:0016579:protein deubiquitination;GO:0006511:ubiquitin-dependent protein catabolic process;	GO:0005829:cytosol;GO:0005634:nucleus;GO:0005654:nucleoplasm;	GO:0004197:cysteine-type endopeptidase activity;GO:0004843:ubiquitin-specific protease activity;	K11840	-
ENSG00000101417	178.955565794531	0.63636402482607	-0.652076	0.20661395493367	-3.15601	0.0015994309019727	0.0241190676233104	20	33702758	33720319	-	PXMP4	peroxisomal membrane protein 4 [Source:HGNC Symbol%3BAcc:HGNC:15920]	-	GO:0005829:cytosol;GO:0016021:integral component of membrane;GO:0005778:peroxisomal membrane;GO:0005777:peroxisome;	-	K13350	;ko04146 Peroxisome;
ENSG00000065923	328.858628718261	0.636276957544533	-0.652273	0.166333514199037	-3.92148	8.80074798748928e-05	0.00463743639552032	X	46599251	46759118	-	SLC9A7	solute carrier family 9 member A7 [Source:HGNC Symbol%3BAcc:HGNC:17123]	GO:0006811:ion transport;GO:0071805:potassium ion transmembrane transport;GO:0051453:regulation of intracellular pH;GO:0006885:regulation of pH;GO:0098719:sodium ion import across plasma membrane;	GO:0000139:Golgi membrane;GO:0016021:integral component of membrane;GO:0043231:intracellular membrane-bounded organelle;GO:0005886:plasma membrane;GO:0055037:recycling endosome;GO:0055038:recycling endosome membrane;GO:0005802:trans-Golgi network;	GO:0015386:potassium:proton antiporter activity;GO:0015385:sodium:proton antiporter activity;	K12041	;ko04260 Cardiac muscle contraction;
ENSG00000134247	4543.31391101533	0.636241027800047	-0.652355	0.234562332317401	-2.78116	0.00541655237767694	0.0464052119837243	1	116909916	116990353	+	PTGFRN	prostaglandin F2 receptor inhibitor [Source:HGNC Symbol%3BAcc:HGNC:9601]	GO:0034389:lipid particle organization;GO:0014905:myoblast fusion involved in skeletal muscle regeneration;	GO:0009986:cell surface;GO:0005789:endoplasmic reticulum membrane;GO:0005794:Golgi apparatus;GO:0016021:integral component of membrane;	-	K06729	-
ENSG00000081087	6765.87579259145	0.636234203236394	-0.65237	0.234605840431483	-2.78071	0.0054240624181975	0.0464052119837243	6	108029245	108165854	-	OSTM1	osteoclastogenesis associated transmembrane protein 1 [Source:HGNC Symbol%3BAcc:HGNC:21652]	GO:0030316:osteoclast differentiation;	GO:0005829:cytosol;GO:0016021:integral component of membrane;GO:0005765:lysosomal membrane;	-	K17985;K09228;K12581	;ko04137 Mitophagy - animal;ko04140 Autophagy - animal;ko05010 Alzheimer disease;ko05014 Amyotrophic lateral sclerosis;ko05016 Huntington disease;ko05017 Spinocerebellar ataxia;ko05022 Pathways of neurodegeneration - multiple diseases;;ko05168 Herpes simplex virus 1 infection;;ko03018 RNA degradation;
ENSG00000066084	979.462440018881	0.635884566876697	-0.653163	0.202743487258393	-3.22162	0.00127466476350288	0.0212791881588782	12	50504985	50748657	+	DIP2B	disco interacting protein 2 homolog B [Source:HGNC Symbol%3BAcc:HGNC:29284]	GO:0030517:negative regulation of axon extension;GO:2000758:positive regulation of peptidyl-lysine acetylation;	GO:0030424:axon;GO:0005737:cytoplasm;GO:0030425:dendrite;GO:0070062:extracellular exosome;GO:0016020:membrane;GO:0005634:nucleus;GO:0043204:perikaryon;	GO:0043014:alpha-tubulin binding;	K16467	-
ENSG00000115677	12542.5524185812	0.634990665622335	-0.655193	0.196814671049123	-3.32898	0.000871636984048034	0.0174619109321002	2	241227264	241317061	-	HDLBP	high density lipoprotein binding protein [Source:HGNC Symbol%3BAcc:HGNC:4857]	GO:0008203:cholesterol metabolic process;GO:0006869:lipid transport;	GO:0005737:cytoplasm;GO:0005829:cytosol;GO:0034364:high-density lipoprotein particle;GO:0005634:nucleus;GO:0005886:plasma membrane;GO:0005844:polysome;	GO:0045296:cadherin binding;GO:0008289:lipid binding;GO:0003729:mRNA binding;GO:0003723:RNA binding;	K17985	;ko04137 Mitophagy - animal;ko04140 Autophagy - animal;ko05010 Alzheimer disease;ko05014 Amyotrophic lateral sclerosis;ko05016 Huntington disease;ko05017 Spinocerebellar ataxia;ko05022 Pathways of neurodegeneration - multiple diseases;
ENSG00000146648	3684.68035280828	0.634594561231349	-0.656093	0.223288132062708	-2.93832	0.00329991671786079	0.0355275206350984	7	55019017	55211628	+	EGFR	epidermal growth factor receptor [Source:HGNC Symbol%3BAcc:HGNC:3236]	GO:0043006:activation of phospholipase A2 activity by calcium-mediated signaling;GO:0007202:activation of phospholipase C activity;GO:0048143:astrocyte activation;GO:0030154:cell differentiation;	GO:0016324:apical plasma membrane;GO:0009925:basal plasma membrane;GO:0016323:basolateral plasma membrane;GO:0030054:cell junction;	GO:0051015:actin filament binding;GO:0005524:ATP binding;GO:0051117:ATPase binding;GO:0045296:cadherin binding;	K04361	;ko01521 EGFR tyrosine kinase inhibitor resistance;ko01522 Endocrine resistance;ko04010 MAPK signaling pathway;ko04012 ErbB signaling pathway;ko04013 MAPK signaling pathway - fly;ko04014 Ras signaling pathway;ko04015 Rap1 signaling pathway;ko04020 Calcium signaling pathway;ko04066 HIF-1 signaling pathway;ko04068 FoxO signaling pathway;ko04072 Phospholipase D signaling pathway;ko04144 Endocytosis;…
ENSG00000109572	1892.67995424335	0.634164207887052	-0.657072	0.213437253079051	-3.07852	0.00208028987018614	0.0281478642923469	4	169612633	169723673	+	CLCN3	chloride voltage-gated channel 3 [Source:HGNC Symbol%3BAcc:HGNC:2021]	GO:0006821:chloride transport;	GO:0005769:early endosome;GO:0031901:early endosome membrane;GO:0010008:endosome membrane;GO:0005794:Golgi apparatus;GO:0016021:integral component of membrane;GO:0005770:late endosome;GO:0031902:late endosome membrane;GO:0005765:lysosomal membrane;GO:0005886:plasma membrane;GO:0055037:recycling endosome;GO:0012506:vesicle membrane;	GO:0015297:antiporter activity;GO:0005524:ATP binding;GO:0030165:PDZ domain binding;GO:0005247:voltage-gated chloride channel activity;	K05012	;ko04613 Neutrophil extracellular trap formation;
ENSG00000155034	451.694152037657	0.634073895592786	-0.657277	0.190081215678658	-3.45788	0.000544453637646087	0.0134554997523911	7	5431335	5513809	-	FBXL18	F-box and leucine rich repeat protein 18 [Source:HGNC Symbol%3BAcc:HGNC:21874]	GO:0031146:SCF-dependent proteasomal ubiquitin-dependent protein catabolic process;	GO:0005829:cytosol;GO:0019005:SCF ubiquitin ligase complex;	-	K10284	-
ENSG00000090889	2534.66561377627	0.634068509028804	-0.657289	0.166263777210506	-3.95329	7.7083065314816e-05	0.00426822256414486	X	70290104	70420886	+	KIF4A	kinesin family member 4A [Source:HGNC Symbol%3BAcc:HGNC:13339]	GO:0008089:anterograde axon cargo transport;GO:0000281:mitotic cytokinesis;GO:0051256:mitotic spindle midzone assembly;GO:0007052:mitotic spindle organization;GO:0006996:organelle organization;	GO:1904115:axon cytoplasm;GO:0005694:chromosome;GO:0005737:cytoplasm;GO:0005829:cytosol;GO:0016020:membrane;GO:0030496:midbody;GO:0016363:nuclear matrix;GO:0005654:nucleoplasm;GO:0005876:spindle microtubule;	GO:0005524:ATP binding;GO:0003677:DNA binding;GO:0051536:iron-sulfur cluster binding;GO:0046872:metal ion binding;GO:0008017:microtubule binding;GO:0003777:microtubule motor activity;	K10395	-
ENSG00000177425	1047.92266933323	0.633516517378877	-0.658546	0.166277176723462	-3.96053	7.4783382697895e-05	0.00422786029925718	12	79574979	79690964	-	PAWR	pro-apoptotic WT1 regulator [Source:HGNC Symbol%3BAcc:HGNC:8614]	GO:0051017:actin filament bundle assembly;GO:0006915:apoptotic process;GO:0097190:apoptotic signaling pathway;GO:0030889:negative regulation of B cell proliferation;GO:0048147:negative regulation of fibroblast proliferation;GO:0010629:negative regulation of gene expression;GO:0042130:negative regulation of T cell proliferation;GO:0050860:negative regulation of T cell receptor signaling pathway;GO…	GO:0015629:actin cytoskeleton;GO:0000785:chromatin;GO:0005737:cytoplasm;GO:0005634:nucleus;GO:0005886:plasma membrane;	GO:0003779:actin binding;GO:0019899:enzyme binding;GO:0043522:leucine zipper domain binding;GO:0003714:transcription corepressor activity;	K17985;K02927;K09228	;ko04137 Mitophagy - animal;ko04140 Autophagy - animal;ko05010 Alzheimer disease;ko05014 Amyotrophic lateral sclerosis;ko05016 Huntington disease;ko05017 Spinocerebellar ataxia;ko05022 Pathways of neurodegeneration - multiple diseases;;ko03010 Ribosome;ko04120 Ubiquitin mediated proteolysis;ko04137 Mitophagy - animal;ko05012 Parkinson disease;ko05022 Pathways of neurodegeneration - multiple disea…
ENSG00000108852	134.337056201289	0.633250317097039	-0.659152	0.228952038892079	-2.879	0.00398942309143561	0.039774627956918	17	43875357	43909711	-	MPP2	MAGUK p55 scaffold protein 2 [Source:HGNC Symbol%3BAcc:HGNC:7220]	GO:0060079:regulation of excitatory postsynaptic membrane potential;GO:0060291:long-term synaptic potentiation;GO:0051260:protein homooligomerization;	GO:0005737:cytoplasm;GO:0005856:cytoskeleton;GO:0032590:dendrite membrane;GO:0043198:dendritic shaft;GO:0043197:dendritic spine;GO:0014069:postsynaptic density;	GO:0030165:PDZ domain binding;GO:0044325:ion channel binding;	-	-
ENSG00000118689	2071.29326022534	0.633230031066484	-0.659198	0.220107397419556	-2.99489	0.00274539847320443	0.0326070540884954	6	108559835	108684774	+	FOXO3	forkhead box O3 [Source:HGNC Symbol%3BAcc:HGNC:3821]	GO:0007568:aging;GO:0001547:antral ovarian follicle growth;GO:0048854:brain morphogenesis;	GO:0000785:chromatin;GO:0005737:cytoplasm;GO:0005829:cytosol;GO:0005759:mitochondrial matrix;	GO:0008013:beta-catenin binding;GO:0031490:chromatin DNA binding;GO:0003677:DNA binding;GO:0001228:RNA polymerase II transcription regulatory region sequence-specific DNA binding transcription factor activity involved in positive regulation of transcription;	K09408	;ko01521 EGFR tyrosine kinase inhibitor resistance;ko04062 Chemokine signaling pathway;ko04068 FoxO signaling pathway;ko04137 Mitophagy - animal;ko04151 PI3K-Akt signaling pathway;ko04152 AMPK signaling pathway;ko04211 Longevity regulating pathway;ko04212 Longevity regulating pathway - worm;ko04213 Longevity regulating pathway - multiple species;ko04218 Cellular senescence;ko04361 Axon regenerati…
ENSG00000105887	8363.3040720334	0.632815047437126	-0.660144	0.229730344553578	-2.87356	0.00405872518274374	0.0401711788093651	7	135926760	135977359	-	MTPN	myotrophin [Source:HGNC Symbol%3BAcc:HGNC:15667]	GO:0006584:catecholamine metabolic process;GO:0071260:cellular response to mechanical stimulus;GO:0021707:cerebellar granule cell differentiation;GO:0030182:neuron differentiation;GO:0010613:positive regulation of cardiac muscle hypertrophy;GO:0030307:positive regulation of cell growth;GO:0010557:positive regulation of macromolecule biosynthetic process;GO:0051092:positive regulation of NF-kappaB…	GO:0030424:axon;GO:0005737:cytoplasm;GO:0005829:cytosol;GO:0008290:F-actin capping protein complex;GO:0005634:nucleus;GO:0048471:perinuclear region of cytoplasm;	GO:0043565:sequence-specific DNA binding;	-	-
ENSG00000138193	845.32774025443	0.632712373629811	-0.660378	0.228185409976793	-2.89404	0.00380316626487068	0.0388229080175919	10	93993931	94332823	+	PLCE1	phospholipase C epsilon 1 [Source:HGNC Symbol%3BAcc:HGNC:17175]	GO:0019722:calcium-mediated signaling;GO:0007010:cytoskeleton organization;GO:0006651:diacylglycerol biosynthetic process;GO:0007173:epidermal growth factor receptor signaling pathway;GO:0032835:glomerulus development;GO:0007507:heart development;GO:0048016:inositol phosphate-mediated signaling;GO:0016042:lipid catabolic process;GO:0048015:phosphatidylinositol-mediated signaling;GO:0007200:phosph…	GO:0005829:cytosol;GO:0000139:Golgi membrane;GO:0030027:lamellipodium;GO:0005886:plasma membrane;	GO:0019899:enzyme binding;GO:0005085:guanyl-nucleotide exchange factor activity;GO:0046872:metal ion binding;GO:0004435:phosphatidylinositol phospholipase C activity;GO:0004629:phospholipase C activity;GO:0031267:small GTPase binding;	K05860	;ko00562 Inositol phosphate metabolism;ko01100 Metabolic pathways;ko04014 Ras signaling pathway;ko04015 Rap1 signaling pathway;ko04020 Calcium signaling pathway;ko04024 cAMP signaling pathway;ko04070 Phosphatidylinositol signaling system;ko04919 Thyroid hormone signaling pathway;ko04933 AGE-RAGE signaling pathway in diabetic complications;ko05131 Shigellosis;ko05205 Proteoglycans in cancer;
ENSG00000139697	1028.0881485518	0.632191694858652	-0.661566	0.19866761447942	-3.33001	0.000868415002519687	0.0174440678022914	12	123289109	123364847	-	SBNO1	strawberry notch homolog 1 [Source:HGNC Symbol%3BAcc:HGNC:22973]	GO:0006355:regulation of transcription, DNA-templated;	GO:0005634:nucleus;	GO:0031490:chromatin DNA binding;GO:0042393:histone binding;	K17985	;ko04137 Mitophagy - animal;ko04140 Autophagy - animal;ko05010 Alzheimer disease;ko05014 Amyotrophic lateral sclerosis;ko05016 Huntington disease;ko05017 Spinocerebellar ataxia;ko05022 Pathways of neurodegeneration - multiple diseases;
ENSG00000148730	2461.14815735054	0.631958589096428	-0.662098	0.207415566961873	-3.19213	0.00141226301272544	0.0225555133249053	10	70404145	70428618	+	EIF4EBP2	eukaryotic translation initiation factor 4E binding protein 2 [Source:HGNC Symbol%3BAcc:HGNC:3289]	GO:0019933:cAMP-mediated signaling;GO:0008286:insulin receptor signaling pathway;GO:0007613:memory;GO:0050804:regulation of synaptic transmission;GO:0045947:negative regulation of translational initiation;GO:0048167:regulation of synaptic plasticity;GO:0035176:social behavior;GO:0031929:TOR signaling;GO:0006412:translation;	GO:0005737:cytoplasm;GO:0098794:postsynapse;	GO:0008190:eukaryotic initiation factor 4E binding;GO:0030371:translation repressor activity;	K18644	;ko03013 RNA transport;ko04213 Longevity regulating pathway - multiple species;
ENSG00000138078	1039.43207411617	0.631951087095913	-0.662115	0.197355512763609	-3.35494	0.000793832287221729	0.016661571077522	2	44316281	44361862	-	PREPL	prolyl endopeptidase like [Source:HGNC Symbol%3BAcc:HGNC:30228]	GO:0043001:Golgi to plasma membrane protein transport;GO:2000300:regulation of synaptic vesicle exocytosis;GO:0042147:retrograde transport, endosome to Golgi;GO:0006865:amino acid transport;GO:0015810:aspartate transport;GO:0015802:basic amino acid transport;GO:0005975:carbohydrate metabolic process;GO:0010467:gene expression;GO:0015811:L-cystine transport;GO:0015813:L-glutamate transport;	GO:0005856:cytoskeleton;GO:0005829:cytosol;GO:0005794:Golgi apparatus;GO:0005634:nucleus;GO:0005802:trans-Golgi network;GO:0016324:apical plasma membrane;GO:0031526:brush border membrane;GO:0070062:extracellular exosome;GO:0005887:integral component of plasma membrane;GO:0016020:membrane;GO:0005886:plasma membrane;GO:0005774:vacuolar membrane;	GO:0008233:peptidase activity;GO:0004252:serine-type endopeptidase activity;GO:0015171:amino acid transmembrane transporter activity;GO:0015174:basic amino acid transmembrane transporter activity;GO:0003824:catalytic activity;GO:0015184:L-cystine transmembrane transporter activity;GO:0046982:protein heterodimerization activity;GO:0044877:macromolecular complex binding;	K14210;K09228	;ko04974 Protein digestion and absorption;;ko05168 Herpes simplex virus 1 infection;
ENSG00000146281	1045.32732940104	0.631483667018909	-0.663183	0.179087119391587	-3.70313	0.000212956667635737	0.00792336432512147	6	89146055	89165565	+	PM20D2	peptidase M20 domain containing 2 [Source:HGNC Symbol%3BAcc:HGNC:21408]	GO:0006508:proteolysis;GO:0032268:regulation of cellular protein metabolic process;	GO:0005654:nucleoplasm;	GO:0016805:dipeptidase activity;GO:0042802:identical protein binding;	K17985	;ko04137 Mitophagy - animal;ko04140 Autophagy - animal;ko05010 Alzheimer disease;ko05014 Amyotrophic lateral sclerosis;ko05016 Huntington disease;ko05017 Spinocerebellar ataxia;ko05022 Pathways of neurodegeneration - multiple diseases;
ENSG00000115020	1438.97517352921	0.631423596230471	-0.66332	0.226867441212426	-2.92382	0.0034576287319563	0.0364799680265149	2	208266255	208358746	+	PIKFYVE	phosphoinositide kinase%2C FYVE-type zinc finger containing [Source:HGNC Symbol%3BAcc:HGNC:23785]	GO:1903100:1-phosphatidyl-1D-myo-inositol 3,5-bisphosphate metabolic process;GO:0019886:antigen processing and presentation of exogenous peptide antigen via MHC class II;GO:0035556:intracellular signal transduction;GO:0032438:melanosome organization;GO:0032288:myelin assembly;GO:0030593:neutrophil chemotaxis;GO:0036289:peptidyl-serine autophosphorylation;GO:0090382:phagosome maturation;GO:0090385…	GO:0005911:cell-cell junction;GO:0005829:cytosol;GO:0031901:early endosome membrane;GO:0010008:endosome membrane;GO:0000139:Golgi membrane;GO:0043231:intracellular membrane-bounded organelle;GO:0031902:late endosome membrane;GO:0045121:membrane raft;GO:0048471:perinuclear region of cytoplasm;GO:0030670:phagocytic vesicle membrane;	GO:0000285:1-phosphatidylinositol-3-phosphate 5-kinase activity;GO:0016308:1-phosphatidylinositol-4-phosphate 5-kinase activity;GO:0052810:1-phosphatidylinositol-5-kinase activity;GO:0005524:ATP binding;GO:0043813:phosphatidylinositol-3,5-bisphosphate 5-phosphatase activity;GO:0004674:protein serine/threonine kinase activity;GO:0008270:zinc ion binding;	K00921	;ko00562 Inositol phosphate metabolism;ko01100 Metabolic pathways;ko04070 Phosphatidylinositol signaling system;ko04145 Phagosome;ko04810 Regulation of actin cytoskeleton;
ENSG00000151208	1966.51950776381	0.631154427437722	-0.663935	0.211280583706381	-3.14243	0.00167550116067302	0.0246547442177697	10	77790791	77926755	-	DLG5	discs large MAGUK scaffold protein 5 [Source:HGNC Symbol%3BAcc:HGNC:2904]	GO:0045176:apical protein localization;GO:0098609:cell-cell adhesion;GO:0001837:epithelial to mesenchymal transition;GO:0060441:epithelial tube branching involved in lung morphogenesis;GO:0045197:establishment or maintenance of epithelial cell apical/basal polarity;GO:0035556:intracellular signal transduction;GO:0030011:maintenance of cell polarity;GO:0072205:metanephric collecting duct developme…	GO:0005912:adherens junction;GO:0030054:cell junction;GO:0036064:ciliary basal body;GO:0005737:cytoplasm;GO:0005886:plasma membrane;GO:0014069:postsynaptic density;	GO:0008013:beta-catenin binding;GO:0008092:cytoskeletal protein binding;GO:0030159:receptor signaling complex scaffold activity;	K09654	;ko00515 Mannose type O-glycan biosynthesis;ko01100 Metabolic pathways;
ENSG00000101346	2144.67326208471	0.630966136411319	-0.664366	0.171847233598126	-3.86602	0.000110624091511392	0.00541009650152934	20	32207880	32238658	+	POFUT1	protein O-fucosyltransferase 1 [Source:HGNC Symbol%3BAcc:HGNC:14988]	GO:0001525:angiogenesis;GO:0006004:fucose metabolic process;GO:0007507:heart development;GO:0007399:nervous system development;GO:0007219:Notch signaling pathway;GO:0006493:protein O-linked glycosylation;GO:0008593:regulation of Notch signaling pathway;GO:0001756:somitogenesis;	GO:0005783:endoplasmic reticulum;GO:0016020:membrane;	GO:0008417:fucosyltransferase activity;GO:0046922:peptide-O-fucosyltransferase activity;	K03691	;ko00514 Other types of O-glycan biosynthesis;
ENSG00000119285	1335.31177916559	0.630956678078562	-0.664387	0.198457079916239	-3.34776	0.000814668349027447	0.0168857504753404	1	236549005	236604516	-	HEATR1	HEAT repeat containing 1 [Source:HGNC Symbol%3BAcc:HGNC:25517]	GO:0000462:maturation of SSU-rRNA from tricistronic rRNA transcript (SSU-rRNA, 5.8S rRNA, LSU-rRNA);GO:2000234:positive regulation of rRNA processing;GO:0045943:positive regulation of transcription from RNA polymerase I promoter;	GO:0030686:90S preribosome;GO:0001650:fibrillar center;GO:0016020:membrane;GO:0005739:mitochondrion;GO:0005730:nucleolus;GO:0005654:nucleoplasm;GO:0032040:small-subunit processome;GO:0034455:t-UTP complex;	GO:0003723:RNA binding;GO:0030515:snoRNA binding;	K14550	;ko03008 Ribosome biogenesis in eukaryotes;
ENSG00000112697	7990.31823442791	0.630769249653026	-0.664816	0.236666071234403	-2.80909	0.00496821004878569	0.0445445901614324	6	75252924	75284948	-	TMEM30A	transmembrane protein 30A [Source:HGNC Symbol%3BAcc:HGNC:16667]	GO:0015917:aminophospholipid transport;GO:0006855:drug transmembrane transport;GO:0045332:phospholipid translocation;GO:0010976:positive regulation of neuron projection development;GO:0061092:positive regulation of phospholipid translocation;GO:0070863:positive regulation of protein exit from endoplasmic reticulum;GO:0036010:protein localization to endosome;	GO:0016324:apical plasma membrane;GO:0035577:azurophil granule membrane;GO:0005783:endoplasmic reticulum;GO:0005794:Golgi apparatus;GO:0016021:integral component of membrane;GO:0016020:membrane;GO:1990531:Lem3p-Dnf1p complex;GO:0005886:plasma membrane;GO:0035579:specific granule membrane;GO:0030658:transport vesicle membrane;GO:0001917:photoreceptor inner segment;GO:0001750:photoreceptor outer se…	GO:0015247:aminophospholipid transporter activity;	K04613	-
ENSG00000079482	423.205532280042	0.630725364236389	-0.664916	0.189556378615104	-3.50775	0.000451915699291817	0.0122738991649765	X	67949349	68433913	-	OPHN1	oligophrenin 1 [Source:HGNC Symbol%3BAcc:HGNC:8148]	GO:0030036:actin cytoskeleton organization;GO:0007411:axon guidance;GO:0034329:cell junction assembly;GO:0048667:cell morphogenesis involved in neuron differentiation;GO:0021707:cerebellar granule cell differentiation;GO:0021895:cerebral cortex neuron differentiation;GO:0045198:establishment of epithelial cell apical/basal polarity;GO:1901799:negative regulation of proteasomal protein catabolic p…	GO:0015629:actin cytoskeleton;GO:0005737:cytoplasm;GO:0043197:dendritic spine;GO:0043195:terminal bouton;	GO:0003779:actin binding;GO:0005096:GTPase activator activity;GO:0035255:ionotropic glutamate receptor binding;GO:0005543:phospholipid binding;GO:0046872:metal ion binding;GO:0003964:RNA-directed DNA polymerase activity;GO:0009036:Type II site-specific deoxyribonuclease activity;	K13736;K02927	;ko05100 Bacterial invasion of epithelial cells;;ko03010 Ribosome;ko04120 Ubiquitin mediated proteolysis;ko04137 Mitophagy - animal;ko05012 Parkinson disease;ko05022 Pathways of neurodegeneration - multiple diseases;ko05131 Shigellosis;ko05167 Kaposi sarcoma-associated herpesvirus infection;ko05171 Coronavirus disease - COVID-19;
ENSG00000101935	756.846359061011	0.630446467817409	-0.665554	0.224505783010703	-2.96453	0.00303145281298115	0.0340583268365337	X	110194186	110440318	-	AMMECR1	AMMECR nuclear protein 1 [Source:HGNC Symbol%3BAcc:HGNC:467]	-	GO:0005634:nucleus;GO:0005739:mitochondrion;GO:0005654:nucleoplasm;	-	K09654	;ko00515 Mannose type O-glycan biosynthesis;ko01100 Metabolic pathways;
ENSG00000278730	596.049104279202	0.630227498029058	-0.666055	0.186462639520239	-3.57206	0.000354186735733485	0.0106624058124953	17	68126666	68129586	+	-	novel transcript	-	-	-	-	-
ENSG00000112294	489.658283959654	0.630120328757863	-0.666301	0.219090437717736	-3.04121	0.00235626888517246	0.0299887638387574	6	24494867	24537207	+	ALDH5A1	aldehyde dehydrogenase 5 family member A1 [Source:HGNC Symbol%3BAcc:HGNC:408]	GO:0007417:central nervous system development;GO:0009450:gamma-aminobutyric acid catabolic process;GO:0006536:glutamate metabolic process;GO:0042135:neurotransmitter catabolic process;GO:0009791:post-embryonic development;GO:0006105:succinate metabolic process;	GO:0005759:mitochondrial matrix;GO:0005739:mitochondrion;	GO:0042802:identical protein binding;GO:0004777:succinate-semialdehyde dehydrogenase (NAD+) activity;	K00139	;ko00250 Alanine, aspartate and glutamate metabolism;ko00650 Butanoate metabolism;ko01100 Metabolic pathways;
ENSG00000141367	16712.3068990038	0.629931769507104	-0.666733	0.224795891827376	-2.96595	0.00301753266799144	0.0340583268365337	17	59619684	59696956	+	CLTC	clathrin heavy chain [Source:HGNC Symbol%3BAcc:HGNC:2092]	GO:0009653:anatomical structure morphogenesis;GO:0006886:intracellular protein transport;GO:0000278:mitotic cell cycle;GO:0046326:positive regulation of glucose import;GO:0006898:receptor-mediated endocytosis;GO:0042147:retrograde transport, endosome to Golgi;GO:0006914:autophagy;GO:0051301:cell division;GO:0048268:clathrin coat assembly;GO:0072583:clathrin-mediated endocytosis;GO:0007030:Golgi o…	GO:0030130:clathrin coat of trans-Golgi network vesicle;GO:0071439:clathrin complex;GO:0045334:clathrin-coated endocytic vesicle;GO:0005905:coated pit;GO:0030136:clathrin-coated vesicle;GO:0030135:coated vesicle;GO:0005829:cytosol;GO:0070062:extracellular exosome;GO:0005770:late endosome;GO:0016020:membrane;GO:0097443:sorting endosome;GO:0005819:spindle;GO:0005802:trans-Golgi network;GO:0030118:c…	GO:0032051:clathrin light chain binding;GO:0005198:structural molecule activity;GO:0030506:ankyrin binding;GO:0003725:double-stranded RNA binding;GO:0031072:heat shock protein binding;GO:0050750:low-density lipoprotein particle receptor binding;GO:0042277:peptide binding;GO:0008022:protein C-terminus binding;GO:0019901:protein kinase binding;GO:1990381:ubiquitin-specific protease binding;GO:00037…	K04646	;ko04142 Lysosome;ko04144 Endocytosis;ko04721 Synaptic vesicle cycle;ko04961 Endocrine and other factor-regulated calcium reabsorption;ko05016 Huntington disease;ko05100 Bacterial invasion of epithelial cells;
ENSG00000065060	1246.55560209675	0.629849262182415	-0.666921	0.201010470158732	-3.31784	0.000907149504749679	0.0177182783135071	6	34792083	34877514	+	UHRF1BP1	UHRF1 binding protein 1 [Source:HGNC Symbol%3BAcc:HGNC:21216]	-	-	GO:0042826:histone deacetylase binding;GO:0042802:identical protein binding;	K17985	;ko04137 Mitophagy - animal;ko04140 Autophagy - animal;ko05010 Alzheimer disease;ko05014 Amyotrophic lateral sclerosis;ko05016 Huntington disease;ko05017 Spinocerebellar ataxia;ko05022 Pathways of neurodegeneration - multiple diseases;
ENSG00000213853	478.536897051454	0.629798625147701	-0.667037	0.178113330589555	-3.74502	0.000180381416581983	0.00717927632752494	16	10528422	10580632	-	EMP2	epithelial membrane protein 2 [Source:HGNC Symbol%3BAcc:HGNC:3334]	GO:0007015:actin filament organization;GO:0070252:actin-mediated cell contraction;GO:0032147:activation of protein kinase activity;GO:0032060:bleb assembly;GO:0043534:blood vessel endothelial cell migration;GO:0007155:cell adhesion;GO:0008219:cell death;GO:0016477:cell migration;GO:0007160:cell-matrix adhesion;GO:0045022:early endosome to late endosome transport;GO:0007566:embryo implantation;GO:…	GO:0045177:apical part of cell;GO:0016324:apical plasma membrane;GO:0009986:cell surface;GO:0005737:cytoplasm;GO:0031410:cytoplasmic vesicle;GO:0005829:cytosol;GO:0005794:Golgi apparatus;GO:0000139:Golgi membrane;GO:0016021:integral component of membrane;GO:0045121:membrane raft;GO:0005634:nucleus;GO:0005886:plasma membrane;	GO:0005178:integrin binding;GO:0019900:kinase binding;GO:0019901:protein kinase binding;	K12581;K19289	-
ENSG00000102384	1114.08609501333	0.629766754558993	-0.66711	0.168780000246824	-3.95254	7.73244788524942e-05	0.00426822256414486	X	101098188	101166126	+	CENPI	centromere protein I [Source:HGNC Symbol%3BAcc:HGNC:3968]	GO:0034508:centromere complex assembly;GO:0007548:sex differentiation;	GO:0005829:cytosol;GO:0000776:kinetochore;GO:0016604:nuclear body;GO:0005654:nucleoplasm;	-	K11501	-
ENSG00000072736	811.059511022437	0.629508891295071	-0.667701	0.19956560507452	-3.34577	0.000820533525444151	0.0169379228660561	16	68084751	68229259	+	NFATC3	nuclear factor of activated T cells 3 [Source:HGNC Symbol%3BAcc:HGNC:7777]	GO:0033173:calcineurin-NFAT signaling cascade;GO:0006954:inflammatory response;GO:1902894:negative regulation of pri-miRNA transcription from RNA polymerase II promoter;GO:0045944:positive regulation of transcription from RNA polymerase II promoter;GO:0006357:regulation of transcription from RNA polymerase II promoter;	GO:0000785:chromatin;GO:0005737:cytoplasm;GO:0005829:cytosol;GO:0005654:nucleoplasm;GO:0005634:nucleus;GO:0005667:transcription factor complex;	GO:0001228:RNA polymerase II transcription regulatory region sequence-specific DNA binding transcription factor activity involved in positive regulation of transcription;GO:0000981:sequence-specific DNA binding RNA polymerase II transcription factor activity;GO:0001227:RNA polymerase II transcription regulatory region sequence-specific DNA binding transcription factor activity involved in negativ…	K17333	;ko04010 MAPK signaling pathway;ko04022 cGMP-PKG signaling pathway;ko04218 Cellular senescence;ko04310 Wnt signaling pathway;ko04360 Axon guidance;ko04625 C-type lectin receptor signaling pathway;ko04658 Th1 and Th2 cell differentiation;ko04659 Th17 cell differentiation;ko04660 T cell receptor signaling pathway;ko04662 B cell receptor signaling pathway;ko04921 Oxytocin signaling pathway;ko05135 Y…
ENSG00000151693	806.259	0.629427714036161	-0.667887	0.219671619701661	-3.04039	0.00236271993836183	0.0300153683171348	2	9206765	9405683	+	ASAP2	ArfGAP with SH3 domain%2C ankyrin repeat and PH domain 2 [Source:HGNC Symbol%3BAcc:HGNC:2721]	GO:0043547:positive regulation of GTPase activity;	GO:0032580:Golgi cisterna membrane;GO:0005886:plasma membrane;	GO:0005096:GTPase activator activity;GO:0046872:metal ion binding;	K12488	;ko04144 Endocytosis;ko04666 Fc gamma R-mediated phagocytosis;
ENSG00000131791	1647.21606951297	0.629338743802136	-0.668091	0.208019288077354	-3.21168	0.0013196139327887	0.0217005929784146	1	147155106	147172550	-	PRKAB2	protein kinase AMP-activated non-catalytic subunit beta 2 [Source:HGNC Symbol%3BAcc:HGNC:9379]	GO:0006633:fatty acid biosynthetic process;GO:0006468:protein phosphorylation;GO:0050790:regulation of catalytic activity;GO:0080090:regulation of primary metabolic process;GO:0007165:signal transduction;	GO:0005737:cytoplasm;GO:0005829:cytosol;GO:0005654:nucleoplasm;GO:0031588:AMP-activated protein kinase complex;GO:0005634:nucleus;GO:0016324:apical plasma membrane;GO:0005952:cAMP-dependent protein kinase complex;	GO:0019901:protein kinase binding;GO:0004679:AMP-activated protein kinase activity;GO:0019899:enzyme binding;GO:0042802:identical protein binding;	K07199	;ko04068 FoxO signaling pathway;ko04152 AMPK signaling pathway;ko04211 Longevity regulating pathway;ko04213 Longevity regulating pathway - multiple species;ko04371 Apelin signaling pathway;ko04530 Tight junction;ko04710 Circadian rhythm;ko04714 Thermogenesis;ko04910 Insulin signaling pathway;ko04920 Adipocytokine signaling pathway;ko04921 Oxytocin signaling pathway;ko04922 Glucagon signaling path…
ENSG00000116641	1911.0036712028	0.629046898237597	-0.668761	0.231312254201544	-2.89116	0.00383823829783374	0.0390413210664982	1	62454298	62688386	-	DOCK7	dedicator of cytokinesis 7 [Source:HGNC Symbol%3BAcc:HGNC:19190]	GO:0090630:activation of GTPase activity;GO:0007409:axonogenesis;GO:0045200:establishment of neuroblast polarity;GO:0022027:interkinetic nuclear migration;GO:0000226:microtubule cytoskeleton organization;GO:0031175:neuron projection development;GO:0033138:positive regulation of peptidyl-serine phosphorylation;GO:0050767:regulation of neurogenesis;GO:0007264:small GTPase mediated signal transducti…	GO:0030424:axon;GO:0045178:basal part of cell;GO:0005925:focal adhesion;GO:0030426:growth cone;GO:0043005:neuron projection;	GO:0005085:guanyl-nucleotide exchange factor activity;GO:0031267:small GTPase binding;	K04257;K12581;K09654;K04613;K17985;K10408	-;ko04137 Mitophagy - animal;ko04140 Autophagy - animal;ko05010 Alzheimer disease;ko05014 Amyotrophic lateral sclerosis;ko05016 Huntington disease;ko05017 Spinocerebellar ataxia;ko05022 Pathways of neurodegeneration - multiple diseases;;ko05014 Amyotrophic lateral sclerosis;ko05016 Huntington disease;ko05022 Pathways of neurodegeneration - multiple diseases;
ENSG00000046604	1996.05060392967	0.628952503176876	-0.668977	0.228906925483332	-2.92248	0.00347250512239453	0.0364930050257262	18	31498177	31549008	+	DSG2	desmoglein 2 [Source:HGNC Symbol%3BAcc:HGNC:3049]	GO:0086073:bundle of His cell-Purkinje myocyte adhesion involved in cell communication;GO:0007155:cell adhesion;GO:0098609:cell-cell adhesion;GO:0002934:desmosome organization;GO:0007156:homophilic cell adhesion via plasma membrane adhesion molecules;GO:0003165:Purkinje myocyte development;GO:0086091:regulation of heart rate by cardiac conduction;GO:0098911:regulation of ventricular cardiac muscl…	GO:0030054:cell junction;GO:0009986:cell surface;GO:0005911:cell-cell junction;GO:0001533:cornified envelope;GO:0030057:desmosome;GO:0070062:extracellular exosome;GO:0016021:integral component of membrane;GO:0014704:intercalated disc;GO:0043231:intracellular membrane-bounded organelle;GO:0005886:plasma membrane;	GO:0005509:calcium ion binding;GO:0050839:cell adhesion molecule binding;GO:0086083:cell adhesive protein binding involved in bundle of His cell-Purkinje myocyte communication;	K07597	;ko05412 Arrhythmogenic right ventricular cardiomyopathy;
ENSG00000175305	291.583086799269	0.628655311850497	-0.669659	0.175163628174167	-3.82305	0.000131812338899799	0.00606945123580152	8	94879770	94896678	-	CCNE2	cyclin E2 [Source:HGNC Symbol%3BAcc:HGNC:1590]	GO:0051301:cell division;GO:0006270:DNA replication initiation;GO:0000082:G1/S transition of mitotic cell cycle;GO:0007129:synapsis;GO:0044772:mitotic cell cycle phase transition;GO:1903827:regulation of cellular protein localization;GO:0000079:regulation of cyclin-dependent protein serine/threonine kinase activity;GO:0000723:telomere maintenance;	GO:0005813:centrosome;GO:0097134:cyclin E1-CDK2 complex;GO:0097135:cyclin E2-CDK2 complex;GO:0000307:cyclin-dependent protein kinase holoenzyme complex;GO:0005737:cytoplasm;GO:0005829:cytosol;GO:0005654:nucleoplasm;GO:0005634:nucleus;	GO:0016538:cyclin-dependent protein serine/threonine kinase regulator activity;GO:0019901:protein kinase binding;	K06626	;ko04110 Cell cycle;ko04114 Oocyte meiosis;ko04115 p53 signaling pathway;ko04151 PI3K-Akt signaling pathway;ko04218 Cellular senescence;ko04391 Hippo signaling pathway - fly;ko04934 Cushing syndrome;ko05161 Hepatitis B;ko05162 Measles;ko05165 Human papillomavirus infection;ko05166 Human T-cell leukemia virus 1 infection;ko05169 Epstein-Barr virus infection;ko05200 Pathways in cancer;ko05203 Viral…
ENSG00000139970	183.899631983053	0.628472657017706	-0.670078	0.218688513681651	-3.06408	0.00218343801324065	0.0287633361515372	14	59595976	59870776	-	RTN1	reticulon 1 [Source:HGNC Symbol%3BAcc:HGNC:10467]	GO:1902430:negative regulation of beta-amyloid formation;GO:0030182:neuron differentiation;	GO:0005783:endoplasmic reticulum;GO:0005789:endoplasmic reticulum membrane;GO:0000139:Golgi membrane;GO:0030176:integral component of endoplasmic reticulum membrane;GO:0016021:integral component of membrane;	-	-	-
ENSG00000144028	6409.97407066037	0.628380066405311	-0.670291	0.204411733894202	-3.27912	0.00104131212323653	0.0190737281814379	2	96274338	96321271	-	SNRNP200	small nuclear ribonucleoprotein U5 subunit 200 [Source:HGNC Symbol%3BAcc:HGNC:30859]	GO:0000354:cis assembly of pre-catalytic spliceosome;GO:0000398:mRNA splicing, via spliceosome;GO:0001649:osteoblast differentiation;GO:0000388:spliceosome conformational change to release U4 (or U4atac) and U1 (or U11);	GO:0071013:catalytic step 2 spliceosome;GO:0016020:membrane;GO:0005654:nucleoplasm;GO:0005634:nucleus;GO:0005681:spliceosomal complex;GO:0071006:U2-type catalytic step 1 spliceosome;GO:0071005:U2-type precatalytic spliceosome;GO:0046540:U4/U6 x U5 tri-snRNP complex;GO:0005682:U5 snRNP;	GO:0005524:ATP binding;GO:0004386:helicase activity;GO:0042802:identical protein binding;GO:0003723:RNA binding;GO:0003724:RNA helicase activity;	K12854	;ko03040 Spliceosome;
ENSG00000162636	626.985285778712	0.62827719307746	-0.670527	0.228496608732121	-2.93452	0.00334068656947179	0.0358118728597029	1	108560089	108644900	+	FAM102B	family with sequence similarity 102 member B [Source:HGNC Symbol%3BAcc:HGNC:27637]	-	-	-	K11339	-
ENSG00000198911	2170.12269856059	0.628071661275941	-0.670999	0.207160063103509	-3.23904	0.00119934400645728	0.0206538355082085	22	41833079	41907307	+	SREBF2	sterol regulatory element binding transcription factor 2 [Source:HGNC Symbol%3BAcc:HGNC:11290]	GO:0071499:cellular response to laminar fluid shear stress;GO:0071404:cellular response to low-density lipoprotein particle stimulus;GO:0009267:cellular response to starvation;GO:0042632:cholesterol homeostasis;GO:0008203:cholesterol metabolic process;GO:0006629:lipid metabolic process;GO:0090370:negative regulation of cholesterol efflux;GO:0000122:negative regulation of transcription from RNA po…	GO:0000785:chromatin;GO:0005737:cytoplasm;GO:0005829:cytosol;GO:0005783:endoplasmic reticulum;GO:0005789:endoplasmic reticulum membrane;GO:0012507:ER to Golgi transport vesicle membrane;GO:0000139:Golgi membrane;GO:0043231:intracellular membrane-bounded organelle;GO:0005654:nucleoplasm;GO:0005634:nucleus;GO:0032937:SREBP-SCAP-Insig complex;	GO:0000981:sequence-specific DNA binding RNA polymerase II transcription factor activity;GO:0001227:RNA polymerase II transcription regulatory region sequence-specific DNA binding transcription factor activity involved in negative regulation of transcription;GO:0070888:E-box binding;GO:0008022:protein C-terminus binding;GO:0046983:protein dimerization activity;GO:0000978:RNA polymerase II core pr…	K09107	-
ENSG00000137801	11435.5542979125	0.627932347601663	-0.671319	0.242869328469411	-2.76412	0.00570772700242626	0.0480597239614229	15	39581079	39599466	+	THBS1	thrombospondin 1 [Source:HGNC Symbol%3BAcc:HGNC:11785]	GO:0048266:behavioral response to pain;GO:0007155:cell adhesion;GO:0016477:cell migration;GO:0071363:cellular response to growth factor stimulus;GO:0000187:activation of MAPK activity;GO:0048514:blood vessel morphogenesis;	GO:0009986:cell surface;GO:0005783:endoplasmic reticulum;GO:0005788:endoplasmic reticulum lumen;GO:0005737:cytoplasm;	GO:0005509:calcium ion binding;GO:0070052:collagen V binding;GO:0005201:extracellular matrix structural constituent;GO:0070051:fibrinogen binding;GO:0050840:extracellular matrix binding;	K16857	;ko04015 Rap1 signaling pathway;ko04115 p53 signaling pathway;ko04145 Phagosome;ko04151 PI3K-Akt signaling pathway;ko04350 TGF-beta signaling pathway;ko04510 Focal adhesion;ko04512 ECM-receptor interaction;ko05144 Malaria;ko05165 Human papillomavirus infection;ko05205 Proteoglycans in cancer;ko05206 MicroRNAs in cancer;ko05219 Bladder cancer;
ENSG00000249565	91.208528995024	0.627768200727519	-0.671696	0.231546376390633	-2.90091	0.00372075884971946	0.0383513407266264	4	78180866	78182046	-	SERBP1P5	SERPINE1 mRNA binding protein 1 pseudogene 5 [Source:HGNC Symbol%3BAcc:HGNC:44632]	GO:0030578:PML body organization;GO:0042981:regulation of apoptotic process;GO:0043488:regulation of mRNA stability;	GO:0005737:cytoplasm;GO:0005829:cytosol;GO:0070062:extracellular exosome;GO:0016020:membrane;GO:0005634:nucleus;GO:0048471:perinuclear region of cytoplasm;GO:0005886:plasma membrane;	GO:0045296:cadherin binding;GO:0003730:mRNA 3'-UTR binding;GO:0043022:ribosome binding;GO:0003723:RNA binding;GO:0032183:SUMO binding;	K13199	-
ENSG00000198420	1435.5471517399	0.627612247355622	-0.672055	0.232349151886107	-2.89243	0.00382269475724462	0.0389425643581795	7	143851375	143902198	-	TCAF1	TRPM8 channel associated factor 1 [Source:HGNC Symbol%3BAcc:HGNC:22201]	GO:0030336:negative regulation of cell migration;GO:1901529:positive regulation of anion channel activity;GO:0090314:positive regulation of protein targeting to membrane;GO:0010359:regulation of anion channel activity;	GO:0005886:plasma membrane;	GO:0044325:ion channel binding;	-	-
ENSG00000118965	453.788749145915	0.627522340172821	-0.672261	0.204573493744384	-3.28616	0.00101563228344268	0.0187824598796852	2	19910263	19990105	-	WDR35	WD repeat domain 35 [Source:HGNC Symbol%3BAcc:HGNC:29250]	GO:0071333:cellular response to glucose stimulus;GO:0071356:cellular response to tumor necrosis factor;GO:0060271:cilium morphogenesis;GO:0035721:intraciliary retrograde transport;GO:0042073:intraciliary transport;GO:0097421:liver regeneration;GO:0010629:negative regulation of gene expression;GO:0045019:negative regulation of nitric oxide biosynthetic process;GO:0043065:positive regulation of apo…	GO:0005930:axoneme;GO:0005813:centrosome;GO:0036064:ciliary basal body;GO:0097542:ciliary tip;GO:0005929:cilium;GO:0030991:intraciliary transport particle A;	-	K19674	-
ENSG00000083720	803.645962457257	0.627194326064478	-0.673016	0.176316847560659	-3.81708	0.000135040163313138	0.00617672792043155	5	41730065	41870425	-	OXCT1	3-oxoacid CoA-transferase 1 [Source:HGNC Symbol%3BAcc:HGNC:8527]	GO:0060612:adipose tissue development;GO:0007420:brain development;GO:0046950:cellular ketone body metabolic process;GO:0007507:heart development;GO:0046952:ketone body catabolic process;GO:0042182:ketone catabolic process;GO:0035774:positive regulation of insulin secretion involved in cellular response to glucose stimulus;GO:0014823:response to activity;GO:0042493:response to drug;GO:0045471:res…	GO:0005759:mitochondrial matrix;GO:0005739:mitochondrion;	GO:0008260:3-oxoacid CoA-transferase activity;GO:0008410:CoA-transferase activity;GO:0042802:identical protein binding;	K01027	;ko00072 Synthesis and degradation of ketone bodies;ko00280 Valine, leucine and isoleucine degradation;ko00650 Butanoate metabolism;ko01100 Metabolic pathways;
ENSG00000124486	4334.14816520415	0.627184292494719	-0.673039	0.222574511233676	-3.02388	0.0024955520508912	0.0307880762090575	X	41085445	41236579	+	USP9X	ubiquitin specific peptidase 9 X-linked [Source:HGNC Symbol%3BAcc:HGNC:12632]	GO:1990000:amyloid fibril formation;GO:0048675:axon extension;GO:0030509:BMP signaling pathway;GO:0007049:cell cycle;GO:0051301:cell division;GO:0016477:cell migration;GO:0007059:chromosome segregation;GO:0007292:female gamete generation;GO:0000122:negative regulation of transcription from RNA polymerase II promoter;GO:0001764:neuron migration;GO:1901537:positive regulation of DNA demethylation;G…	GO:0005737:cytoplasm;GO:0005829:cytosol;GO:0030426:growth cone;GO:0016020:membrane;GO:0005634:nucleus;	GO:0070410:co-SMAD binding;GO:0004197:cysteine-type endopeptidase activity;GO:0008234:cysteine-type peptidase activity;GO:1990380:Lys48-specific deubiquitinase activity;GO:0004843:ubiquitin-specific protease activity;	K11840	-
ENSG00000106723	1736.7973557214	0.627163008774663	-0.673088	0.21929564685409	-3.06932	0.00214549560851817	0.0285815655541852	9	88388430	88478694	+	SPIN1	spindlin 1 [Source:HGNC Symbol%3BAcc:HGNC:11243]	GO:0006325:chromatin organization;GO:0007276:gamete generation;GO:0051321:meiotic cell cycle;GO:0045893:positive regulation of transcription, DNA-templated;GO:0030177:positive regulation of Wnt signaling pathway;GO:0009303:rRNA transcription;GO:0016055:Wnt signaling pathway;	GO:0005829:cytosol;GO:0031965:nuclear membrane;GO:0005730:nucleolus;GO:0005654:nucleoplasm;GO:0005634:nucleus;	GO:0003677:DNA binding;GO:0035064:methylated histone binding;	K08834	;ko04745 Phototransduction - fly;
ENSG00000168615	13032.3445869084	0.627027580916598	-0.673399	0.238453667456068	-2.82403	0.00474246404337791	0.0434871166722735	8	38996754	39105445	+	ADAM9	ADAM metallopeptidase domain 9 [Source:HGNC Symbol%3BAcc:HGNC:216]	GO:0042987:amyloid precursor protein catabolic process;GO:0007155:cell adhesion;GO:0033627:cell adhesion mediated by integrin;GO:0016477:cell migration;GO:0033631:cell-cell adhesion mediated by integrin;GO:0007160:cell-matrix adhesion;GO:0071222:cellular response to lipopolysaccharide;GO:0007229:integrin-mediated signaling pathway;GO:0030216:keratinocyte differentiation;GO:0006509:membrane protei…	GO:0016323:basolateral plasma membrane;GO:0009986:cell surface;GO:0070062:extracellular exosome;GO:0005615:extracellular space;GO:0005925:focal adhesion;GO:0016021:integral component of membrane;GO:0031233:intrinsic component of external side of plasma membrane;	GO:0005518:collagen binding;GO:0005178:integrin binding;GO:0043236:laminin binding;GO:0046872:metal ion binding;GO:0004222:metalloendopeptidase activity;GO:1902945:metalloendopeptidase activity involved in amyloid precursor protein catabolic process;GO:0008237:metallopeptidase activity;GO:0005080:protein kinase C binding;GO:0017124:SH3 domain binding;	K06834	-
ENSG00000160007	3193.50991610848	0.626795259451828	-0.673934	0.217225767170952	-3.10246	0.00191920757601297	0.0266076614497544	19	46860997	47005077	+	ARHGAP35	Rho GTPase activating protein 35 [Source:HGNC Symbol%3BAcc:HGNC:4591]	GO:0007411:axon guidance;GO:0007413:axonal fasciculation;GO:0043010:camera-type eye development;GO:0016477:cell migration;GO:0031668:cellular response to extracellular stimulus;GO:0021955:central nervous system neuron axonogenesis;GO:0030950:establishment or maintenance of actin cytoskeleton polarity;GO:0030900:forebrain development;GO:0030879:mammary gland development;GO:0035024:negative regulat…	GO:0015629:actin cytoskeleton;GO:0036064:ciliary basal body;GO:0005829:cytosol;GO:0005634:nucleus;GO:0005886:plasma membrane;	GO:0003677:DNA binding;GO:0005525:GTP binding;GO:0005096:GTPase activator activity;GO:0003924:GTPase activity;GO:0005543:phospholipid binding;	K05732	;ko04510 Focal adhesion;ko04611 Platelet activation;ko04670 Leukocyte transendothelial migration;ko04810 Regulation of actin cytoskeleton;
ENSG00000102158	3325.92545721774	0.626736228587173	-0.67407	0.220144261636064	-3.06195	0.00219903577620894	0.0288166115507591	X	77825747	77899271	-	MAGT1	magnesium transporter 1 [Source:HGNC Symbol%3BAcc:HGNC:28880]	GO:0050890:cognition;GO:0015693:magnesium ion transport;GO:0006487:protein N-linked glycosylation;GO:0018279:protein N-linked glycosylation via asparagine;GO:0055085:transmembrane transport;	GO:0035577:azurophil granule membrane;GO:0005783:endoplasmic reticulum;GO:0005887:integral component of plasma membrane;GO:0016020:membrane;GO:0008250:oligosaccharyltransferase complex;GO:0005886:plasma membrane;	GO:0015095:magnesium ion transmembrane transporter activity;	K19478	-
ENSG00000155008	578.579597134172	0.626689857627743	-0.674176	0.2343296107797	-2.87704	0.00401420435434384	0.0399418671294917	X	85003877	85093315	+	APOOL	apolipoprotein O like [Source:HGNC Symbol%3BAcc:HGNC:24009]	GO:0042407:cristae formation;GO:0007007:inner mitochondrial membrane organization;	GO:0005576:extracellular region;GO:0061617:MICOS complex;GO:0005739:mitochondrion;GO:0031093:platelet alpha granule lumen;GO:0001401:mitochondrial sorting and assembly machinery complex;	-	K09488	;ko05012 Parkinson disease;ko05022 Pathways of neurodegeneration - multiple diseases;
ENSG00000163032	459.753485740833	0.62650755319537	-0.674596	0.225022625214343	-2.9979	0.0027184343244252	0.032389625529477	2	17539126	17657018	+	VSNL1	visinin like 1 [Source:HGNC Symbol%3BAcc:HGNC:12722]	GO:0046676:negative regulation of insulin secretion;GO:0045921:positive regulation of exocytosis;GO:0035774:positive regulation of insulin secretion involved in cellular response to glucose stimulus;	GO:0005829:cytosol;GO:0016020:membrane;	GO:0005509:calcium ion binding;	K17985	;ko04137 Mitophagy - animal;ko04140 Autophagy - animal;ko05010 Alzheimer disease;ko05014 Amyotrophic lateral sclerosis;ko05016 Huntington disease;ko05017 Spinocerebellar ataxia;ko05022 Pathways of neurodegeneration - multiple diseases;
ENSG00000089199	157.657381282877	0.626385559202035	-0.674877	0.225767499923898	-2.98926	0.00279656543280696	0.0330118276759909	20	5911510	5925353	+	CHGB	chromogranin B [Source:HGNC Symbol%3BAcc:HGNC:1930]	-	GO:0005788:endoplasmic reticulum lumen;GO:0005615:extracellular space;GO:0030141:secretory granule;	GO:0005179:hormone activity;	K09228	;ko05168 Herpes simplex virus 1 infection;
ENSG00000001461	1525.69495300913	0.626198464691537	-0.675308	0.192947027169115	-3.49997	0.000465316701549344	0.012401724475048	1	24415802	24472976	+	NIPAL3	NIPA like domain containing 3 [Source:HGNC Symbol%3BAcc:HGNC:25233]	GO:0015693:magnesium ion transport;	GO:0016021:integral component of membrane;GO:0016020:membrane;GO:0005634:nucleus;	GO:0015095:magnesium ion transmembrane transporter activity;GO:0003677:DNA binding;GO:0046872:metal ion binding;	K15603;K01557;K04613	-
ENSG00000174705	2109.28994200965	0.625787800949403	-0.676255	0.209766554732976	-3.22384	0.00126482469438279	0.0212555351093673	5	172325000	172454525	-	SH3PXD2B	SH3 and PX domains 2B [Source:HGNC Symbol%3BAcc:HGNC:29242]	GO:0060612:adipose tissue development;GO:0060348:bone development;GO:0030154:cell differentiation;GO:0022617:extracellular matrix disassembly;GO:0001654:eye development;GO:0007507:heart development;GO:0071800:podosome assembly;GO:0072657:protein localization to membrane;GO:0001501:skeletal system development;GO:0006801:superoxide metabolic process;	GO:0030054:cell junction;GO:0042995:cell projection;GO:0005737:cytoplasm;GO:0002102:podosome;	GO:0060090:binding, bridging;GO:0080025:phosphatidylinositol-3,5-bisphosphate binding;GO:0032266:phosphatidylinositol-3-phosphate binding;GO:0010314:phosphatidylinositol-5-phosphate binding;GO:0042169:SH2 domain binding;GO:0016176:superoxide-generating NADPH oxidase activator activity;	-	-
ENSG00000164323	1125.2498488948	0.625506963660856	-0.676902	0.23757769400176	-2.84918	0.00438317640462864	0.041806395726748	4	185159665	185209504	-	CFAP97	cilia and flagella associated protein 97 [Source:HGNC Symbol%3BAcc:HGNC:29276]	-	-	-	K12581	;ko03018 RNA degradation;
ENSG00000006756	256.163555909792	0.625422703298029	-0.677097	0.216140788840734	-3.13266	0.00173227524035921	0.02499209700946	X	2903972	2929349	-	ARSD	arylsulfatase D [Source:HGNC Symbol%3BAcc:HGNC:717]	-	GO:0005788:endoplasmic reticulum lumen;GO:0005764:lysosome;	GO:0004065:arylsulfatase activity;GO:0046872:metal ion binding;	K12374	-
ENSG00000165821	140.888945202055	0.625203975482772	-0.677601	0.202767536582229	-3.34176	0.000832479731875748	0.0170424886286191	14	21521080	21537216	-	SALL2	spalt like transcription factor 2 [Source:HGNC Symbol%3BAcc:HGNC:10526]	GO:0001654:eye development;GO:0045944:positive regulation of transcription from RNA polymerase II promoter;GO:0006357:regulation of transcription from RNA polymerase II promoter;	GO:0005634:nucleus;	GO:0001228:RNA polymerase II transcription regulatory region sequence-specific DNA binding transcription factor activity involved in positive regulation of transcription;GO:0000981:sequence-specific DNA binding RNA polymerase II transcription factor activity;GO:0046872:metal ion binding;GO:0000978:RNA polymerase II core promoter proximal region sequence-specific DNA binding;GO:0000977:RNA polymer…	-	-
ENSG00000204442	102.11983084866	0.625087982572641	-0.677869	0.243680594068566	-2.78179	0.00540596058426845	0.0464052119837243	13	107163510	107867496	-	NALF1	NALCN channel auxiliary factor 1 [Source:HGNC Symbol%3BAcc:HGNC:33877]	GO:0098703:calcium ion import across plasma membrane;	GO:0016021:integral component of membrane;GO:0005886:plasma membrane;	-	K02864	;ko03010 Ribosome;
ENSG00000066739	783.910554481521	0.625038197780121	-0.677984	0.213808965056037	-3.17098	0.00151926132604183	0.023390684922033	14	96279195	96363341	-	ATG2B	autophagy related 2B [Source:HGNC Symbol%3BAcc:HGNC:20187]	GO:0000045:autophagosome assembly;GO:0000422:mitochondrion degradation;GO:0044805:late nucleophagy;GO:0034727:piecemeal microautophagy of nucleus;	GO:0005789:endoplasmic reticulum membrane;GO:0019898:extrinsic component of membrane;GO:0005811:lipid particle;GO:0005654:nucleoplasm;GO:0000407:pre-autophagosomal structure;GO:0034045:pre-autophagosomal structure membrane;	GO:0032266:phosphatidylinositol-3-phosphate binding;	K17906	;ko04136 Autophagy - other;ko04140 Autophagy - animal;ko05010 Alzheimer disease;ko05014 Amyotrophic lateral sclerosis;ko05016 Huntington disease;ko05017 Spinocerebellar ataxia;ko05022 Pathways of neurodegeneration - multiple diseases;
ENSG00000029364	1292.49579442477	0.624813539763627	-0.678502	0.18528525504431	-3.66193	0.000250318342938295	0.00875236916371867	14	69398015	69462390	+	SLC39A9	solute carrier family 39 member 9 [Source:HGNC Symbol%3BAcc:HGNC:20182]	GO:0006829:zinc II ion transport;	GO:0016021:integral component of membrane;	GO:0046873:metal ion transmembrane transporter activity;	K14715	-
ENSG00000186318	1292.91248069553	0.624795428631666	-0.678544	0.184847158201814	-3.67084	0.00024175539052958	0.00858015107142662	11	117285232	117316259	-	BACE1	beta-secretase 1 [Source:HGNC Symbol%3BAcc:HGNC:933]	GO:1990000:amyloid fibril formation;GO:0042987:amyloid precursor protein catabolic process;GO:0034205:beta-amyloid formation;GO:0050435:beta-amyloid metabolic process;GO:0071280:cellular response to copper ion;GO:0071287:cellular response to manganese ion;GO:0050966:detection of mechanical stimulus involved in sensory perception of pain;GO:0006509:membrane protein ectodomain proteolysis;GO:004352…	GO:0030424:axon;GO:0009986:cell surface;GO:0030425:dendrite;GO:0005769:early endosome;GO:0005788:endoplasmic reticulum lumen;GO:0005768:endosome;GO:0010008:endosome membrane;GO:0005794:Golgi apparatus;GO:0070931:Golgi-associated vesicle lumen;GO:0016021:integral component of membrane;GO:0005887:integral component of plasma membrane;GO:0005770:late endosome;GO:0005764:lysosome;GO:0016020:membrane;…	GO:0001540:beta-amyloid binding;GO:0004190:aspartic-type endopeptidase activity;GO:0008798:beta-aspartyl-peptidase activity;GO:0004175:endopeptidase activity;GO:0019899:enzyme binding;GO:0008233:peptidase activity;	K04521	;ko05010 Alzheimer disease;
ENSG00000110090	2074.10369630598	0.624631133122483	-0.678924	0.236235780982075	-2.87392	0.00405406854399686	0.0401516451098034	11	68754620	68844410	-	CPT1A	carnitine palmitoyltransferase 1A [Source:HGNC Symbol%3BAcc:HGNC:2328]	GO:0009437:carnitine metabolic process;GO:0006853:carnitine shuttle;GO:0071398:cellular response to fatty acid;GO:0042755:eating behavior;GO:0030855:epithelial cell differentiation;GO:0006635:fatty acid beta-oxidation;GO:0006631:fatty acid metabolic process;GO:0006006:glucose metabolic process;GO:0097421:liver regeneration;GO:0001676:long-chain fatty acid metabolic process;GO:0032000:positive reg…	GO:0031307:integral component of mitochondrial outer membrane;GO:0016020:membrane;GO:0005741:mitochondrial outer membrane;GO:0005739:mitochondrion;	GO:0004095:carnitine O-palmitoyltransferase activity;GO:0042802:identical protein binding;GO:1990698:palmitoleoyltransferase activity;	K08765	;ko00071 Fatty acid degradation;ko01212 Fatty acid metabolism;ko03320 PPAR signaling pathway;ko04152 AMPK signaling pathway;ko04714 Thermogenesis;ko04920 Adipocytokine signaling pathway;ko04922 Glucagon signaling pathway;ko04931 Insulin resistance;
ENSG00000196715	1295.52615387412	0.624552920054556	-0.679104	0.142101310854758	-4.77901	1.76156187088207e-06	0.000446809718605935	7	65873074	65959563	+	VKORC1L1	vitamin K epoxide reductase complex subunit 1 like 1 [Source:HGNC Symbol%3BAcc:HGNC:21492]	GO:0034599:cellular response to oxidative stress;GO:0017187:peptidyl-glutamic acid carboxylation;GO:0042373:vitamin K metabolic process;	GO:0005783:endoplasmic reticulum;GO:0005789:endoplasmic reticulum membrane;GO:0016021:integral component of membrane;	GO:0048038:quinone binding;GO:0047057:vitamin-K-epoxide reductase (warfarin-sensitive) activity;	K05357	;ko00130 Ubiquinone and other terpenoid-quinone biosynthesis;ko01100 Metabolic pathways;ko01240 Biosynthesis of cofactors;
ENSG00000120137	2319.55856591253	0.624204472559539	-0.679909	0.239470903817019	-2.83922	0.00452246632408837	0.0424850649968503	5	168548495	168579368	-	PANK3	pantothenate kinase 3 [Source:HGNC Symbol%3BAcc:HGNC:19365]	GO:0015937:coenzyme A biosynthetic process;GO:0016310:phosphorylation;	GO:0005829:cytosol;GO:0005634:nucleus;	GO:0005524:ATP binding;GO:0004594:pantothenate kinase activity;GO:0042803:protein homodimerization activity;GO:0019842:vitamin binding;	K09680	;ko00770 Pantothenate and CoA biosynthesis;ko01100 Metabolic pathways;ko01240 Biosynthesis of cofactors;
ENSG00000132824	3872.83636334951	0.624115399924032	-0.680115	0.167655778203794	-4.05662	4.97886209401771e-05	0.00353735552375383	20	44496221	44522085	-	SERINC3	serine incorporator 3 [Source:HGNC Symbol%3BAcc:HGNC:11699]	GO:0051607:defense response to virus;GO:0009597:detection of virus;GO:0045087:innate immune response;GO:0006564:L-serine biosynthetic process;GO:0006658:phosphatidylserine metabolic process;GO:1902237:positive regulation of endoplasmic reticulum stress-induced intrinsic apoptotic signaling pathway;GO:0006665:sphingolipid metabolic process;	GO:0000139:Golgi membrane;GO:0016021:integral component of membrane;GO:0016020:membrane;GO:0048471:perinuclear region of cytoplasm;GO:0005886:plasma membrane;	GO:0015194:L-serine transmembrane transporter activity;	K16467	-
ENSG00000267041	105.527147211472	0.623582316027019	-0.681348	0.214103456419073	-3.18233	0.00146094719422773	0.0228826634539274	19	36714383	36772825	-	ZNF850	zinc finger protein 850 [Source:HGNC Symbol%3BAcc:HGNC:27994]	GO:0006357:regulation of transcription from RNA polymerase II promoter;	GO:0005634:nucleus;	GO:0001228:RNA polymerase II transcription regulatory region sequence-specific DNA binding transcription factor activity involved in positive regulation of transcription;GO:0046872:metal ion binding;GO:0000978:RNA polymerase II core promoter proximal region sequence-specific DNA binding;	K09228	;ko05168 Herpes simplex virus 1 infection;
ENSG00000163638	160.551611093641	0.623441674531337	-0.681673	0.23890298322706	-2.85335	0.00432611331608126	0.0415884266290546	3	64515654	64688000	-	ADAMTS9	ADAM metallopeptidase with thrombospondin type 1 motif 9 [Source:HGNC Symbol%3BAcc:HGNC:13202]	GO:0035909:aorta morphogenesis;GO:0030198:extracellular matrix organization;GO:0006516:glycoprotein catabolic process;GO:0003179:heart valve morphogenesis;GO:0007275:multicellular organismal development;GO:0010596:negative regulation of endothelial cell migration;GO:1903671:negative regulation of sprouting angiogenesis;GO:0015031:protein transport;GO:0006508:proteolysis;GO:0003229:ventricular car…	GO:0005783:endoplasmic reticulum;GO:0031012:extracellular matrix;GO:0005576:extracellular region;GO:0043231:intracellular membrane-bounded organelle;	GO:0004222:metalloendopeptidase activity;GO:0008237:metallopeptidase activity;GO:0008270:zinc ion binding;	K08624	-
ENSG00000142949	3113.21148301077	0.623424192098165	-0.681714	0.206086917768788	-3.3079	0.000939999321711681	0.0180914877318179	1	43525187	43623666	+	PTPRF	protein tyrosine phosphatase receptor type F [Source:HGNC Symbol%3BAcc:HGNC:9670]	GO:0007155:cell adhesion;GO:0016477:cell migration;GO:1900121:negative regulation of receptor binding;GO:0031102:neuron projection regeneration;GO:0035335:peptidyl-tyrosine dephosphorylation;GO:0006470:protein dephosphorylation;GO:0048679:regulation of axon regeneration;GO:0007185:transmembrane receptor protein tyrosine phosphatase signaling pathway;	GO:0070062:extracellular exosome;GO:0005887:integral component of plasma membrane;GO:0043005:neuron projection;GO:0043025:neuronal cell body;GO:0005886:plasma membrane;	GO:0050839:cell adhesion molecule binding;GO:0035373:chondroitin sulfate proteoglycan binding;GO:0008201:heparin binding;GO:0004725:protein tyrosine phosphatase activity;GO:0044877:macromolecular complex binding;GO:0005001:transmembrane receptor protein tyrosine phosphatase activity;	K05695	;ko04514 Cell adhesion molecules;ko04520 Adherens junction;ko04910 Insulin signaling pathway;ko04931 Insulin resistance;
ENSG00000119711	319.440911723645	0.62329847332238	-0.682005	0.24659667223995	-2.76567	0.00568060602139797	0.0479201066010263	14	74056847	74084492	-	ALDH6A1	aldehyde dehydrogenase 6 family member A1 [Source:HGNC Symbol%3BAcc:HGNC:7179]	GO:0006210:thymine catabolic process;GO:0019859:thymine metabolic process;GO:0006574:valine catabolic process;GO:0006573:valine metabolic process;GO:0009083:branched-chain amino acid catabolic process;GO:0050873:brown fat cell differentiation;	GO:0005739:mitochondrion;GO:0005759:mitochondrial matrix;GO:0005654:nucleoplasm;	GO:0000062:fatty-acyl-CoA binding;GO:0018478:malonate-semialdehyde dehydrogenase (acetylating) activity;GO:0004491:methylmalonate-semialdehyde dehydrogenase (acylating) activity;GO:0003723:RNA binding;	K00140	;ko00280 Valine, leucine and isoleucine degradation;ko00410 beta-Alanine metabolism;ko00562 Inositol phosphate metabolism;ko00640 Propanoate metabolism;ko01100 Metabolic pathways;ko01200 Carbon metabolism;
ENSG00000024526	2310.95219820286	0.623097731781419	-0.68247	0.214396207446673	-3.18322	0.00145648466632809	0.0228712413762853	1	68474152	68497221	-	DEPDC1	DEP domain containing 1 [Source:HGNC Symbol%3BAcc:HGNC:22949]	GO:0035556:intracellular signal transduction;GO:0045892:negative regulation of transcription, DNA-templated;	GO:0005634:nucleus;GO:0017053:transcriptional repressor complex;	GO:0005096:GTPase activator activity;	-	-
ENSG00000095637	233.453342517836	0.622978309018384	-0.682746	0.228464293050254	-2.98842	0.00280428320489712	0.0330441717805397	10	95311771	95561414	-	SORBS1	sorbin and SH3 domain containing 1 [Source:HGNC Symbol%3BAcc:HGNC:14565]	GO:0007160:cell-matrix adhesion;GO:0032869:cellular response to insulin stimulus;GO:0048041:focal adhesion assembly;GO:0008286:insulin receptor signaling pathway;GO:0046326:positive regulation of glucose import;GO:0045725:positive regulation of glycogen biosynthetic process;GO:0046628:positive regulation of insulin receptor signaling pathway;GO:0046889:positive regulation of lipid biosynthetic pr…	GO:0005912:adherens junction;GO:0030055:cell-substrate junction;GO:0005813:centrosome;GO:0005829:cytosol;GO:0016600:flotillin complex;GO:0005925:focal adhesion;GO:0045121:membrane raft;GO:0016363:nuclear matrix;GO:0005634:nucleus;GO:0005886:plasma membrane;GO:0001725:stress fiber;GO:0005915:zonula adherens;GO:0005856:cytoskeleton;GO:0005899:insulin receptor complex;GO:0016020:membrane;GO:0045202:…	GO:0003779:actin binding;GO:0008092:cytoskeletal protein binding;GO:0005158:insulin receptor binding;GO:0030159:receptor signaling complex scaffold activity;GO:0019901:protein kinase binding;GO:0008134:transcription factor binding;GO:0031625:ubiquitin protein ligase binding;	K06086	;ko03320 PPAR signaling pathway;ko04520 Adherens junction;ko04910 Insulin signaling pathway;
ENSG00000151779	791.378944375149	0.622464401370235	-0.683937	0.190338521049432	-3.59327	0.000326560058093759	0.0102109692981551	2	15166916	15561340	-	NBAS	NBAS subunit of NRZ tethering complex [Source:HGNC Symbol%3BAcc:HGNC:15625]	GO:2000623:negative regulation of nuclear-transcribed mRNA catabolic process, nonsense-mediated decay;GO:0000956:nuclear-transcribed mRNA catabolic process;GO:0015031:protein transport;GO:0006890:retrograde vesicle-mediated transport, Golgi to ER;	GO:0005829:cytosol;GO:0070939:Dsl1p complex;GO:0005783:endoplasmic reticulum;GO:0005789:endoplasmic reticulum membrane;GO:0016020:membrane;	GO:0000149:SNARE binding;	K06478;K12581;K17985;K13194	-
ENSG00000156052	1077.52370840189	0.622326735056875	-0.684256	0.240201971669358	-2.84867	0.00439025531154464	0.0418442075782089	9	77716097	78031811	-	GNAQ	G protein subunit alpha q [Source:HGNC Symbol%3BAcc:HGNC:4390]	GO:0007186:G-protein coupled receptor signaling pathway;GO:0010863:positive regulation of phospholipase C activity;GO:0001508:action potential;GO:0007202:activation of phospholipase C activity;GO:0007189:adenylate cyclase-activating G-protein coupled receptor signaling pathway;GO:0007188:adenylate cyclase-modulating G-protein coupled receptor signaling pathway;GO:0007596:blood coagulation;GO:0009…	GO:0005886:plasma membrane;GO:0005737:cytoplasm;GO:0070062:extracellular exosome;GO:0005794:Golgi apparatus;GO:0005834:heterotrimeric G-protein complex;GO:0005765:lysosomal membrane;GO:0031965:nuclear membrane;GO:0001750:photoreceptor outer segment;GO:0045202:synapse;	GO:0001664:G-protein coupled receptor binding;GO:0031683:G-protein beta/gamma-subunit complex binding;GO:0005525:GTP binding;GO:0003924:GTPase activity;GO:0046872:metal ion binding;GO:0005096:GTPase activator activity;GO:0031826:type 2A serotonin receptor binding;	K04634	;ko04015 Rap1 signaling pathway;ko04020 Calcium signaling pathway;ko04022 cGMP-PKG signaling pathway;ko04062 Chemokine signaling pathway;ko04071 Sphingolipid signaling pathway;ko04261 Adrenergic signaling in cardiomyocytes;ko04270 Vascular smooth muscle contraction;ko04361 Axon regeneration;ko04371 Apelin signaling pathway;ko04540 Gap junction;ko04611 Platelet activation;ko04713 Circadian entrain…
ENSG00000125827	873.547723592177	0.621822143373607	-0.685426	0.179220639146734	-3.82448	0.000131047337698138	0.00606945123580152	20	7977346	8019805	-	TMX4	thioredoxin related transmembrane protein 4 [Source:HGNC Symbol%3BAcc:HGNC:25237]	-	GO:0016021:integral component of membrane;GO:0005637:nuclear inner membrane;	-	K10408	;ko05014 Amyotrophic lateral sclerosis;ko05016 Huntington disease;ko05022 Pathways of neurodegeneration - multiple diseases;
ENSG00000092847	1135.09652709557	0.621270871889498	-0.686706	0.196465332358266	-3.4953	0.000473525546624408	0.0124103499216012	1	35869808	35930532	+	AGO1	argonaute RISC component 1 [Source:HGNC Symbol%3BAcc:HGNC:3262]	GO:0035280:miRNA loading onto RISC involved in gene silencing by miRNA;GO:0035278:negative regulation of translation involved in gene silencing by miRNA;GO:0006402:mRNA catabolic process;GO:0010628:positive regulation of gene expression;GO:1901224:positive regulation of NIK/NF-kappaB signaling;GO:0031054:pre-miRNA processing;GO:0035196:production of miRNAs involved in gene silencing by miRNA;GO:0…	GO:0000794:condensed nuclear chromosome;GO:0005737:cytoplasm;GO:0036464:cytoplasmic ribonucleoprotein granule;GO:0005829:cytosol;GO:0005654:nucleoplasm;GO:0000932:cytoplasmic mRNA processing body;GO:0016442:RISC complex;GO:0070578:RISC-loading complex;GO:0016020:membrane;GO:0005634:nucleus;	GO:0003725:double-stranded RNA binding;GO:0004521:endoribonuclease activity;GO:0090624:endoribonuclease activity, cleaving miRNA-paired mRNA;GO:0046872:metal ion binding;GO:0035198:miRNA binding;GO:0003723:RNA binding;GO:0003727:single-stranded RNA binding;	K11593	;ko04361 Axon regeneration;
ENSG00000147202	602.183624645918	0.621048979266135	-0.687221	0.186949494941997	-3.67597	0.000236945837658088	0.00850082693525721	X	96684712	97604997	+	DIAPH2	diaphanous related formin 2 [Source:HGNC Symbol%3BAcc:HGNC:2877]	GO:0007015:actin filament organization;GO:0007292:female gamete generation;GO:0048477:oogenesis;	GO:0005829:cytosol;GO:0005769:early endosome;GO:0005783:endoplasmic reticulum;GO:0043231:intracellular membrane-bounded organelle;GO:0005730:nucleolus;	GO:0003779:actin binding;GO:0005102:receptor binding;GO:0031267:small GTPase binding;	K05741	;ko04810 Regulation of actin cytoskeleton;
ENSG00000150712	1238.23432190944	0.621037424890717	-0.687248	0.211084906151704	-3.25579	0.00113077810060044	0.0199788598293809	5	32226994	32312987	-	MTMR12	myotubularin related protein 12 [Source:HGNC Symbol%3BAcc:HGNC:18191]	GO:0046856:phosphatidylinositol dephosphorylation;GO:1901998:toxin transport;	GO:0005737:cytoplasm;GO:0005829:cytosol;GO:0030017:sarcomere;GO:0016529:sarcoplasmic reticulum;	GO:0019208:phosphatase regulator activity;GO:0004438:phosphatidylinositol-3-phosphatase activity;	K18085	-
ENSG00000185963	735.345448402841	0.62098636385183	-0.687367	0.222111623207331	-3.09469	0.00197019038399915	0.0270865928114478	9	92711363	92764833	-	BICD2	BICD cargo adaptor 2 [Source:HGNC Symbol%3BAcc:HGNC:17208]	GO:0051642:centrosome localization;GO:0072393:microtubule anchoring at microtubule organizing center;GO:0007018:microtubule-based movement;GO:0072385:minus-end-directed organelle transport along microtubule;GO:0051028:mRNA transport;GO:0034067:protein localization to Golgi apparatus;GO:0033365:protein localization to organelle;GO:0015031:protein transport;GO:0070507:regulation of microtubule cyto…	GO:0005642:annulate lamellae;GO:0005813:centrosome;GO:0005737:cytoplasm;GO:0031410:cytoplasmic vesicle;GO:0005829:cytosol;GO:0005794:Golgi apparatus;GO:0005635:nuclear envelope;GO:0005643:nuclear pore;GO:0005886:plasma membrane;	GO:0008093:cytoskeletal adaptor activity;GO:0034452:dynactin binding;GO:0070840:dynein complex binding;GO:0051959:dynein light intermediate chain binding;GO:0031267:small GTPase binding;	K18739	-
ENSG00000147251	362.901304047822	0.62066305541125	-0.688118	0.205003558016363	-3.35661	0.000789031725489477	0.016584072713413	X	118495815	118686163	+	DOCK11	dedicator of cytokinesis 11 [Source:HGNC Symbol%3BAcc:HGNC:23483]	GO:0001782:B cell homeostasis;GO:0002315:marginal zone B cell differentiation;GO:0051491:positive regulation of filopodium assembly;GO:0043547:positive regulation of GTPase activity;GO:0007264:small GTPase mediated signal transduction;	GO:0005829:cytosol;	GO:0005085:guanyl-nucleotide exchange factor activity;GO:0031267:small GTPase binding;	-	-
ENSG00000130304	435.265374764073	0.620171462715813	-0.689261	0.237656592621486	-2.90024	0.00372878053840571	0.0383513407266264	19	17468769	17506168	+	SLC27A1	solute carrier family 27 member 1 [Source:HGNC Symbol%3BAcc:HGNC:10995]	GO:0033211:adiponectin-activated signaling pathway;GO:0015878:biotin transport;GO:0032049:cardiolipin biosynthetic process;GO:0044381:glucose import in response to insulin stimulus;GO:1990379:lipid transport across blood brain barrier;GO:0015911:plasma membrane long-chain fatty acid transport;GO:0044539:long-chain fatty acid import;GO:0015909:long-chain fatty acid transport;GO:0001579:medium-chai…	GO:0009925:basal plasma membrane;GO:0005783:endoplasmic reticulum;GO:0005887:integral component of plasma membrane;GO:0016020:membrane;GO:0005886:plasma membrane;	GO:0047676:arachidonate-CoA ligase activity;GO:0015225:biotin transporter activity;GO:0015562:efflux transmembrane transporter activity;GO:0015245:fatty acid transporter activity;GO:0042802:identical protein binding;GO:0005324:long-chain fatty acid transporter activity;GO:0004467:long-chain fatty acid-CoA ligase activity;GO:0000166:nucleotide binding;GO:1901480:oleate transporter activity;GO:0090…	K08745	;ko03320 PPAR signaling pathway;ko04931 Insulin resistance;ko04975 Fat digestion and absorption;
ENSG00000170017	8317.80847074585	0.620162580365794	-0.689282	0.22668677024554	-3.04068	0.00236045632994966	0.0300120891909063	3	105366909	105576900	+	ALCAM	activated leukocyte cell adhesion molecule [Source:HGNC Symbol%3BAcc:HGNC:400]	GO:0002250:adaptive immune response;GO:0048846:axon extension involved in axon guidance;GO:0007155:cell adhesion;GO:0007157:heterophilic cell-cell adhesion via plasma membrane cell adhesion molecules;GO:0008045:motor neuron axon guidance;GO:1990138:neuron projection extension;GO:0031290:retinal ganglion cell axon guidance;GO:0007165:signal transduction;	GO:0030424:axon;GO:0030425:dendrite;GO:0009897:external side of plasma membrane;GO:0070062:extracellular exosome;GO:0005925:focal adhesion;GO:0001772:immunological synapse;GO:0005887:integral component of plasma membrane;GO:0031226:intrinsic component of plasma membrane;GO:0043025:neuronal cell body;	GO:0042802:identical protein binding;GO:0005102:receptor binding;	K06547	;ko04514 Cell adhesion molecules;
ENSG00000143970	1224.03741404503	0.62009380039615	-0.689442	0.234395790672006	-2.94136	0.00326778000373563	0.0354281392360416	2	25733753	25878487	-	ASXL2	ASXL transcriptional regulator 2 [Source:HGNC Symbol%3BAcc:HGNC:23805]	GO:0009887:organ morphogenesis;GO:0045600:positive regulation of fat cell differentiation;GO:0010884:positive regulation of lipid storage;GO:0035360:positive regulation of peroxisome proliferator activated receptor signaling pathway;GO:0045944:positive regulation of transcription from RNA polymerase II promoter;GO:0006351:transcription, DNA-templated;	GO:0005654:nucleoplasm;GO:0035517:PR-DUB complex;	GO:0003682:chromatin binding;GO:0003677:DNA binding;GO:0046872:metal ion binding;GO:0042975:peroxisome proliferator activated receptor binding;	K11471	-
ENSG00000112249	2180.02654011843	0.620087874544544	-0.689455	0.22242489926474	-3.09972	0.00193702172069354	0.0267166175577685	6	100508194	100881372	-	ASCC3	activating signal cointegrator 1 complex subunit 3 [Source:HGNC Symbol%3BAcc:HGNC:18697]	GO:0008283:cell proliferation;GO:0006307:DNA dealkylation involved in DNA repair;GO:0032508:DNA duplex unwinding;	GO:0005829:cytosol;GO:0016020:membrane;GO:0016607:nuclear speck;GO:0005654:nucleoplasm;GO:0005634:nucleus;	GO:0043138:3'-5' DNA helicase activity;GO:0005524:ATP binding;GO:0003723:RNA binding;	K18663	-
ENSG00000138119	11484.4063084569	0.619555792722381	-0.690694	0.214951669292837	-3.21325	0.00131241069675479	0.0216302049305456	10	93306429	93482334	-	MYOF	myoferlin [Source:HGNC Symbol%3BAcc:HGNC:3656]	GO:0008015:blood circulation;GO:0061025:membrane fusion;GO:0006936:muscle contraction;GO:0007520:myoblast fusion;GO:0007009:plasma membrane organization;GO:0001778:plasma membrane repair;GO:0033292:T-tubule organization;GO:0034605:cellular response to heat;GO:0006071:glycerol metabolic process;GO:0055001:muscle cell development;GO:0030947:regulation of vascular endothelial growth factor receptor …	GO:0005901:caveola;GO:0031410:cytoplasmic vesicle;GO:0030659:cytoplasmic vesicle membrane;GO:0070062:extracellular exosome;GO:0016021:integral component of membrane;GO:0043231:intracellular membrane-bounded organelle;GO:0005635:nuclear envelope;GO:0031965:nuclear membrane;GO:0005886:plasma membrane;	GO:0046872:metal ion binding;GO:0005543:phospholipid binding;	K18261	-
ENSG00000075340	2854.64695200906	0.618889710244764	-0.692246	0.208316446653699	-3.32305	0.000890392733612061	0.0176298574418167	2	70607618	70768225	-	ADD2	adducin 2 [Source:HGNC Symbol%3BAcc:HGNC:244]	GO:0030036:actin cytoskeleton organization;GO:0051017:actin filament bundle assembly;GO:0051016:barbed-end actin filament capping;GO:0030097:hemopoiesis;GO:0050900:leukocyte migration;GO:0050901:leukocyte tethering or rolling;GO:0032092:positive regulation of protein binding;GO:0065003:macromolecular complex assembly;GO:0007416:synapse assembly;	GO:0031410:cytoplasmic vesicle;GO:0005856:cytoskeleton;GO:0005829:cytosol;GO:0008290:F-actin capping protein complex;GO:0005886:plasma membrane;GO:0044853:plasma membrane raft;GO:0014069:postsynaptic density;	GO:0003779:actin binding;GO:0051015:actin filament binding;GO:0005516:calmodulin binding;GO:0046982:protein heterodimerization activity;GO:0042803:protein homodimerization activity;GO:0019901:protein kinase binding;GO:0030507:spectrin binding;GO:0005200:structural constituent of cytoskeleton;	K18622;K09066	-
ENSG00000144840	482.117996509804	0.618661382713315	-0.692778	0.224849714570791	-3.08107	0.00206256913772727	0.0279586477772541	3	120684938	120742993	-	RABL3	RAB%2C member of RAS oncogene family like 3 [Source:HGNC Symbol%3BAcc:HGNC:18072]	GO:0030183:B cell differentiation;GO:0006886:intracellular protein transport;GO:0001779:natural killer cell differentiation;GO:0050821:protein stabilization;GO:1903059:regulation of protein lipidation;GO:0046578:regulation of Ras protein signal transduction;GO:0033077:T cell differentiation in thymus;	GO:0012505:endomembrane system;	GO:0005525:GTP binding;GO:0003924:GTPase activity;GO:0042803:protein homodimerization activity;	K07933	-
ENSG00000133704	1279.52698413239	0.618658584600299	-0.692785	0.190206114778321	-3.64228	0.000270229984793519	0.00921182624700459	12	30628988	30695869	-	IPO8	importin 8 [Source:HGNC Symbol%3BAcc:HGNC:9853]	GO:0006606:protein import into nucleus;GO:0007165:signal transduction;	GO:0005829:cytosol;GO:0005635:nuclear envelope;GO:0005654:nucleoplasm;	GO:0031267:small GTPase binding;	K18755;K10408	-;ko05014 Amyotrophic lateral sclerosis;ko05016 Huntington disease;ko05022 Pathways of neurodegeneration - multiple diseases;
ENSG00000104738	3384.69654389569	0.618622213623045	-0.692869	0.142834765127594	-4.85085	1.22935943510453e-06	0.000404000698700849	8	47960185	47978160	+	MCM4	minichromosome maintenance complex component 4 [Source:HGNC Symbol%3BAcc:HGNC:6947]	GO:0006260:DNA replication;GO:0006271:DNA strand elongation involved in DNA replication;GO:0006268:DNA unwinding involved in DNA replication;GO:0000727:double-strand break repair via break-induced replication;GO:1902975:mitotic DNA replication initiation;GO:0006267:pre-replicative complex assembly involved in nuclear cell cycle DNA replication;GO:0030174:regulation of DNA-dependent DNA replicatio…	GO:0000781:chromosome, telomeric region;GO:0071162:CMG complex;GO:0042555:MCM complex;GO:0016020:membrane;GO:0005654:nucleoplasm;GO:0005634:nucleus;GO:0000785:chromatin;	GO:0005524:ATP binding;GO:0003678:DNA helicase activity;GO:0003688:DNA replication origin binding;GO:0003697:single-stranded DNA binding;GO:0046872:metal ion binding;	K02212	;ko03030 DNA replication;ko04110 Cell cycle;
ENSG00000049239	1145.78567095059	0.618075064176303	-0.694146	0.204738491901663	-3.3904	0.000697899024007325	0.0154956363416463	1	9234774	9271337	+	H6PD	hexose-6-phosphate dehydrogenase/glucose 1-dehydrogenase [Source:HGNC Symbol%3BAcc:HGNC:4795]	GO:0006006:glucose metabolic process;GO:0009051:pentose-phosphate shunt, oxidative branch;GO:2000064:regulation of cortisol biosynthetic process;GO:0097305:response to alcohol;	GO:0005788:endoplasmic reticulum lumen;GO:0005739:mitochondrion;	GO:0017057:6-phosphogluconolactonase activity;GO:0030246:carbohydrate binding;GO:0047934:glucose 1-dehydrogenase (NAD+) activity;GO:0047935:glucose 1-dehydrogenase (NADP+) activity;GO:0004345:glucose-6-phosphate dehydrogenase activity;GO:0050661:NADP binding;	K13937;K17985	;ko00030 Pentose phosphate pathway;ko01100 Metabolic pathways;ko01200 Carbon metabolism;;ko04137 Mitophagy - animal;ko04140 Autophagy - animal;ko05010 Alzheimer disease;ko05014 Amyotrophic lateral sclerosis;ko05016 Huntington disease;ko05017 Spinocerebellar ataxia;ko05022 Pathways of neurodegeneration - multiple diseases;
ENSG00000070018	1036.93348379896	0.618062647588379	-0.694175	0.228614699885667	-3.03644	0.00239389064412273	0.0301297029399493	12	12116025	12267044	-	LRP6	LDL receptor related protein 6 [Source:HGNC Symbol%3BAcc:HGNC:6698]	GO:0090245:axis elongation involved in somitogenesis;GO:0060349:bone morphogenesis;GO:0046849:bone remodeling;GO:0060444:branching involved in mammary gland duct morphogenesis;	GO:0009986:cell surface;GO:0031410:cytoplasmic vesicle;GO:0031901:early endosome membrane;GO:0005783:endoplasmic reticulum;	GO:0034185:apolipoprotein binding;GO:0015026:coreceptor activity;GO:0071936:coreceptor activity involved in Wnt signaling pathway;	K03068	;ko04150 mTOR signaling pathway;ko04310 Wnt signaling pathway;ko04928 Parathyroid hormone synthesis, secretion and action;ko05010 Alzheimer disease;ko05022 Pathways of neurodegeneration - multiple diseases;ko05200 Pathways in cancer;ko05224 Breast cancer;ko05225 Hepatocellular carcinoma;ko05226 Gastric cancer;
ENSG00000091409	1696.83085961775	0.617516050272636	-0.695451	0.220246833414302	-3.1576	0.00159073521676841	0.0240701238816373	2	172427354	172506459	+	ITGA6	integrin subunit alpha 6 [Source:HGNC Symbol%3BAcc:HGNC:6142]	GO:0050873:brown fat cell differentiation;GO:0098609:cell-cell adhesion;GO:0007160:cell-matrix adhesion;GO:0031589:cell-substrate adhesion;GO:0031668:cellular response to extracellular stimulus;GO:0046847:filopodium assembly;GO:0007229:integrin-mediated signaling pathway;GO:0050900:leukocyte migration;GO:0035878:nail development;GO:2001237:negative regulation of extrinsic apoptotic signaling path…	GO:0005912:adherens junction;GO:0045178:basal part of cell;GO:0009925:basal plasma membrane;GO:0005604:basement membrane;GO:0016323:basolateral plasma membrane;GO:0009986:cell surface;GO:0009897:external side of plasma membrane;GO:0030175:filopodium;GO:0030056:hemidesmosome;GO:0034676:integrin alpha6-beta4 complex;GO:0008305:integrin complex;GO:0005886:plasma membrane;GO:0005925:focal adhesion;	GO:0031994:insulin-like growth factor I binding;GO:0043236:laminin binding;GO:0046872:metal ion binding;GO:0038132:neuregulin binding;GO:0044877:macromolecular complex binding;GO:0045296:cadherin binding;	K06485	;ko04151 PI3K-Akt signaling pathway;ko04510 Focal adhesion;ko04512 ECM-receptor interaction;ko04514 Cell adhesion molecules;ko04640 Hematopoietic cell lineage;ko04810 Regulation of actin cytoskeleton;ko05145 Toxoplasmosis;ko05165 Human papillomavirus infection;ko05200 Pathways in cancer;ko05222 Small cell lung cancer;ko05410 Hypertrophic cardiomyopathy;ko05412 Arrhythmogenic right ventricular car…
ENSG00000154380	6911.88819464597	0.617477015807993	-0.695543	0.235071918639398	-2.95885	0.00308788889110855	0.0343355541388359	1	225486765	225653142	-	ENAH	ENAH actin regulator [Source:HGNC Symbol%3BAcc:HGNC:18271]	GO:0030036:actin cytoskeleton organization;GO:0007015:actin filament organization;GO:0008154:actin polymerization or depolymerization;GO:0070358:actin polymerization-dependent cell motility;GO:0007411:axon guidance;GO:0001843:neural tube closure;	GO:0015629:actin cytoskeleton;GO:0030054:cell junction;GO:0005829:cytosol;GO:0030175:filopodium;GO:0005925:focal adhesion;GO:0030027:lamellipodium;GO:0005886:plasma membrane;GO:0001725:stress fiber;GO:0045202:synapse;GO:0005856:cytoskeleton;	GO:0003779:actin binding;GO:0005522:profilin binding;GO:0017124:SH3 domain binding;GO:0050699:WW domain binding;	K05746	;ko04015 Rap1 signaling pathway;ko04360 Axon guidance;ko04810 Regulation of actin cytoskeleton;
ENSG00000197712	1212.33877480931	0.617469415770437	-0.69556	0.241410290028895	-2.88124	0.00396116853383198	0.0396707975539957	4	38867677	38945739	+	FAM114A1	family with sequence similarity 114 member A1 [Source:HGNC Symbol%3BAcc:HGNC:25087]	-	GO:0005829:cytosol;GO:0005794:Golgi apparatus;GO:0005654:nucleoplasm;	-	K11447	;ko05202 Transcriptional misregulation in cancer;
ENSG00000104164	1614.41258651957	0.617380612691949	-0.695768	0.234806224137699	-2.96316	0.00304500335236016	0.0341592767376836	15	45587214	45615945	+	BLOC1S6	biogenesis of lysosomal organelles complex 1 subunit 6 [Source:HGNC Symbol%3BAcc:HGNC:8549]	GO:0008089:anterograde axon cargo transport;GO:0048490:anterograde synaptic vesicle transport;GO:0007596:blood coagulation;GO:0035646:endosome to melanosome transport;GO:0046907:intracellular transport;GO:0030318:melanocyte differentiation;GO:0032438:melanosome organization;GO:0032402:melanosome transport;GO:0061025:membrane fusion;GO:0031175:neuron projection development;GO:0032816:positive regu…	GO:1904115:axon cytoplasm;GO:0031083:BLOC-1 complex;GO:0005737:cytoplasm;GO:0005829:cytosol;GO:0005768:endosome;GO:0019898:extrinsic component of membrane;GO:0098793:presynapse;GO:0030133:transport vesicle;GO:0031201:SNARE complex;GO:0070062:extracellular exosome;GO:0016020:membrane;	GO:0051015:actin filament binding;GO:0042802:identical protein binding;GO:0042803:protein homodimerization activity;GO:0019905:syntaxin binding;GO:0046872:metal ion binding;GO:0003964:RNA-directed DNA polymerase activity;GO:0009036:Type II site-specific deoxyribonuclease activity;	K15696;K04460	-;ko04010 MAPK signaling pathway;
ENSG00000106780	366.078332295943	0.61737315873381	-0.695785	0.227182906228795	-3.06267	0.00219374855842316	0.0287797546962869	9	120600811	120714470	-	MEGF9	multiple EGF like domains 9 [Source:HGNC Symbol%3BAcc:HGNC:3234]	GO:0009887:organ morphogenesis;GO:0016477:cell migration;GO:0034446:substrate adhesion-dependent cell spreading;GO:0009888:tissue development;	GO:0005604:basement membrane;GO:0016021:integral component of membrane;	-	K17985	;ko04137 Mitophagy - animal;ko04140 Autophagy - animal;ko05010 Alzheimer disease;ko05014 Amyotrophic lateral sclerosis;ko05016 Huntington disease;ko05017 Spinocerebellar ataxia;ko05022 Pathways of neurodegeneration - multiple diseases;
ENSG00000173273	1425.86192295898	0.617090140488661	-0.696447	0.205830214709515	-3.3836	0.000715424829521674	0.0157677946594873	8	9555912	9782346	+	TNKS	tankyrase [Source:HGNC Symbol%3BAcc:HGNC:11941]	GO:0051301:cell division;GO:0031670:cellular response to nutrient;GO:0007052:mitotic spindle organization;GO:0051028:mRNA transport;GO:0018105:peptidyl-serine phosphorylation;GO:0018107:peptidyl-threonine phosphorylation;GO:0090263:positive regulation of canonical Wnt signaling pathway;GO:0051973:positive regulation of telomerase activity;GO:0032212:positive regulation of telomere maintenance via…	GO:0000781:chromosome, telomeric region;GO:0005737:cytoplasm;GO:0005829:cytosol;GO:0005794:Golgi apparatus;GO:0000139:Golgi membrane;GO:0097431:mitotic spindle pole;GO:0016604:nuclear body;GO:0031965:nuclear membrane;GO:0005643:nuclear pore;GO:0005654:nucleoplasm;GO:0005634:nucleus;GO:0000242:pericentriolar material;GO:0005815:microtubule organizing center;	GO:0042393:histone binding;GO:0003950:NAD+ ADP-ribosyltransferase activity;GO:1990404:protein ADP-ribosylase activity;GO:0008270:zinc ion binding;	K10799	-
ENSG00000115159	4024.89984425774	0.617072722717766	-0.696488	0.158292098585679	-4.40001	1.08243508809235e-05	0.00136123034397496	2	156435290	156613735	+	GPD2	glycerol-3-phosphate dehydrogenase 2 [Source:HGNC Symbol%3BAcc:HGNC:4456]	GO:0019563:glycerol catabolic process;GO:0006072:glycerol-3-phosphate metabolic process;GO:0006127:glycerophosphate shuttle;	GO:0009331:glycerol-3-phosphate dehydrogenase complex;GO:0005743:mitochondrial inner membrane;GO:0005739:mitochondrion;	GO:0005509:calcium ion binding;GO:0004368:glycerol-3-phosphate dehydrogenase activity;GO:0052591:sn-glycerol-3-phosphate:ubiquinone-8 oxidoreductase activity;	K00111	;ko00564 Glycerophospholipid metabolism;
ENSG00000188352	875.404673904783	0.617006740992106	-0.696642	0.167974068489121	-4.14732	3.36392984807146e-05	0.00268472237600275	9	20658309	20995955	+	FOCAD	focadhesin [Source:HGNC Symbol%3BAcc:HGNC:23377]	-	GO:0005925:focal adhesion;GO:0016021:integral component of membrane;	-	K15696	-
ENSG00000226950	185.060499176152	0.616753443078386	-0.697234	0.229512721339126	-3.03789	0.00238241489935742	0.0300645134690117	4	52712325	52723623	+	DANCR	differentiation antagonizing non-protein coding RNA [Source:HGNC Symbol%3BAcc:HGNC:28964]	-	-	-	-	-
ENSG00000127804	779.976280948671	0.616688319337527	-0.697387	0.203213841331988	-3.43179	0.000599618785000373	0.0142207529596364	17	2405562	2511891	-	METTL16	methyltransferase 16%2C N6-methyladenosine [Source:HGNC Symbol%3BAcc:HGNC:28484]	GO:0006402:mRNA catabolic process;GO:0061157:mRNA destabilization;GO:0080009:mRNA methylation;GO:0010608:posttranscriptional regulation of gene expression;GO:0048024:regulation of mRNA splicing, via spliceosome;GO:0070475:rRNA base methylation;GO:0006556:S-adenosylmethionine biosynthetic process;	GO:0005737:cytoplasm;GO:0005634:nucleus;	GO:0052907:23S rRNA (adenine(1618)-N(6))-methyltransferase activity;GO:0001734:mRNA (N6-adenosine)-methyltransferase activity;GO:0003723:RNA binding;GO:0035613:RNA stem-loop binding;GO:0030629:U6 snRNA 3'-end binding;GO:0003677:DNA binding;GO:0046872:metal ion binding;	K11393;K08857	-
ENSG00000127914	3222.80405547308	0.616672738969719	-0.697423	0.245356266315224	-2.84249	0.00447624691208966	0.0422131432874492	7	91940840	92110673	+	AKAP9	A-kinase anchoring protein 9 [Source:HGNC Symbol%3BAcc:HGNC:379]	GO:0034629:cellular protein complex localization;GO:0071320:cellular response to cAMP;GO:0007268:synaptic transmission;GO:0051661:maintenance of centrosome location;GO:0007020:microtubule nucleation;GO:0007194:negative regulation of adenylate cyclase activity;GO:0031116:positive regulation of microtubule polymerization;GO:0033138:positive regulation of peptidyl-serine phosphorylation;GO:1901018:p…	GO:0005813:centrosome;GO:0005801:cis-Golgi network;GO:0005856:cytoskeleton;GO:0005829:cytosol;GO:0044307:dendritic branch;GO:0005794:Golgi apparatus;GO:0005795:Golgi stack;GO:0043231:intracellular membrane-bounded organelle;GO:0043025:neuronal cell body;GO:0034705:potassium channel complex;GO:0097060:synaptic membrane;GO:0008076:voltage-gated potassium channel complex;	GO:0003677:DNA binding;GO:0060090:binding, bridging;GO:0015459:potassium channel regulator activity;GO:0034237:protein kinase A regulatory subunit binding;GO:0005102:receptor binding;GO:0044325:ion channel binding;	K16551	-
ENSG00000146918	3456.49611290796	0.616659941214528	-0.697453	0.185239685784486	-3.76514	0.000166457179666796	0.00693880694627744	7	158631169	158704804	-	NCAPG2	non-SMC condensin II complex subunit G2 [Source:HGNC Symbol%3BAcc:HGNC:21904]	GO:0051301:cell division;GO:0030261:chromosome condensation;GO:0030218:erythrocyte differentiation;GO:0001833:inner cell mass cell proliferation;GO:0000070:mitotic sister chromatid segregation;GO:0006366:transcription from RNA polymerase II promoter;	GO:0000796:condensin complex;GO:0016020:membrane;GO:0016607:nuclear speck;GO:0005654:nucleoplasm;GO:0005634:nucleus;	GO:0043425:bHLH transcription factor binding;GO:0008047:enzyme activator activity;GO:0035033:histone deacetylase regulator activity;GO:0035064:methylated histone binding;GO:0030293:transmembrane receptor protein tyrosine kinase inhibitor activity;	K11492	-
ENSG00000139734	1064.29293045417	0.61652134082172	-0.697777	0.154670720600852	-4.51137	6.440944542046e-06	0.00101461826391283	13	59665583	60163928	-	DIAPH3	diaphanous related formin 3 [Source:HGNC Symbol%3BAcc:HGNC:15480]	GO:0030036:actin cytoskeleton organization;GO:0030041:actin filament polymerization;GO:0007010:cytoskeleton organization;	GO:0005737:cytoplasm;GO:0005829:cytosol;GO:0005634:nucleus;	GO:0003779:actin binding;GO:0045296:cadherin binding;GO:0031267:small GTPase binding;	K05745	;ko04810 Regulation of actin cytoskeleton;
ENSG00000047597	95.039876845721	0.616476499925279	-0.697882	0.252506083224763	-2.76382	0.00571284677559346	0.0480597239614229	X	37685791	37732130	+	XK	X-linked Kx blood group [Source:HGNC Symbol%3BAcc:HGNC:12811]	GO:0006865:amino acid transport;	GO:0016021:integral component of membrane;GO:0005886:plasma membrane;	GO:0005215:transporter activity;	K19522	-
ENSG00000144369	580.087609301822	0.616229377706571	-0.698461	0.214432507866018	-3.25725	0.0011249666477861	0.0199468316162548	2	186694060	186765959	+	FAM171B	family with sequence similarity 171 member B [Source:HGNC Symbol%3BAcc:HGNC:29412]	-	GO:0016021:integral component of membrane;	-	-	-
ENSG00000054654	3033.09034526355	0.616201529875433	-0.698526	0.229235483390766	-3.0472	0.00230985757369938	0.0297478645356379	14	63761899	64226433	+	SYNE2	spectrin repeat containing nuclear envelope protein 2 [Source:HGNC Symbol%3BAcc:HGNC:17084]	GO:0051642:centrosome localization;GO:0007097:nuclear migration;GO:0031022:nuclear migration along microfilament;GO:0030335:positive regulation of cell migration;	GO:0005737:cytoplasm;GO:0070062:extracellular exosome;GO:0031527:filopodium membrane;GO:0005925:focal adhesion;GO:0016021:integral component of membrane;GO:0045111:intermediate filament cytoskeleton;GO:0031258:lamellipodium membrane;GO:0034993:LINC complex;GO:0005739:mitochondrion;GO:0005635:nuclear envelope;GO:0031981:nuclear lumen;GO:0031965:nuclear membrane;GO:0005640:nuclear outer membrane;GO…	GO:0003779:actin binding;GO:0051015:actin filament binding;	K19346;K17985	-;ko04137 Mitophagy - animal;ko04140 Autophagy - animal;ko05010 Alzheimer disease;ko05014 Amyotrophic lateral sclerosis;ko05016 Huntington disease;ko05017 Spinocerebellar ataxia;ko05022 Pathways of neurodegeneration - multiple diseases;
ENSG00000172380	3804.02316230363	0.615803805200086	-0.699457	0.218664632436099	-3.19877	0.00138016440748759	0.0222566383168662	1	67701475	67833467	-	GNG12	G protein subunit gamma 12 [Source:HGNC Symbol%3BAcc:HGNC:19663]	GO:0007186:G-protein coupled receptor signaling pathway;	GO:0005834:heterotrimeric G-protein complex;	GO:0031681:G-protein beta-subunit binding;GO:0030165:PDZ domain binding;	K04347	;ko04010 MAPK signaling pathway;ko04014 Ras signaling pathway;ko04062 Chemokine signaling pathway;ko04151 PI3K-Akt signaling pathway;ko04371 Apelin signaling pathway;ko04713 Circadian entrainment;ko04723 Retrograde endocannabinoid signaling;ko04724 Glutamatergic synapse;ko04725 Cholinergic synapse;ko04726 Serotonergic synapse;ko04727 GABAergic synapse;ko04728 Dopaminergic synapse;ko04810 Regulati…
ENSG00000196367	2971.13922131292	0.615445206144307	-0.700298	0.221323098056892	-3.16414	0.00155540965681341	0.0236792528120169	7	98877933	99050831	+	TRRAP	transformation/transcription domain associated protein [Source:HGNC Symbol%3BAcc:HGNC:12347]	GO:0006281:DNA repair;GO:0016573:histone acetylation;GO:0016578:histone deubiquitination;GO:0043968:histone H2A acetylation;GO:0043967:histone H4 acetylation;GO:0016310:phosphorylation;GO:0006355:regulation of transcription, DNA-templated;GO:0030509:BMP signaling pathway;GO:0030154:cell differentiation;GO:0007398:ectoderm development;GO:0030514:negative regulation of BMP signaling pathway;GO:0030…	GO:0005794:Golgi apparatus;GO:0035267:NuA4 histone acetyltransferase complex;GO:0005654:nucleoplasm;GO:0005634:nucleus;GO:0000125:PCAF complex;GO:0000124:SAGA complex;GO:0030914:STAGA complex;GO:0000812:Swr1 complex;GO:0033276:transcription factor TFTC complex;GO:0000123:histone acetyltransferase complex;GO:0005667:transcription factor complex;GO:0030424:axon;GO:0005737:cytoplasm;GO:0005829:cytos…	GO:0003712:transcription cofactor activity;GO:0003682:chromatin binding;GO:0003713:transcription coactivator activity;GO:0048185:activin binding;GO:0070411:I-SMAD binding;GO:0005543:phospholipid binding;GO:0070412:R-SMAD binding;GO:0061630:ubiquitin protein ligase activity;GO:0004842:ubiquitin-protein transferase activity;	K08874;K04678	;ko05166 Human T-cell leukemia virus 1 infection;;ko04120 Ubiquitin mediated proteolysis;ko04144 Endocytosis;ko04340 Hedgehog signaling pathway;ko04341 Hedgehog signaling pathway - fly;ko04350 TGF-beta signaling pathway;
ENSG00000189362	339.624119929438	0.614949627834538	-0.70146	0.15649031401857	-4.48245	7.37912746427648e-06	0.00113843961343193	2	190504338	190534722	-	NEMP2	nuclear envelope integral membrane protein 2 [Source:HGNC Symbol%3BAcc:HGNC:33700]	-	GO:0016021:integral component of membrane;GO:0005635:nuclear envelope;GO:0005637:nuclear inner membrane;	-	-	-
ENSG00000102038	2043.39063768515	0.614916588138338	-0.701537	0.198206749208421	-3.53942	0.000401003945447397	0.0113304707180159	X	129446501	129523500	-	SMARCA1	SWI/SNF related%2C matrix associated%2C actin dependent regulator of chromatin%2C subfamily a%2C member 1 [Source:HGNC Symbol%3BAcc:HGNC:11097]	GO:0043044:ATP-dependent chromatin remodeling;GO:0007420:brain development;GO:0006338:chromatin remodeling;GO:0030182:neuron differentiation;GO:0045944:positive regulation of transcription from RNA polymerase II promoter;GO:0045893:positive regulation of transcription, DNA-templated;GO:2000177:regulation of neural precursor cell proliferation;GO:0006355:regulation of transcription, DNA-templated;	GO:0090537:CERF complex;GO:0000785:chromatin;GO:0043231:intracellular membrane-bounded organelle;GO:0005654:nucleoplasm;GO:0005634:nucleus;GO:0016589:NURF complex;	GO:0036310:annealing helicase activity;GO:0005524:ATP binding;GO:0008094:DNA-dependent ATPase activity;GO:0003682:chromatin binding;GO:0003677:DNA binding;GO:0004386:helicase activity;GO:0016787:hydrolase activity;GO:0031491:nucleosome binding;GO:0070615:nucleosome-dependent ATPase activity;GO:0008134:transcription factor binding;	K11727	-
ENSG00000184083	459.386458938252	0.614740062673161	-0.701952	0.250311013714113	-2.80432	0.0050423205556729	0.0448089828477701	X	54068324	54183281	-	FAM120C	family with sequence similarity 120C [Source:HGNC Symbol%3BAcc:HGNC:16949]	-	GO:0005634:nucleus;	GO:0003723:RNA binding;	-	-
ENSG00000167074	364.490813050352	0.614505126623191	-0.702503	0.24887962643294	-2.82266	0.00476267628426561	0.0435923245223455	22	41367333	41399326	+	TEF	TEF transcription factor%2C PAR bZIP family member [Source:HGNC Symbol%3BAcc:HGNC:11722]	GO:0045944:positive regulation of transcription from RNA polymerase II promoter;GO:0006357:regulation of transcription from RNA polymerase II promoter;GO:0048511:rhythmic process;	GO:0000785:chromatin;GO:0005634:nucleus;	GO:0000981:sequence-specific DNA binding RNA polymerase II transcription factor activity;GO:0000978:RNA polymerase II core promoter proximal region sequence-specific DNA binding;	K09058	-
ENSG00000157600	814.619809938885	0.613696901496119	-0.704402	0.197322564142043	-3.5698	0.000357255909783821	0.010671326726377	X	110002631	110182734	+	TMEM164	transmembrane protein 164 [Source:HGNC Symbol%3BAcc:HGNC:26217]	-	GO:0016021:integral component of membrane;	-	-	-
ENSG00000152894	2093.70258170025	0.61339794716125	-0.705105	0.198634217560645	-3.54976	0.00038557544841255	0.011182435243205	6	127968785	128520616	-	PTPRK	protein tyrosine phosphatase receptor type K [Source:HGNC Symbol%3BAcc:HGNC:9674]	GO:0007155:cell adhesion;GO:0016477:cell migration;GO:0034614:cellular response to reactive oxygen species;GO:0034644:cellular response to UV;GO:0048041:focal adhesion assembly;GO:0045786:negative regulation of cell cycle;GO:0030336:negative regulation of cell migration;GO:0008285:negative regulation of cell proliferation;GO:0010839:negative regulation of keratinocyte proliferation;GO:0045892:neg…	GO:0005912:adherens junction;GO:0030054:cell junction;GO:0009986:cell surface;GO:0005911:cell-cell junction;GO:0016021:integral component of membrane;GO:0005887:integral component of plasma membrane;GO:0043231:intracellular membrane-bounded organelle;GO:0031256:leading edge membrane;GO:0005886:plasma membrane;GO:0030424:axon;GO:0030425:dendrite;GO:0043025:neuronal cell body;GO:0001750:photorecept…	GO:0008013:beta-catenin binding;GO:0045295:gamma-catenin binding;GO:0019901:protein kinase binding;GO:0004725:protein tyrosine phosphatase activity;GO:0005001:transmembrane receptor protein tyrosine phosphatase activity;	K06776	-
ENSG00000109790	2023.95714438836	0.61304300789676	-0.70594	0.168038330730275	-4.20106	2.65663305577187e-05	0.00235245643074711	4	39045039	39126857	+	KLHL5	kelch like family member 5 [Source:HGNC Symbol%3BAcc:HGNC:6356]	-	GO:0005737:cytoplasm;GO:0005856:cytoskeleton;GO:0005829:cytosol;	GO:0003779:actin binding;	K10442	-
ENSG00000162433	3071.08876959787	0.612924622147943	-0.706218	0.222475751091922	-3.17436	0.00150166596224454	0.0232874933937715	1	65147549	65232145	+	AK4	adenylate kinase 4 [Source:HGNC Symbol%3BAcc:HGNC:363]	GO:0006172:ADP biosynthetic process;GO:0046033:AMP metabolic process;GO:0046034:ATP metabolic process;GO:0007420:brain development;GO:0071456:cellular response to hypoxia;GO:0046039:GTP metabolic process;GO:0001889:liver development;GO:0015949:nucleobase-containing small molecule interconversion;GO:0006165:nucleoside diphosphate phosphorylation;GO:0009142:nucleoside triphosphate biosynthetic proc…	GO:0005737:cytoplasm;GO:0005759:mitochondrial matrix;GO:0005739:mitochondrion;	GO:0004017:adenylate kinase activity;GO:0005524:ATP binding;GO:0005525:GTP binding;GO:0004550:nucleoside diphosphate kinase activity;GO:0050145:nucleoside phosphate kinase activity;GO:0046899:nucleoside triphosphate adenylate kinase activity;	K00939	;ko00230 Purine metabolism;ko00730 Thiamine metabolism;ko01100 Metabolic pathways;ko01240 Biosynthesis of cofactors;
ENSG00000151914	10798.3216770985	0.612815233392027	-0.706476	0.251359505087953	-2.81062	0.00494462182571906	0.0444155255833648	6	56457987	56954830	-	DST	dystonin [Source:HGNC Symbol%3BAcc:HGNC:1090]	GO:0007155:cell adhesion;GO:0048870:cell motility;GO:0031122:cytoplasmic microtubule organization;GO:0007010:cytoskeleton organization;GO:0031581:hemidesmosome assembly;GO:0007229:integrin-mediated signaling pathway;GO:0045104:intermediate filament cytoskeleton organization;GO:0030011:maintenance of cell polarity;GO:0000226:microtubule cytoskeleton organization;GO:0009611:response to wounding;GO:…	GO:0015629:actin cytoskeleton;GO:0030424:axon;GO:1904115:axon cytoplasm;GO:0009925:basal plasma membrane;GO:0005604:basement membrane;GO:0005938:cell cortex;GO:0031252:cell leading edge;GO:0005737:cytoplasm;GO:0031410:cytoplasmic vesicle;GO:0005829:cytosol;GO:0005789:endoplasmic reticulum membrane;GO:0005925:focal adhesion;GO:0031673:H zone;GO:0030056:hemidesmosome;GO:0016021:integral component o…	GO:0003779:actin binding;GO:0005509:calcium ion binding;GO:0005178:integrin binding;GO:0008017:microtubule binding;GO:0051010:microtubule plus-end binding;GO:0008022:protein C-terminus binding;GO:0042803:protein homodimerization activity;GO:0005198:structural molecule activity;GO:0051015:actin filament binding;GO:0045296:cadherin binding;GO:0051011:microtubule minus-end binding;GO:0003723:RNA bin…	K10382	-
ENSG00000213463	673.642022067536	0.612674974607823	-0.706806	0.212613340574874	-3.32437	0.00088617402530088	0.0176298574418167	14	70366499	70417090	-	SYNJ2BP	synaptojanin 2 binding protein [Source:HGNC Symbol%3BAcc:HGNC:18955]	GO:0098609:cell-cell adhesion;GO:0007268:synaptic transmission;GO:0045197:establishment or maintenance of epithelial cell apical/basal polarity;GO:0016525:negative regulation of angiogenesis;GO:0010596:negative regulation of endothelial cell migration;GO:0001937:negative regulation of endothelial cell proliferation;GO:0070373:negative regulation of ERK1 and ERK2 cascade;GO:1903671:negative regula…	GO:0016323:basolateral plasma membrane;GO:0030054:cell junction;GO:0031307:integral component of mitochondrial outer membrane;GO:0005739:mitochondrion;GO:0031594:neuromuscular junction;GO:0043005:neuron projection;	-	K18182	;ko04714 Thermogenesis;
ENSG00000179222	1546.52068462798	0.612592571935456	-0.707	0.218692327969881	-3.23285	0.00122560468283163	0.0208617121612773	X	51803007	51902354	+	MAGED1	MAGE family member D1 [Source:HGNC Symbol%3BAcc:HGNC:6813]	GO:0032922:circadian regulation of gene expression;GO:0050680:negative regulation of epithelial cell proliferation;GO:1900181:negative regulation of protein localization to nucleus;GO:0045892:negative regulation of transcription, DNA-templated;GO:2001235:positive regulation of apoptotic signaling pathway;GO:0090190:positive regulation of branching involved in ureteric bud morphogenesis;GO:0043406…	GO:0000785:chromatin;GO:0005737:cytoplasm;GO:0005634:nucleus;GO:0005886:plasma membrane;GO:0032991:macromolecular complex;	GO:0042802:identical protein binding;GO:0003713:transcription coactivator activity;	K12464	;ko04722 Neurotrophin signaling pathway;
ENSG00000125398	3342.42175750328	0.612450001399917	-0.707336	0.202184437276794	-3.49847	0.000467937160666166	0.012401724475048	17	72121020	72126416	+	SOX9	SRY-box transcription factor 9 [Source:HGNC Symbol%3BAcc:HGNC:11204]	GO:0097065:anterior head development;GO:0003180:aortic valve morphogenesis;GO:0060018:astrocyte fate commitment;GO:0001658:branching involved in ureteric bud morphogenesis;	GO:0005654:nucleoplasm;GO:0005634:nucleus;GO:0005667:transcription factor complex;	GO:0008013:beta-catenin binding;GO:0003682:chromatin binding;GO:0000987:core promoter proximal region sequence-specific DNA binding;GO:0001228:RNA polymerase II transcription regulatory region sequence-specific DNA binding transcription factor activity involved in positive regulation of transcription;	K18435	;ko04024 cAMP signaling pathway;
ENSG00000163939	1683.71543180493	0.612262778819932	-0.707777	0.183341942029708	-3.86042	0.000113191753517248	0.00551763710549059	3	52545352	52685917	-	PBRM1	polybromo 1 [Source:HGNC Symbol%3BAcc:HGNC:30064]	GO:0043044:ATP-dependent chromatin remodeling;GO:0006338:chromatin remodeling;GO:0000278:mitotic cell cycle;GO:0008285:negative regulation of cell proliferation;GO:0001825:blastocyst formation;GO:0001974:blood vessel remodeling;GO:0060948:cardiac vascular smooth muscle cell development;GO:0003349:epicardium-derived cardiac endothelial cell differentiation;GO:0007507:heart development;GO:0003007:h…	GO:0000228:nuclear chromosome;GO:0005654:nucleoplasm;GO:0016586:RSC complex;GO:0000776:kinetochore;GO:0005634:nucleus;	GO:0003682:chromatin binding;GO:0003677:DNA binding;	K11757	;ko05225 Hepatocellular carcinoma;
ENSG00000143641	2397.24126860384	0.611872530135296	-0.708697	0.230773619188676	-3.07096	0.00213370463598163	0.0285060021550687	1	230057990	230282122	+	GALNT2	polypeptide N-acetylgalactosaminyltransferase 2 [Source:HGNC Symbol%3BAcc:HGNC:4124]	GO:0016266:O-glycan processing;GO:0051604:protein maturation;GO:0006493:protein O-linked glycosylation;GO:0018242:protein O-linked glycosylation via serine;GO:0018243:protein O-linked glycosylation via threonine;	GO:0005789:endoplasmic reticulum membrane;GO:0005576:extracellular region;GO:0005794:Golgi apparatus;GO:0032580:Golgi cisterna membrane;GO:0000139:Golgi membrane;GO:0005795:Golgi stack;GO:0030173:integral component of Golgi membrane;GO:0016020:membrane;GO:0048471:perinuclear region of cytoplasm;	GO:0030246:carbohydrate binding;GO:0030145:manganese ion binding;GO:0004653:polypeptide N-acetylgalactosaminyltransferase activity;	K00710	;ko00512 Mucin type O-glycan biosynthesis;ko00514 Other types of O-glycan biosynthesis;ko01100 Metabolic pathways;
ENSG00000187079	3218.74274084777	0.611764960635958	-0.708951	0.233722986020012	-3.03329	0.00241899508620714	0.0302711029827352	11	12674421	12944737	+	TEAD1	TEA domain transcription factor 1 [Source:HGNC Symbol%3BAcc:HGNC:11714]	GO:0048568:embryonic organ development;GO:0035329:hippo signaling;GO:1902895:positive regulation of pri-miRNA transcription from RNA polymerase II promoter;GO:0045944:positive regulation of transcription from RNA polymerase II promoter;GO:0045893:positive regulation of transcription, DNA-templated;GO:0065003:macromolecular complex assembly;GO:0006357:regulation of transcription from RNA polymeras…	GO:0000785:chromatin;GO:0005654:nucleoplasm;GO:0005667:transcription factor complex;GO:0005634:nucleus;GO:0090575:RNA polymerase II transcription factor complex;	GO:0000987:core promoter proximal region sequence-specific DNA binding;GO:0003677:DNA binding;GO:0003700:sequence-specific DNA binding transcription factor activity;GO:0000981:sequence-specific DNA binding RNA polymerase II transcription factor activity;GO:0000978:RNA polymerase II core promoter proximal region sequence-specific DNA binding;GO:0046872:metal ion binding;GO:0019904:protein domain s…	K09448	;ko04390 Hippo signaling pathway;ko04391 Hippo signaling pathway - fly;ko04392 Hippo signaling pathway - multiple species;
ENSG00000259207	237.48375457616	0.611300696888611	-0.710046	0.231951971805658	-3.06118	0.00220469223640083	0.0288501896614519	17	47253827	47313743	+	ITGB3	integrin subunit beta 3 [Source:HGNC Symbol%3BAcc:HGNC:6156]	GO:0032147:activation of protein kinase activity;GO:0060055:angiogenesis involved in wound healing;GO:0038027:apolipoprotein A-I-mediated signaling pathway;GO:0043277:apoptotic cell clearance;	GO:0035868:alphav-beta3 integrin-HMGB1 complex;GO:0035867:alphav-beta3 integrin-IGF-1-IGF1R complex;GO:0035866:alphav-beta3 integrin-PKCalpha complex;GO:0071062:alphav-beta3 integrin-vitronectin complex;	GO:0050839:cell adhesion molecule binding;GO:0015026:coreceptor activity;GO:0019899:enzyme binding;GO:0050840:extracellular matrix binding;	K06493	;ko04015 Rap1 signaling pathway;ko04145 Phagosome;ko04151 PI3K-Akt signaling pathway;ko04380 Osteoclast differentiation;ko04510 Focal adhesion;ko04512 ECM-receptor interaction;ko04611 Platelet activation;ko04613 Neutrophil extracellular trap formation;ko04640 Hematopoietic cell lineage;ko04810 Regulation of actin cytoskeleton;ko04919 Thyroid hormone signaling pathway;ko05163 Human cytomegalovirus…
ENSG00000168807	1060.60791748145	0.611139166058252	-0.710427	0.206306366049553	-3.44355	0.00057412150862285	0.0138130681294871	16	69187147	69309052	+	SNTB2	syntrophin beta 2 [Source:HGNC Symbol%3BAcc:HGNC:11169]	-	GO:0005737:cytoplasm;GO:0016010:dystrophin-associated glycoprotein complex;GO:0005925:focal adhesion;GO:0005794:Golgi apparatus;GO:0016020:membrane;GO:0005874:microtubule;GO:0005654:nucleoplasm;GO:0005886:plasma membrane;GO:0032991:macromolecular complex;GO:0045202:synapse;GO:0030658:transport vesicle membrane;	GO:0003779:actin binding;GO:0005516:calmodulin binding;GO:0003723:RNA binding;GO:0005198:structural molecule activity;	K12196	;ko04144 Endocytosis;ko04217 Necroptosis;
ENSG00000140575	12729.6604301778	0.610577535053103	-0.711754	0.225506277325144	-3.15625	0.00159813283743512	0.0241190676233104	15	90388242	90502239	+	IQGAP1	IQ motif containing GTPase activating protein 1 [Source:HGNC Symbol%3BAcc:HGNC:6110]	GO:0016477:cell migration;GO:0071277:cellular response to calcium ion;GO:0071364:cellular response to epidermal growth factor stimulus;GO:0007173:epidermal growth factor receptor signaling pathway;GO:0072015:glomerular visceral epithelial cell development;GO:1990138:neuron projection extension;GO:1903829:positive regulation of cellular protein localization;GO:1900006:positive regulation of dendri…	GO:0005884:actin filament;GO:0030424:axon;GO:0005737:cytoplasm;GO:0036464:cytoplasmic ribonucleoprotein granule;GO:0005829:cytosol;GO:0070062:extracellular exosome;GO:0031234:extrinsic component of cytoplasmic side of plasma membrane;GO:0005925:focal adhesion;GO:0030426:growth cone;GO:0045121:membrane raft;GO:0005874:microtubule;GO:0030496:midbody;GO:0043005:neuron projection;GO:0005634:nucleus;G…	GO:0051015:actin filament binding;GO:0045296:cadherin binding;GO:0005509:calcium ion binding;GO:0005516:calmodulin binding;GO:0005096:GTPase activator activity;GO:0005095:GTPase inhibitor activity;GO:0005078:MAP-kinase scaffold activity;GO:0051019:mitogen-activated protein kinase binding;GO:0060090:binding, bridging;GO:0005547:phosphatidylinositol-3,4,5-trisphosphate binding;GO:0019904:protein do…	K16848	;ko04520 Adherens junction;ko04810 Regulation of actin cytoskeleton;ko05205 Proteoglycans in cancer;
ENSG00000173517	1111.49894121727	0.610533372146688	-0.711858	0.221821374443201	-3.20915	0.00133128280205246	0.0217972069285723	15	77100656	77420144	-	PEAK1	pseudopodium enriched atypical kinase 1 [Source:HGNC Symbol%3BAcc:HGNC:29431]	GO:0016477:cell migration;GO:0048041:focal adhesion assembly;GO:0046777:protein autophosphorylation;GO:0006468:protein phosphorylation;GO:0051893:regulation of focal adhesion assembly;GO:0034446:substrate adhesion-dependent cell spreading;	GO:0015629:actin cytoskeleton;GO:0005737:cytoplasm;GO:0005925:focal adhesion;	GO:0042802:identical protein binding;GO:0004715:non-membrane spanning protein tyrosine kinase activity;GO:0004672:protein kinase activity;	K17538;K04135	-;ko04020 Calcium signaling pathway;ko04022 cGMP-PKG signaling pathway;ko04080 Neuroactive ligand-receptor interaction;ko04152 AMPK signaling pathway;ko04261 Adrenergic signaling in cardiomyocytes;ko04270 Vascular smooth muscle contraction;ko04970 Salivary secretion;
ENSG00000124788	1125.4379866193	0.609913810057732	-0.713323	0.220095633392326	-3.24097	0.0011912492102771	0.020585501653345	6	16299112	16761491	-	ATXN1	ataxin 1 [Source:HGNC Symbol%3BAcc:HGNC:10548]	GO:0048856:anatomical structure development;GO:0007420:brain development;GO:0007612:learning;GO:0007613:memory;GO:0000122:negative regulation of transcription from RNA polymerase II promoter;GO:0045892:negative regulation of transcription, DNA-templated;GO:0007399:nervous system development;GO:0051168:nuclear export;GO:0006355:regulation of transcription, DNA-templated;GO:0006396:RNA processing;G…	GO:0005737:cytoplasm;GO:0005829:cytosol;GO:0042405:nuclear inclusion body;GO:0016363:nuclear matrix;GO:0005730:nucleolus;GO:0005654:nucleoplasm;GO:0005634:nucleus;	GO:0003677:DNA binding;GO:0042802:identical protein binding;GO:0034046:poly(G) binding;GO:0008266:poly(U) RNA binding;GO:0008022:protein C-terminus binding;GO:0043621:protein self-association;GO:0046872:metal ion binding;	K04613;K12581;K08857	-
ENSG00000119969	1028.15709034902	0.609853930798746	-0.713464	0.154537798478228	-4.61676	3.89772358378771e-06	0.000739739372414703	10	94545329	94613905	+	HELLS	helicase%2C lymphoid specific [Source:HGNC Symbol%3BAcc:HGNC:4861]	GO:0007049:cell cycle;GO:0051301:cell division;GO:0006342:chromatin silencing;GO:0006306:DNA methylation;GO:0006346:methylation-dependent chromatin silencing;GO:0046651:lymphocyte proliferation;GO:0010216:maintenance of DNA methylation;GO:0007275:multicellular organismal development;GO:2001243:negative regulation of intrinsic apoptotic signaling pathway;GO:0031508:pericentric heterochromatin asse…	GO:0000775:chromosome, centromeric region;GO:0005634:nucleus;GO:0005721:pericentric heterochromatin;	GO:0005524:ATP binding;GO:0003682:chromatin binding;GO:0004386:helicase activity;GO:0016787:hydrolase activity;GO:0070615:nucleosome-dependent ATPase activity;	K19001	-
ENSG00000172059	247.50651980187	0.609718882897126	-0.713784	0.242822948788787	-2.93952	0.00328716888390116	0.0354826946447321	2	10042849	10054836	+	KLF11	Kruppel like factor 11 [Source:HGNC Symbol%3BAcc:HGNC:11811]	GO:0006915:apoptotic process;GO:1901653:cellular response to peptide;GO:0008285:negative regulation of cell proliferation;GO:0000122:negative regulation of transcription from RNA polymerase II promoter;GO:0043065:positive regulation of apoptotic process;GO:0006357:regulation of transcription from RNA polymerase II promoter;GO:0000083:regulation of transcription involved in G1/S transition of mito…	GO:0000785:chromatin;GO:0005829:cytosol;GO:0005925:focal adhesion;GO:0016604:nuclear body;GO:0005654:nucleoplasm;GO:0005634:nucleus;	GO:0003700:sequence-specific DNA binding transcription factor activity;GO:0000981:sequence-specific DNA binding RNA polymerase II transcription factor activity;GO:0046872:metal ion binding;GO:0000978:RNA polymerase II core promoter proximal region sequence-specific DNA binding;GO:0000976:transcription regulatory region sequence-specific DNA binding;	K09209	-
ENSG00000139354	802.761193415711	0.609397516897417	-0.714544	0.1895382151502	-3.76992	0.000163297932244504	0.00688381283391269	12	100573683	100628288	+	GAS2L3	growth arrest specific 2 like 3 [Source:HGNC Symbol%3BAcc:HGNC:27475]	GO:0051764:actin crosslink formation;GO:0030036:actin cytoskeleton organization;GO:0000226:microtubule cytoskeleton organization;GO:0009617:response to bacterium;	GO:0015629:actin cytoskeleton;GO:0005884:actin filament;GO:0005737:cytoplasm;GO:0005874:microtubule;GO:0015630:microtubule cytoskeleton;	GO:0003779:actin binding;GO:0051015:actin filament binding;GO:0008093:cytoskeletal adaptor activity;GO:0008017:microtubule binding;	K03857;K09228;K14404	;ko00563 Glycosylphosphatidylinositol (GPI)-anchor biosynthesis;ko01100 Metabolic pathways;;ko05168 Herpes simplex virus 1 infection;;ko03015 mRNA surveillance pathway;ko05164 Influenza A;
ENSG00000133059	744.661472801727	0.609305319834977	-0.714763	0.218264251728946	-3.27476	0.00105752259579196	0.0192294357788902	1	205142505	205211702	-	DSTYK	dual serine/threonine and tyrosine protein kinase [Source:HGNC Symbol%3BAcc:HGNC:29043]	GO:0044344:cellular response to fibroblast growth factor stimulus;GO:0043066:negative regulation of apoptotic process;GO:0070374:positive regulation of ERK1 and ERK2 cascade;GO:0045743:positive regulation of fibroblast growth factor receptor signaling pathway;GO:0033674:positive regulation of kinase activity;	GO:0016324:apical plasma membrane;GO:0016323:basolateral plasma membrane;GO:0030054:cell junction;GO:0005737:cytoplasm;	GO:0005524:ATP binding;GO:0004712:protein serine/threonine/tyrosine kinase activity;GO:0004714:transmembrane receptor protein tyrosine kinase activity;	K16288	-
ENSG00000101868	588.230721284051	0.608549798166496	-0.716553	0.178410882638975	-4.01631	5.91173851735108e-05	0.00381332616000685	X	24693873	24996986	+	POLA1	DNA polymerase alpha 1%2C catalytic subunit [Source:HGNC Symbol%3BAcc:HGNC:9173]	GO:0006281:DNA repair;GO:0006260:DNA replication;GO:0006270:DNA replication initiation;GO:0006269:DNA replication, synthesis of RNA primer;GO:0006271:DNA strand elongation involved in DNA replication;GO:0000731:DNA synthesis involved in DNA repair;GO:0006303:double-strand break repair via nonhomologous end joining;GO:0006273:lagging strand elongation;GO:0006272:leading strand elongation;GO:190297…	GO:0005658:alpha DNA polymerase:primase complex;GO:0005829:cytosol;GO:0005635:nuclear envelope;GO:0016363:nuclear matrix;GO:0005730:nucleolus;GO:0005654:nucleoplasm;GO:0005634:nucleus;	GO:0051539:4 iron, 4 sulfur cluster binding;GO:0003682:chromatin binding;GO:0003677:DNA binding;GO:0003688:DNA replication origin binding;GO:0003887:DNA-directed DNA polymerase activity;GO:0000166:nucleotide binding;GO:0019901:protein kinase binding;GO:0017076:purine nucleotide binding;GO:0019103:pyrimidine nucleotide binding;GO:0003697:single-stranded DNA binding;GO:0008270:zinc ion binding;	K02320;K12581;K19382	-
ENSG00000018510	5114.31227484733	0.608172974166926	-0.717446	0.216292859105764	-3.31701	0.000909851393455878	0.0177182783135071	2	177392746	177567024	+	AGPS	alkylglycerone phosphate synthase [Source:HGNC Symbol%3BAcc:HGNC:327]	GO:0008611:ether lipid biosynthetic process;GO:0008610:lipid biosynthetic process;	GO:0005829:cytosol;GO:0016020:membrane;GO:0005739:mitochondrion;GO:0005730:nucleolus;GO:0005782:peroxisomal matrix;GO:0005778:peroxisomal membrane;GO:0005777:peroxisome;	GO:0008609:alkylglycerone-phosphate synthase activity;GO:0071949:FAD binding;GO:0016491:oxidoreductase activity;	K00803	;ko00565 Ether lipid metabolism;ko01100 Metabolic pathways;ko04146 Peroxisome;
ENSG00000136193	8056.59224409366	0.607836828377632	-0.718244	0.228183245275844	-3.14766	0.00164581200360379	0.0243615990444419	7	29920104	29990289	-	SCRN1	secernin 1 [Source:HGNC Symbol%3BAcc:HGNC:22192]	GO:0006887:exocytosis;	GO:0005737:cytoplasm;GO:0031965:nuclear membrane;GO:0005634:nucleus;	GO:0070004:cysteine-type exopeptidase activity;GO:0016805:dipeptidase activity;	K14358	-
ENSG00000165424	383.288626931473	0.60706683929818	-0.720073	0.221655753829568	-3.24861	0.00115971044666526	0.0202746107877869	10	79382325	79445624	-	ZCCHC24	zinc finger CCHC-type containing 24 [Source:HGNC Symbol%3BAcc:HGNC:26911]	-	-	GO:0003723:RNA binding;GO:0008270:zinc ion binding;	-	-
ENSG00000107186	1595.14371786794	0.606837373319887	-0.720618	0.227427299428777	-3.16856	0.00153193549150933	0.0235132457748074	9	13105706	13279692	-	MPDZ	multiple PDZ domain crumbs cell polarity complex component [Source:HGNC Symbol%3BAcc:HGNC:7208]	GO:0007155:cell adhesion;GO:0035556:intracellular signal transduction;GO:0042552:myelination;	GO:0016324:apical plasma membrane;GO:0016327:apicolateral plasma membrane;GO:0005923:bicellular tight junction;GO:0005737:cytoplasm;GO:0030425:dendrite;GO:0014069:postsynaptic density;GO:0031410:cytoplasmic vesicle;GO:0012505:endomembrane system;GO:0043220:Schmidt-Lanterman incisure;	GO:0008022:protein C-terminus binding;	K06095	;ko04391 Hippo signaling pathway - fly;ko04530 Tight junction;
ENSG00000115561	1564.95438020416	0.606723629524856	-0.720889	0.200155900435275	-3.60164	0.000316221539738538	0.0100900966784376	2	86503430	86563479	-	CHMP3	charged multivesicular body protein 3 [Source:HGNC Symbol%3BAcc:HGNC:29865]	GO:0006915:apoptotic process;GO:0097352:autophagosome maturation;GO:0032509:endosome transport via multivesicular body sorting pathway;GO:0045324:late endosome to vacuole transport;GO:0016236:macroautophagy;GO:0036258:multivesicular body assembly;GO:0071985:multivesicular body sorting pathway;GO:1902187:negative regulation of viral release from host cell;GO:0032467:positive regulation of cytokine…	GO:0031410:cytoplasmic vesicle;GO:0005829:cytosol;GO:0005769:early endosome;GO:0000815:ESCRT III complex;GO:0070062:extracellular exosome;GO:0005770:late endosome;GO:0031902:late endosome membrane;GO:0030496:midbody;GO:0005771:multivesicular body;GO:0005886:plasma membrane;	GO:0042802:identical protein binding;GO:0031210:phosphatidylcholine binding;GO:0005546:phosphatidylinositol-4,5-bisphosphate binding;GO:1990381:ubiquitin-specific protease binding;	K12193	;ko04144 Endocytosis;ko04217 Necroptosis;
ENSG00000140538	283.984992869543	0.606486545877642	-0.721452	0.257025044327898	-2.80693	0.0050015416874261	0.0445999917744868	15	87859751	88256791	-	NTRK3	neurotrophic receptor tyrosine kinase 3 [Source:HGNC Symbol%3BAcc:HGNC:8033]	GO:0090630:activation of GTPase activity;GO:0032148:activation of protein kinase B activity;GO:1990090:cellular response to nerve growth factor stimulus;GO:0071300:cellular response to retinoic acid;GO:0090102:cochlea development;GO:0007507:heart development;GO:0019056:modulation by virus of host transcription;GO:0048712:negative regulation of astrocyte differentiation;GO:0060548:negative regulat…	GO:0030424:axon;GO:0005887:integral component of plasma membrane;GO:0005886:plasma membrane;GO:0043235:receptor complex;GO:0005737:cytoplasm;GO:0000139:Golgi membrane;GO:0016020:membrane;	GO:0005524:ATP binding;GO:0005004:GPI-linked ephrin receptor activity;GO:0043121:neurotrophin binding;GO:0005030:neurotrophin receptor activity;GO:0002039:p53 binding;GO:0004714:transmembrane receptor protein tyrosine kinase activity;GO:0004675:transmembrane receptor protein serine/threonine kinase activity;	K05101	;ko04020 Calcium signaling pathway;ko04722 Neurotrophin signaling pathway;ko05230 Central carbon metabolism in cancer;
ENSG00000113569	1288.85504782904	0.606278008157853	-0.721949	0.204861563970325	-3.52408	0.000424955433219137	0.011733317450414	5	37288137	37371106	-	NUP155	nucleoporin 155 [Source:HGNC Symbol%3BAcc:HGNC:8063]	GO:0086014:atrial cardiac muscle cell action potential;GO:0006406:mRNA export from nucleus;GO:0006998:nuclear envelope organization;GO:0006606:protein import into nucleus;GO:0036228:protein targeting to nuclear inner membrane;GO:0006405:RNA export from nucleus;GO:0000972:transcription-dependent tethering of RNA polymerase II gene DNA at nuclear periphery;	GO:0005829:cytosol;GO:0016020:membrane;GO:0005635:nuclear envelope;GO:0031965:nuclear membrane;GO:0044611:nuclear pore inner ring;	GO:0017056:structural constituent of nuclear pore;	K14312	;ko03013 RNA transport;ko05014 Amyotrophic lateral sclerosis;
ENSG00000198756	576.487392543208	0.605995522724697	-0.722621	0.226503385822043	-3.19033	0.00142109523498903	0.0226343633706515	1	183929854	184037729	-	COLGALT2	collagen beta(1-O)galactosyltransferase 2 [Source:HGNC Symbol%3BAcc:HGNC:16790]	GO:0030199:collagen fibril organization;	GO:0005788:endoplasmic reticulum lumen;	GO:0050211:procollagen galactosyltransferase activity;	K11703	;ko00310 Lysine degradation;ko00514 Other types of O-glycan biosynthesis;ko01100 Metabolic pathways;
ENSG00000187231	789.548332776338	0.605825890646114	-0.723025	0.224499278903107	-3.22061	0.00127917619670172	0.0212978897544967	2	179101678	179264832	-	SESTD1	SEC14 and spectrin domain containing 1 [Source:HGNC Symbol%3BAcc:HGNC:18379]	-	GO:0045111:intermediate filament cytoskeleton;	GO:0070300:phosphatidic acid binding;GO:0043325:phosphatidylinositol-3,4-bisphosphate binding;GO:0080025:phosphatidylinositol-3,5-bisphosphate binding;GO:0032266:phosphatidylinositol-3-phosphate binding;GO:0005546:phosphatidylinositol-4,5-bisphosphate binding;GO:0070273:phosphatidylinositol-4-phosphate binding;GO:0010314:phosphatidylinositol-5-phosphate binding;	-	-
ENSG00000163931	28608.5555412025	0.60535488754051	-0.724147	0.249662658378406	-2.9005	0.00372565990293777	0.0383513407266264	3	53224712	53256052	-	TKT	transketolase [Source:HGNC Symbol%3BAcc:HGNC:11834]	GO:0046166:glyceraldehyde-3-phosphate biosynthetic process;GO:0006098:pentose-phosphate shunt;GO:0009052:pentose-phosphate shunt, non-oxidative branch;GO:0040008:regulation of growth;GO:0046390:ribose phosphate biosynthetic process;	GO:0005829:cytosol;GO:0005789:endoplasmic reticulum membrane;GO:0070062:extracellular exosome;GO:0016604:nuclear body;GO:0005654:nucleoplasm;GO:0005777:peroxisome;GO:0031982:vesicle;	GO:0005509:calcium ion binding;GO:0000287:magnesium ion binding;GO:0042803:protein homodimerization activity;GO:0030976:thiamine pyrophosphate binding;GO:0004802:transketolase activity;GO:0046872:metal ion binding;	K00615	;ko00030 Pentose phosphate pathway;ko01100 Metabolic pathways;ko01200 Carbon metabolism;ko01230 Biosynthesis of amino acids;
ENSG00000134250	16403.868953194	0.605226605391156	-0.724453	0.215373665764649	-3.3637	0.000769047204055983	0.0163913366262871	1	119911553	120100779	-	NOTCH2	notch receptor 2 [Source:HGNC Symbol%3BAcc:HGNC:7882]	GO:0009887:organ morphogenesis;GO:0006915:apoptotic process;GO:0060413:atrial septum morphogenesis;GO:0003162:atrioventricular node development;GO:0007411:axon guidance;GO:0046849:bone remodeling;GO:0001709:cell fate determination;GO:1990705:cholangiocyte proliferation;GO:0061073:ciliary body morphogenesis;GO:0042742:defense response to bacterium;GO:0030326:embryonic limb morphogenesis;GO:0072104…	GO:0009986:cell surface;GO:0005929:cilium;GO:0005789:endoplasmic reticulum membrane;GO:0005576:extracellular region;GO:0000139:Golgi membrane;GO:0005887:integral component of plasma membrane;GO:0016020:membrane;GO:0005654:nucleoplasm;GO:0005634:nucleus;GO:0005886:plasma membrane;GO:0043235:receptor complex;	GO:0005509:calcium ion binding;GO:0019899:enzyme binding;GO:0051059:NF-kappaB binding;GO:0038023:signaling receptor activity;GO:0005112:Notch binding;	K02599;K04372	;ko01522 Endocrine resistance;ko04320 Dorso-ventral axis formation;ko04330 Notch signaling pathway;ko04361 Axon regeneration;ko04658 Th1 and Th2 cell differentiation;ko04919 Thyroid hormone signaling pathway;ko05020 Prion disease;ko05165 Human papillomavirus infection;ko05200 Pathways in cancer;ko05206 MicroRNAs in cancer;ko05224 Breast cancer;;ko04010 MAPK signaling pathway;ko04066 HIF-1 signali…
ENSG00000172260	339.956392980367	0.604262642251877	-0.726752	0.187586596937632	-3.87422	0.000106965351199828	0.00535807025035501	1	71395943	72282539	-	NEGR1	neuronal growth regulator 1 [Source:HGNC Symbol%3BAcc:HGNC:17302]	GO:0098609:cell-cell adhesion;GO:0007631:feeding behavior;GO:0007626:locomotory behavior;GO:0010976:positive regulation of neuron projection development;	GO:0031225:anchored component of membrane;GO:0005576:extracellular region;GO:0005886:plasma membrane;	-	K06775	;ko04514 Cell adhesion molecules;
ENSG00000197563	336.024354998962	0.604181912580234	-0.726945	0.22893249423564	-3.17537	0.00149646174268348	0.0232743980785968	18	61905255	62187118	-	PIGN	phosphatidylinositol glycan anchor biosynthesis class N [Source:HGNC Symbol%3BAcc:HGNC:8967]	GO:0006506:GPI anchor biosynthetic process;GO:0016254:preassembly of GPI anchor in ER membrane;GO:0006310:DNA recombination;GO:0090305:nucleic acid phosphodiester bond hydrolysis;GO:0032199:reverse transcription involved in RNA-mediated transposition;GO:0032197:transposition, RNA-mediated;	GO:0005829:cytosol;GO:0005789:endoplasmic reticulum membrane;GO:0016021:integral component of membrane;GO:0016020:membrane;GO:0005886:plasma membrane;	GO:0051377:mannose-ethanolamine phosphotransferase activity;GO:0016780:phosphotransferase activity, for other substituted phosphate groups;GO:0046872:metal ion binding;GO:0003964:RNA-directed DNA polymerase activity;GO:0009036:Type II site-specific deoxyribonuclease activity;	K05285	;ko00563 Glycosylphosphatidylinositol (GPI)-anchor biosynthesis;ko01100 Metabolic pathways;
ENSG00000115109	425.945432655258	0.603941789174451	-0.727519	0.191080545633421	-3.80739	0.000140439884980949	0.00634719814045839	2	120013077	120179119	+	EPB41L5	erythrocyte membrane protein band 4.1 like 5 [Source:HGNC Symbol%3BAcc:HGNC:19819]	GO:0031032:actomyosin structure organization;GO:0003383:apical constriction;GO:0048319:axial mesoderm morphogenesis;GO:0071560:cellular response to transforming growth factor beta stimulus;GO:0007398:ectoderm development;GO:0048617:embryonic foregut morphogenesis;GO:0007492:endoderm development;GO:0001837:epithelial to mesenchymal transition;GO:0001701:in utero embryonic development;GO:0070986:le…	GO:0005912:adherens junction;GO:0005856:cytoskeleton;GO:0005829:cytosol;GO:0005925:focal adhesion;GO:0005654:nucleoplasm;GO:0001917:photoreceptor inner segment;GO:0005886:plasma membrane;GO:0032587:ruffle membrane;GO:0005737:cytoplasm;	GO:0008092:cytoskeletal protein binding;GO:0019904:protein domain specific binding;	-	-
ENSG00000198826	1678.84932550968	0.603900377085305	-0.727618	0.158609787440107	-4.58747	4.48651506422584e-06	0.000818788999221215	15	32615144	32639941	+	ARHGAP11A	Rho GTPase activating protein 11A [Source:HGNC Symbol%3BAcc:HGNC:15783]	GO:0043547:positive regulation of GTPase activity;GO:0051056:regulation of small GTPase mediated signal transduction;GO:0007165:signal transduction;	GO:0005829:cytosol;GO:0005634:nucleus;	GO:0005096:GTPase activator activity;	K11447	;ko05202 Transcriptional misregulation in cancer;
ENSG00000157617	446.409559551861	0.603251017387779	-0.72917	0.233237661634162	-3.12629	0.00177024093894941	0.0254238537921093	21	41885112	41954018	-	C2CD2	C2 calcium dependent domain containing 2 [Source:HGNC Symbol%3BAcc:HGNC:1266]	-	GO:0005829:cytosol;GO:0016021:integral component of membrane;GO:0005634:nucleus;	-	K17985	;ko04137 Mitophagy - animal;ko04140 Autophagy - animal;ko05010 Alzheimer disease;ko05014 Amyotrophic lateral sclerosis;ko05016 Huntington disease;ko05017 Spinocerebellar ataxia;ko05022 Pathways of neurodegeneration - multiple diseases;
ENSG00000197321	1669.94272814594	0.602814500921519	-0.730214	0.18090021837727	-4.03656	5.42414410368948e-05	0.00365641065368077	10	29457338	29736959	-	SVIL	supervillin [Source:HGNC Symbol%3BAcc:HGNC:11480]	GO:0051014:actin filament severing;GO:0008154:actin polymerization or depolymerization;GO:0051016:barbed-end actin filament capping;GO:0032467:positive regulation of cytokinesis;GO:0007519:skeletal muscle tissue development;	GO:0015629:actin cytoskeleton;GO:0042995:cell projection;GO:0032154:cleavage furrow;GO:0043034:costamere;GO:0005737:cytoplasm;GO:0005829:cytosol;GO:0005925:focal adhesion;GO:0036449:microtubule minus-end;GO:0030496:midbody;GO:0005634:nucleus;GO:0005886:plasma membrane;GO:0002102:podosome;	GO:0051015:actin filament binding;GO:0005546:phosphatidylinositol-4,5-bisphosphate binding;	K10369;K02927	-;ko03010 Ribosome;ko04120 Ubiquitin mediated proteolysis;ko04137 Mitophagy - animal;ko05012 Parkinson disease;ko05022 Pathways of neurodegeneration - multiple diseases;ko05131 Shigellosis;ko05167 Kaposi sarcoma-associated herpesvirus infection;ko05171 Coronavirus disease - COVID-19;
ENSG00000152767	609.766636501012	0.602130648844886	-0.731852	0.209956813769167	-3.48572	0.000490806790566535	0.0126136306748003	13	98142562	98455176	+	FARP1	FERM%2C ARH/RhoGEF and pleckstrin domain protein 1 [Source:HGNC Symbol%3BAcc:HGNC:3591]	GO:0048813:dendrite morphogenesis;GO:0007416:synapse assembly;	GO:0005856:cytoskeleton;GO:0005829:cytosol;GO:0030425:dendrite;GO:0043197:dendritic spine;GO:0031234:extrinsic component of cytoplasmic side of plasma membrane;GO:0030175:filopodium;	GO:0008092:cytoskeletal protein binding;GO:0005085:guanyl-nucleotide exchange factor activity;GO:0031267:small GTPase binding;	K17477;K12581;K09654;K17985	-;ko03018 RNA degradation;;ko00515 Mannose type O-glycan biosynthesis;ko01100 Metabolic pathways;;ko04137 Mitophagy - animal;ko04140 Autophagy - animal;ko05010 Alzheimer disease;ko05014 Amyotrophic lateral sclerosis;ko05016 Huntington disease;ko05017 Spinocerebellar ataxia;ko05022 Pathways of neurodegeneration - multiple diseases;
ENSG00000106571	1617.16521381907	0.602050180541983	-0.732044	0.220297757091156	-3.32298	0.000890622935249811	0.0176298574418167	7	41960949	42264100	-	GLI3	GLI family zinc finger 3 [Source:HGNC Symbol%3BAcc:HGNC:4319]	GO:0060873:anterior semicircular canal development;GO:0009952:anterior/posterior pattern specification;GO:0060840:artery development;GO:0007411:axon guidance;	GO:0005930:axoneme;GO:0097546:ciliary base;GO:0097542:ciliary tip;GO:0005929:cilium;	GO:0008013:beta-catenin binding;GO:0003682:chromatin binding;GO:0003700:sequence-specific DNA binding transcription factor activity;GO:0000981:sequence-specific DNA binding RNA polymerase II transcription factor activity;	K06230	;ko04024 cAMP signaling pathway;ko04340 Hedgehog signaling pathway;ko05200 Pathways in cancer;ko05217 Basal cell carcinoma;
ENSG00000077097	3510.71979365384	0.601985437049464	-0.7322	0.230493901818302	-3.17665	0.00148984368923703	0.0232244904264918	3	25597978	25664909	-	TOP2B	DNA topoisomerase II beta [Source:HGNC Symbol%3BAcc:HGNC:11990]	GO:0006265:DNA topological change;GO:0000712:resolution of meiotic recombination intermediates;GO:0000819:sister chromatid segregation;GO:0007409:axonogenesis;GO:0030900:forebrain development;GO:0001764:neuron migration;GO:0045870:positive regulation of single stranded viral RNA replication via double stranded DNA intermediate;GO:0030263:apoptotic chromosome condensation;GO:0051301:cell division;…	GO:0005730:nucleolus;GO:0005654:nucleoplasm;GO:0005634:nucleus;GO:0005829:cytosol;GO:0005694:chromosome;GO:0000793:condensed chromosome;GO:0005737:cytoplasm;GO:0009330:DNA topoisomerase complex (ATP-hydrolyzing);GO:0000792:heterochromatin;	GO:0005524:ATP binding;GO:0003677:DNA binding;GO:0003916:DNA topoisomerase activity;GO:0003918:DNA topoisomerase type II (ATP-hydrolyzing) activity;GO:0046872:metal ion binding;GO:0003682:chromatin binding;GO:0019899:enzyme binding;GO:0042826:histone deacetylase binding;GO:0008022:protein C-terminus binding;GO:0046982:protein heterodimerization activity;GO:0005080:protein kinase C binding;GO:0008…	K03164	;ko01524 Platinum drug resistance;
ENSG00000073111	1539.69452852844	0.601924013090582	-0.732347	0.149393094316217	-4.90215	9.47954596860107e-07	0.00036374719338491	3	127598410	127622436	+	MCM2	minichromosome maintenance complex component 2 [Source:HGNC Symbol%3BAcc:HGNC:6944]	GO:0006915:apoptotic process;GO:0071353:cellular response to interleukin-4;GO:0090102:cochlea development;GO:0006260:DNA replication;GO:0006270:DNA replication initiation;GO:0006268:DNA unwinding involved in DNA replication;GO:0000727:double-strand break repair via break-induced replication;GO:1902975:mitotic DNA replication initiation;GO:0006334:nucleosome assembly;GO:0006267:pre-replicative com…	GO:0000785:chromatin;GO:0000781:chromosome, telomeric region;GO:0071162:CMG complex;GO:0005737:cytoplasm;GO:0042555:MCM complex;GO:0005664:nuclear origin of replication recognition complex;GO:0005654:nucleoplasm;GO:0005634:nucleus;	GO:0005524:ATP binding;GO:0003677:DNA binding;GO:0003678:DNA helicase activity;GO:0003688:DNA replication origin binding;GO:0019899:enzyme binding;GO:0042393:histone binding;GO:0046872:metal ion binding;GO:0003697:single-stranded DNA binding;	K02540	;ko03030 DNA replication;ko04110 Cell cycle;
ENSG00000112992	2421.35891364201	0.601853956734411	-0.732515	0.186860691741327	-3.92011	8.85082122266987e-05	0.00464745752972823	5	43602692	43707405	+	NNT	nicotinamide nucleotide transhydrogenase [Source:HGNC Symbol%3BAcc:HGNC:7863]	GO:0045454:cell redox homeostasis;GO:0006740:NADPH regeneration;GO:0043066:negative regulation of apoptotic process;GO:0001933:negative regulation of protein phosphorylation;GO:0032364:oxygen homeostasis;GO:1903285:positive regulation of hydrogen peroxide catabolic process;GO:0010918:positive regulation of mitochondrial membrane potential;GO:1902600:hydrogen ion transmembrane transport;GO:0072593…	GO:0016021:integral component of membrane;GO:0016020:membrane;GO:0005743:mitochondrial inner membrane;GO:0005746:mitochondrial respiratory chain;GO:0005739:mitochondrion;	GO:0051287:NAD binding;GO:0003957:NAD(P)+ transhydrogenase (B-specific) activity;GO:0008746:NAD(P)+ transhydrogenase activity;GO:0050661:NADP binding;	K00323	;ko00760 Nicotinate and nicotinamide metabolism;ko01100 Metabolic pathways;
ENSG00000257167	141.480489394356	0.601415459315331	-0.733566	0.197700774692644	-3.71049	0.000206860970178457	0.00785704167187971	12	98512973	98516422	-	TMPO-AS1	TMPO antisense RNA 1 [Source:HGNC Symbol%3BAcc:HGNC:44158]	-	-	-	-	-
ENSG00000156970	1703.4375244484	0.601407057202871	-0.733586	0.165229426859701	-4.4398	9.00407741743689e-06	0.00122742554860846	15	40161023	40221123	+	BUB1B	BUB1 mitotic checkpoint serine/threonine kinase B [Source:HGNC Symbol%3BAcc:HGNC:1149]	GO:0006915:apoptotic process;GO:0051301:cell division;GO:0051754:meiotic sister chromatid cohesion, centromeric;GO:0007091:metaphase/anaphase transition of mitotic cell cycle;GO:0000278:mitotic cell cycle;GO:0007093:mitotic cell cycle checkpoint;GO:0007094:mitotic spindle assembly checkpoint;GO:0071459:protein localization to chromosome, centromeric region;	GO:0005680:anaphase-promoting complex;GO:0005737:cytoplasm;GO:0005829:cytosol;GO:0000776:kinetochore;GO:0005815:microtubule organizing center;GO:0000940:condensed chromosome outer kinetochore;GO:0048471:perinuclear region of cytoplasm;GO:0005819:spindle;GO:0005634:nucleus;	GO:0005524:ATP binding;GO:0004672:protein kinase activity;	K06637	;ko04110 Cell cycle;ko05166 Human T-cell leukemia virus 1 infection;
ENSG00000122966	1316.01992818823	0.601366846600799	-0.733683	0.185261064434308	-3.96026	7.48668880256032e-05	0.00422786029925718	12	119685791	119877320	-	CIT	citron rho-interacting serine/threonine kinase [Source:HGNC Symbol%3BAcc:HGNC:1985]	GO:0031032:actomyosin structure organization;GO:0048699:generation of neurons;GO:0035556:intracellular signal transduction;GO:0000278:mitotic cell cycle;GO:0000281:mitotic cytokinesis;GO:0035331:negative regulation of hippo signaling;GO:0051402:neuron apoptotic process;GO:0018107:peptidyl-threonine phosphorylation;GO:0032467:positive regulation of cytokinesis;GO:0016358:dendrite development;GO:00…	GO:0005737:cytoplasm;GO:0005856:cytoskeleton;GO:0005829:cytosol;GO:0016020:membrane;GO:0015629:actin cytoskeleton;GO:0032154:cleavage furrow;GO:0031985:Golgi cisterna;GO:0030496:midbody;GO:0043025:neuronal cell body;GO:0005634:nucleus;GO:0005886:plasma membrane;GO:0001726:ruffle;GO:0005773:vacuole;	GO:0005524:ATP binding;GO:0046872:metal ion binding;GO:0030165:PDZ domain binding;GO:0019901:protein kinase binding;GO:0004674:protein serine/threonine kinase activity;GO:0030291:protein serine/threonine kinase inhibitor activity;GO:0097110:scaffold protein binding;GO:0017124:SH3 domain binding;GO:0001223:transcription coactivator binding;	K16308	-
ENSG00000149177	3250.59811335776	0.601163894430884	-0.73417	0.196941732413895	-3.72785	0.000193118339069973	0.00750151703135497	11	47980425	48170839	+	PTPRJ	protein tyrosine phosphatase receptor type J [Source:HGNC Symbol%3BAcc:HGNC:9673]	GO:0030183:B cell differentiation;GO:0035584:calcium-mediated signaling using intracellular calcium source;GO:0060242:contact inhibition;GO:0019221:cytokine-mediated signaling pathway;GO:0030308:negative regulation of cell growth;GO:0030336:negative regulation of cell migration;GO:0008285:negative regulation of cell proliferation;GO:0042059:negative regulation of epidermal growth factor receptor …	GO:0009986:cell surface;GO:0005911:cell-cell junction;GO:0070062:extracellular exosome;GO:0001772:immunological synapse;GO:0005887:integral component of plasma membrane;GO:0005886:plasma membrane;GO:0032587:ruffle membrane;GO:0035579:specific granule membrane;	GO:0008013:beta-catenin binding;GO:0045296:cadherin binding;GO:0070097:delta-catenin binding;GO:0045295:gamma-catenin binding;GO:0051019:mitogen-activated protein kinase binding;GO:0016791:phosphatase activity;GO:0005161:platelet-derived growth factor receptor binding;GO:0019901:protein kinase binding;GO:0004725:protein tyrosine phosphatase activity;	K05698	;ko04520 Adherens junction;
ENSG00000127329	2358.35357346222	0.600626513166664	-0.73546	0.212990570388482	-3.45302	0.000554355281617295	0.0136222114768519	12	70515870	70637440	-	PTPRB	protein tyrosine phosphatase receptor type B [Source:HGNC Symbol%3BAcc:HGNC:9665]	GO:0001525:angiogenesis;GO:0016311:dephosphorylation;GO:1990264:peptidyl-tyrosine dephosphorylation involved in inactivation of protein kinase activity;GO:0006796:phosphate-containing compound metabolic process;GO:0006470:protein dephosphorylation;	GO:0005887:integral component of plasma membrane;GO:0005886:plasma membrane;GO:0043235:receptor complex;GO:0035579:specific granule membrane;GO:0070821:tertiary granule membrane;	GO:0045296:cadherin binding;GO:0005001:transmembrane receptor protein tyrosine phosphatase activity;	K05694	;ko04520 Adherens junction;
ENSG00000134313	2223.8614681893	0.600527170683875	-0.735699	0.237299423315363	-3.1003	0.0019332700490677	0.0266894707419724	2	8721081	8837630	-	KIDINS220	kinase D interacting substrate 220 [Source:HGNC Symbol%3BAcc:HGNC:29508]	GO:1990090:cellular response to nerve growth factor stimulus;GO:0048813:dendrite morphogenesis;GO:0001701:in utero embryonic development;GO:0038180:nerve growth factor signaling pathway;GO:0010976:positive regulation of neuron projection development;	GO:0005829:cytosol;GO:0016021:integral component of membrane;GO:0005770:late endosome;GO:0016020:membrane;GO:0032991:macromolecular complex;	GO:0030165:PDZ domain binding;GO:0019887:protein kinase regulator activity;GO:0019901:protein kinase binding;	K12460	;ko04722 Neurotrophin signaling pathway;
ENSG00000176619	5148.12171679495	0.600483219746055	-0.735804	0.155516787287461	-4.73135	2.23032918195841e-06	0.000513490403200117	19	2427638	2456959	-	LMNB2	lamin B2 [Source:HGNC Symbol%3BAcc:HGNC:6638]	-	GO:0005882:intermediate filament;GO:0005637:nuclear inner membrane;GO:0031965:nuclear membrane;	GO:0042802:identical protein binding;	K07611	;ko04210 Apoptosis;ko04214 Apoptosis - fly;
ENSG00000103657	1374.40894929917	0.600302026323397	-0.73624	0.215473374122444	-3.41685	0.000633508665194339	0.0146692672303676	15	63608618	63833948	-	HERC1	HECT and RLD domain containing E3 ubiquitin protein ligase family member 1 [Source:HGNC Symbol%3BAcc:HGNC:4867]	GO:0021702:cerebellar Purkinje cell differentiation;GO:0010507:negative regulation of autophagy;GO:0050885:neuromuscular process controlling balance;GO:0031175:neuron projection development;	GO:0005737:cytoplasm;GO:0005829:cytosol;GO:0005794:Golgi apparatus;GO:0016020:membrane;GO:0016021:integral component of membrane;	GO:0005085:guanyl-nucleotide exchange factor activity;GO:0004842:ubiquitin-protein transferase activity;	K10594;K17985	;ko04120 Ubiquitin mediated proteolysis;;ko04137 Mitophagy - animal;ko04140 Autophagy - animal;ko05010 Alzheimer disease;ko05014 Amyotrophic lateral sclerosis;ko05016 Huntington disease;ko05017 Spinocerebellar ataxia;ko05022 Pathways of neurodegeneration - multiple diseases;
ENSG00000058091	822.403118960082	0.60012963605493	-0.736654	0.198953998368561	-3.70263	0.000213372256800799	0.00792336432512147	7	90466424	91210590	+	CDK14	cyclin dependent kinase 14 [Source:HGNC Symbol%3BAcc:HGNC:8883]	GO:0051301:cell division;GO:0000086:G2/M transition of mitotic cell cycle;GO:0060828:regulation of canonical Wnt signaling pathway;GO:0016055:Wnt signaling pathway;GO:0006468:protein phosphorylation;GO:0000083:regulation of transcription involved in G1/S transition of mitotic cell cycle;	GO:0000308:cytoplasmic cyclin-dependent protein kinase holoenzyme complex;GO:0005634:nucleus;GO:0005886:plasma membrane;GO:0005737:cytoplasm;GO:0005829:cytosol;GO:0005654:nucleoplasm;	GO:0005524:ATP binding;GO:0004693:cyclin-dependent protein serine/threonine kinase activity;GO:0030332:cyclin binding;	K08821	;ko05202 Transcriptional misregulation in cancer;
ENSG00000170004	3190.27031399023	0.59981330487861	-0.737415	0.19559915309939	-3.77003	0.000163228273963056	0.00688381283391269	17	7884796	7912760	+	CHD3	chromodomain helicase DNA binding protein 3 [Source:HGNC Symbol%3BAcc:HGNC:1918]	GO:0043044:ATP-dependent chromatin remodeling;GO:0007098:centrosome cycle;GO:0006333:chromatin assembly or disassembly;GO:0000122:negative regulation of transcription from RNA polymerase II promoter;GO:0006357:regulation of transcription from RNA polymerase II promoter;GO:0006355:regulation of transcription, DNA-templated;GO:0007051:spindle organization;	GO:0034451:centriolar satellite;GO:0005813:centrosome;GO:0005737:cytoplasm;GO:0005730:nucleolus;GO:0005654:nucleoplasm;GO:0005634:nucleus;GO:0016581:NuRD complex;GO:0016605:PML body;	GO:0005524:ATP binding;GO:0003677:DNA binding;GO:0003678:DNA helicase activity;GO:0036121:double-stranded DNA-dependent ATP-dependent DNA helicase activity;GO:0004386:helicase activity;GO:0070615:nucleosome-dependent ATPase activity;GO:0003723:RNA binding;GO:0000976:transcription regulatory region sequence-specific DNA binding;GO:0008270:zinc ion binding;	K11642	-
ENSG00000068650	609.168802879048	0.5996938843159	-0.737702	0.246697650342428	-2.99031	0.00278696728760735	0.0329793455380583	13	112690038	112887168	+	ATP11A	ATPase phospholipid transporting 11A [Source:HGNC Symbol%3BAcc:HGNC:13552]	GO:0001701:in utero embryonic development;GO:0045332:phospholipid translocation;GO:0010831:positive regulation of myotube differentiation;	GO:0005769:early endosome;GO:0005783:endoplasmic reticulum;GO:0005789:endoplasmic reticulum membrane;GO:0005887:integral component of plasma membrane;GO:0043231:intracellular membrane-bounded organelle;GO:0005765:lysosomal membrane;GO:0016020:membrane;GO:1990531:Lem3p-Dnf1p complex;GO:0005886:plasma membrane;GO:0055037:recycling endosome;GO:0035579:specific granule membrane;GO:0070821:tertiary gr…	GO:0005524:ATP binding;GO:0000287:magnesium ion binding;GO:0090555:phosphatidylethanolamine-translocating ATPase activity;	K01530;K10653	-
ENSG00000130052	131.146166482988	0.599449551022265	-0.73829	0.223997731511448	-3.29597	0.000980825686049295	0.0183935543755986	X	68647666	68725842	+	STARD8	StAR related lipid transfer domain containing 8 [Source:HGNC Symbol%3BAcc:HGNC:19161]	GO:0030036:actin cytoskeleton organization;GO:0035023:regulation of Rho protein signal transduction;GO:0007165:signal transduction;GO:0006310:DNA recombination;GO:0090305:nucleic acid phosphodiester bond hydrolysis;GO:0032199:reverse transcription involved in RNA-mediated transposition;GO:0032197:transposition, RNA-mediated;	GO:0005925:focal adhesion;	GO:0005096:GTPase activator activity;GO:0008289:lipid binding;GO:0046872:metal ion binding;GO:0003964:RNA-directed DNA polymerase activity;GO:0009036:Type II site-specific deoxyribonuclease activity;	-	-
ENSG00000138757	9478.32734051327	0.599437404504742	-0.738319	0.173133425024128	-4.26445	2.00394430128061e-05	0.00201928727099553	4	75641849	75724589	-	G3BP2	G3BP stress granule assembly factor 2 [Source:HGNC Symbol%3BAcc:HGNC:30291]	GO:0045087:innate immune response;GO:0051028:mRNA transport;GO:0051260:protein homooligomerization;GO:0034063:stress granule assembly;GO:0007264:small GTPase mediated signal transduction;	GO:0010494:cytoplasmic stress granule;GO:0005829:cytosol;GO:0005654:nucleoplasm;	GO:0003723:RNA binding;GO:0003729:mRNA binding;	K17265;K17985;K12581	-;ko04137 Mitophagy - animal;ko04140 Autophagy - animal;ko05010 Alzheimer disease;ko05014 Amyotrophic lateral sclerosis;ko05016 Huntington disease;ko05017 Spinocerebellar ataxia;ko05022 Pathways of neurodegeneration - multiple diseases;;ko03018 RNA degradation;
ENSG00000140199	291.644014096259	0.599414352431298	-0.738374	0.221929949043921	-3.32706	0.000877671750270877	0.0175160135570312	15	34229784	34338060	-	SLC12A6	solute carrier family 12 member 6 [Source:HGNC Symbol%3BAcc:HGNC:10914]	GO:0001525:angiogenesis;GO:0006884:cell volume homeostasis;GO:0071476:cellular hypotonic response;GO:0071477:cellular hypotonic salinity response;GO:0007268:synaptic transmission;GO:0055064:chloride ion homeostasis;GO:1902476:chloride transmembrane transport;GO:0006811:ion transport;GO:0055075:potassium ion homeostasis;GO:1990573:potassium ion import across plasma membrane;	GO:0016323:basolateral plasma membrane;GO:0016021:integral component of membrane;GO:0005887:integral component of plasma membrane;GO:0005886:plasma membrane;GO:0045202:synapse;	GO:0008519:ammonium transmembrane transporter activity;GO:0015079:potassium ion transmembrane transporter activity;GO:0015379:potassium:chloride symporter activity;GO:0019901:protein kinase binding;	K14427	-
ENSG00000150995	402.866883426566	0.598918900733868	-0.739567	0.254947284356092	-2.90086	0.00372135191444853	0.0383513407266264	3	4493345	4847506	+	ITPR1	inositol 1%2C4%2C5-trisphosphate receptor type 1 [Source:HGNC Symbol%3BAcc:HGNC:6180]	GO:0006816:calcium ion transport;GO:0032469:endoplasmic reticulum calcium ion homeostasis;GO:0042045:epithelial fluid transport;GO:0070059:intrinsic apoptotic signaling pathway in response to endoplasmic reticulum stress;GO:0050849:negative regulation of calcium-mediated signaling;GO:0009791:post-embryonic development;GO:0010506:regulation of autophagy;GO:0051209:release of sequestered calcium io…	GO:0005955:calcineurin complex;GO:0030659:cytoplasmic vesicle membrane;GO:0005783:endoplasmic reticulum;GO:0005789:endoplasmic reticulum membrane;GO:0016021:integral component of membrane;GO:0016020:membrane;GO:0005637:nuclear inner membrane;GO:0005730:nucleolus;GO:0048471:perinuclear region of cytoplasm;GO:0005886:plasma membrane;GO:0031088:platelet dense granule membrane;GO:0031094:platelet den…	GO:0019855:calcium channel inhibitor activity;GO:0005509:calcium ion binding;GO:0015085:calcium ion transmembrane transporter activity;GO:0015278:calcium-release channel activity;GO:0070679:inositol 1,4,5 trisphosphate binding;GO:0005220:inositol 1,4,5-trisphosphate-sensitive calcium-release channel activity;GO:0035091:phosphatidylinositol binding;GO:0042802:identical protein binding;GO:0008022:p…	K04958	;ko04020 Calcium signaling pathway;ko04022 cGMP-PKG signaling pathway;ko04070 Phosphatidylinositol signaling system;ko04114 Oocyte meiosis;ko04140 Autophagy - animal;ko04210 Apoptosis;ko04218 Cellular senescence;ko04270 Vascular smooth muscle contraction;ko04371 Apelin signaling pathway;ko04540 Gap junction;ko04611 Platelet activation;ko04621 NOD-like receptor signaling pathway;ko04625 C-type lec…
ENSG00000197496	198.70221326622	0.598508765927332	-0.740556	0.258027295797751	-2.87007	0.00410384376167561	0.0404263566512878	20	46709649	46736347	+	SLC2A10	solute carrier family 2 member 10 [Source:HGNC Symbol%3BAcc:HGNC:13444]	GO:0060840:artery development;GO:0045454:cell redox homeostasis;GO:0070837:dehydroascorbic acid transport;GO:0072498:embryonic skeletal joint development;GO:0015757:galactose transport;GO:0098708:glucose import across plasma membrane;GO:0008645:hexose transport;GO:0032683:negative regulation of connective tissue growth factor production;GO:0010629:negative regulation of gene expression;GO:2001045…	GO:0012505:endomembrane system;GO:0016021:integral component of membrane;GO:0048471:perinuclear region of cytoplasm;GO:0005886:plasma membrane;	GO:0005351:sugar:proton symporter activity;GO:0055056:D-glucose transmembrane transporter activity;GO:0033300:dehydroascorbic acid transporter activity;	K08147	-
ENSG00000156802	2750.16865279898	0.597851668888658	-0.742141	0.175239321745447	-4.23501	2.28540208301753e-05	0.0021646229223011	8	123319850	123416350	-	ATAD2	ATPase family AAA domain containing 2 [Source:HGNC Symbol%3BAcc:HGNC:30123]	GO:0006325:chromatin organization;GO:0031936:negative regulation of chromatin silencing;GO:0045944:positive regulation of transcription from RNA polymerase II promoter;GO:0045893:positive regulation of transcription, DNA-templated;GO:0006355:regulation of transcription, DNA-templated;	GO:0070062:extracellular exosome;GO:0005654:nucleoplasm;GO:0005634:nucleus;	GO:0005524:ATP binding;GO:0016887:ATPase activity;GO:0003682:chromatin binding;GO:0042393:histone binding;	K17985;K00088;K06115	-
ENSG00000177119	1505.67014843404	0.597827454430114	-0.742199	0.217330142931456	-3.41508	0.000637642310737672	0.0147027417435612	12	45215987	45482280	+	ANO6	anoctamin 6 [Source:HGNC Symbol%3BAcc:HGNC:25240]	GO:0002543:activation of blood coagulation via clotting cascade;GO:0032060:bleb assembly;GO:0007596:blood coagulation;GO:0061590:calcium activated phosphatidylcholine scrambling;GO:0061589:calcium activated phosphatidylserine scrambling;GO:0070588:calcium ion transmembrane transport;GO:0006812:cation transport;GO:1902476:chloride transmembrane transport;GO:0006821:chloride transport;GO:0002407:de…	GO:0009986:cell surface;GO:0034707:chloride channel complex;GO:0005829:cytosol;GO:0070062:extracellular exosome;GO:0016020:membrane;GO:0005886:plasma membrane;GO:0035579:specific granule membrane;GO:0070821:tertiary granule membrane;	GO:0005227:calcium activated cation channel activity;GO:0005254:chloride channel activity;GO:0005229:intracellular calcium activated chloride channel activity;GO:0046872:metal ion binding;GO:0017128:phospholipid scramblase activity;GO:0046983:protein dimerization activity;GO:0005247:voltage-gated chloride channel activity;GO:0005244:voltage-gated ion channel activity;	K19500;K02893	-;ko03010 Ribosome;ko05171 Coronavirus disease - COVID-19;
ENSG00000169926	842.999976119277	0.597527131707676	-0.742924	0.234030887685414	-3.17447	0.00150110760122245	0.0232874933937715	15	31326835	31435665	+	KLF13	Kruppel like factor 13 [Source:HGNC Symbol%3BAcc:HGNC:13672]	GO:0008285:negative regulation of cell proliferation;GO:0045647:negative regulation of erythrocyte differentiation;GO:0006357:regulation of transcription from RNA polymerase II promoter;GO:0006366:transcription from RNA polymerase II promoter;	GO:0000785:chromatin;GO:0005634:nucleus;	GO:0001228:RNA polymerase II transcription regulatory region sequence-specific DNA binding transcription factor activity involved in positive regulation of transcription;GO:0000981:sequence-specific DNA binding RNA polymerase II transcription factor activity;GO:0046872:metal ion binding;GO:0000978:RNA polymerase II core promoter proximal region sequence-specific DNA binding;	K09208	-
ENSG00000132182	4243.78195505873	0.597367288119757	-0.74331	0.193880889292167	-3.83385	0.00012615412007935	0.00593678115404865	3	13316235	13420322	-	NUP210	nucleoporin 210 [Source:HGNC Symbol%3BAcc:HGNC:30052]	GO:0051028:mRNA transport;GO:0015031:protein transport;GO:0065003:macromolecular complex assembly;	GO:0005789:endoplasmic reticulum membrane;GO:0016021:integral component of membrane;GO:0016020:membrane;GO:0005635:nuclear envelope;GO:0031965:nuclear membrane;GO:0005643:nuclear pore;	-	K14314	;ko03013 RNA transport;ko05014 Amyotrophic lateral sclerosis;
ENSG00000092148	2310.39332590763	0.596926637587962	-0.744374	0.220936637748313	-3.36918	0.000753932181521293	0.0162106251386008	14	31100117	31207804	-	HECTD1	HECT domain E3 ubiquitin protein ligase 1 [Source:HGNC Symbol%3BAcc:HGNC:20157]	GO:0048856:anatomical structure development;GO:0035904:aorta development;GO:0003170:heart valve development;GO:0001779:natural killer cell differentiation;GO:1903077:negative regulation of protein localization to plasma membrane;GO:0001843:neural tube closure;GO:0032436:positive regulation of proteasomal ubiquitin-dependent protein catabolic process;GO:0051865:protein autoubiquitination;GO:007053…	-	GO:0046872:metal ion binding;GO:0061630:ubiquitin protein ligase activity;	K12231	-
ENSG00000074695	1890.69641042701	0.596252884026449	-0.746004	0.234614991321676	-3.17969	0.00147430916688518	0.0230487803876817	18	59327823	59359265	-	LMAN1	lectin%2C mannose binding 1 [Source:HGNC Symbol%3BAcc:HGNC:6631]	GO:0007596:blood coagulation;GO:0007029:endoplasmic reticulum organization;GO:0006888:ER to Golgi vesicle-mediated transport;GO:0007030:Golgi organization;GO:1903215:negative regulation of protein targeting to mitochondrion;GO:0010638:positive regulation of organelle organization;GO:0006457:protein folding;GO:0015031:protein transport;	GO:0030134:ER to Golgi transport vesicle;GO:0005829:cytosol;GO:0005783:endoplasmic reticulum;GO:0005789:endoplasmic reticulum membrane;GO:0005793:endoplasmic reticulum-Golgi intermediate compartment;GO:0033116:endoplasmic reticulum-Golgi intermediate compartment membrane;GO:0012507:ER to Golgi transport vesicle membrane;GO:0070062:extracellular exosome;GO:0000139:Golgi membrane;GO:0016021:integra…	GO:0005537:mannose binding;GO:0046872:metal ion binding;GO:0051082:unfolded protein binding;	K10080	;ko04141 Protein processing in endoplasmic reticulum;
ENSG00000048828	3279.68138047476	0.596147357698346	-0.746259	0.221579705119505	-3.3679	0.000757420457004848	0.0162389643826326	9	93451685	93566112	+	FAM120A	family with sequence similarity 120A [Source:HGNC Symbol%3BAcc:HGNC:13247]	-	GO:0005829:cytosol;GO:0016020:membrane;GO:0005634:nucleus;GO:0005886:plasma membrane;	GO:0003723:RNA binding;	-	-
ENSG00000106261	2088.85364736509	0.59612907638834	-0.746303	0.245685928135812	-3.03763	0.00238445222219989	0.0300645134690117	7	100015572	100041689	+	ZKSCAN1	zinc finger with KRAB and SCAN domains 1 [Source:HGNC Symbol%3BAcc:HGNC:13101]	GO:0006355:regulation of transcription, DNA-templated;GO:0006357:regulation of transcription from RNA polymerase II promoter;GO:0030154:cell differentiation;GO:0045321:leukocyte activation;GO:0000122:negative regulation of transcription from RNA polymerase II promoter;	GO:0005634:nucleus;	GO:0003677:DNA binding;GO:0046872:metal ion binding;GO:0000981:sequence-specific DNA binding RNA polymerase II transcription factor activity;GO:0000978:RNA polymerase II core promoter proximal region sequence-specific DNA binding;GO:0001227:RNA polymerase II transcription regulatory region sequence-specific DNA binding transcription factor activity involved in negative regulation of transcription…	K09229	-
ENSG00000198265	1800.45579769112	0.596108476104851	-0.746353	0.227306441008626	-3.28347	0.00102538633354367	0.0188744237164589	17	67070444	67245989	-	HELZ	helicase with zinc finger [Source:HGNC Symbol%3BAcc:HGNC:16878]	GO:0035194:posttranscriptional gene silencing by RNA;	GO:0005829:cytosol;GO:0016020:membrane;GO:0005634:nucleus;GO:0043186:P granule;	GO:0005524:ATP binding;GO:0004386:helicase activity;GO:0016787:hydrolase activity;GO:0046872:metal ion binding;GO:0003723:RNA binding;	K02927;K09228	;ko03010 Ribosome;ko04120 Ubiquitin mediated proteolysis;ko04137 Mitophagy - animal;ko05012 Parkinson disease;ko05022 Pathways of neurodegeneration - multiple diseases;ko05131 Shigellosis;ko05167 Kaposi sarcoma-associated herpesvirus infection;ko05171 Coronavirus disease - COVID-19;;ko05168 Herpes simplex virus 1 infection;
ENSG00000085719	1873.11991524836	0.594808355689344	-0.749503	0.222338697409722	-3.371	0.000748965525328985	0.0161502436405595	8	86514435	86561498	+	CPNE3	copine 3 [Source:HGNC Symbol%3BAcc:HGNC:2316]	GO:0071277:cellular response to calcium ion;GO:0071363:cellular response to growth factor stimulus;GO:0038128:ERBB2 signaling pathway;GO:0030335:positive regulation of cell migration;GO:0043392:negative regulation of DNA binding;GO:0010629:negative regulation of gene expression;GO:1901223:negative regulation of NIK/NF-kappaB signaling;GO:1990138:neuron projection extension;GO:0045666:positive reg…	GO:0035577:azurophil granule membrane;GO:0030054:cell junction;GO:0005737:cytoplasm;GO:0005829:cytosol;GO:0070062:extracellular exosome;GO:0005925:focal adhesion;GO:0005739:mitochondrion;GO:0005730:nucleolus;GO:0005654:nucleoplasm;GO:0005634:nucleus;GO:0005886:plasma membrane;GO:0016020:membrane;GO:0031965:nuclear membrane;	GO:0005544:calcium-dependent phospholipid binding;GO:0048306:calcium-dependent protein binding;GO:0046872:metal ion binding;GO:0004674:protein serine/threonine kinase activity;GO:0030971:receptor tyrosine kinase binding;GO:0003723:RNA binding;GO:0005509:calcium ion binding;GO:0004175:endopeptidase activity;GO:0042802:identical protein binding;GO:0051059:NF-kappaB binding;GO:0001786:phosphatidylse…	K04482	;ko03440 Homologous recombination;ko03460 Fanconi anemia pathway;ko05200 Pathways in cancer;ko05212 Pancreatic cancer;
ENSG00000196924	53708.7414805821	0.59475974054782	-0.749621	0.238693198309655	-3.14052	0.00168647377810873	0.0247000402803968	X	154348524	154374634	-	FLNA	filamin A [Source:HGNC Symbol%3BAcc:HGNC:3754]	GO:0051764:actin crosslink formation;GO:0031532:actin cytoskeleton reorganization;GO:0007195:adenylate cyclase-inhibiting dopamine receptor signaling pathway;GO:0001525:angiogenesis;	GO:0015629:actin cytoskeleton;GO:0005884:actin filament;GO:0032432:actin filament bundle;GO:0097440:apical dendrite;	GO:0051015:actin filament binding;GO:0045296:cadherin binding;GO:0034988:Fc-gamma receptor I complex binding;GO:0001664:G-protein coupled receptor binding;	K04437	;ko04010 MAPK signaling pathway;ko04510 Focal adhesion;ko05132 Salmonella infection;ko05205 Proteoglycans in cancer;
ENSG00000166851	1864.88489413172	0.59474201877782	-0.749664	0.181991348233264	-4.11923	3.80141767756081e-05	0.00294757593495842	16	23677656	23690367	+	PLK1	polo like kinase 1 [Source:HGNC Symbol%3BAcc:HGNC:9077]	GO:0007098:centrosome cycle;GO:0000132:establishment of mitotic spindle orientation;GO:0045184:establishment of protein localization;GO:0016321:female meiosis chromosome segregation;GO:0000086:G2/M transition of mitotic cell cycle;GO:0045143:homologous chromosome segregation;GO:0001578:microtubule bundle formation;GO:0000278:mitotic cell cycle;GO:0007076:mitotic chromosome condensation;GO:0000281…	GO:0034451:centriolar satellite;GO:0005814:centriole;GO:0005813:centrosome;GO:0000785:chromatin;GO:0005737:cytoplasm;GO:0005829:cytosol;GO:0000776:kinetochore;GO:0015630:microtubule cytoskeleton;GO:0030496:midbody;GO:0097431:mitotic spindle pole;GO:0005654:nucleoplasm;GO:0005634:nucleus;GO:0000940:condensed chromosome outer kinetochore;GO:0005819:spindle;GO:0051233:spindle midzone;GO:0000922:spin…	GO:0010997:anaphase-promoting complex binding;GO:0005524:ATP binding;GO:0042802:identical protein binding;GO:0000287:magnesium ion binding;GO:0008017:microtubule binding;GO:0004672:protein kinase activity;GO:0019901:protein kinase binding;GO:0004674:protein serine/threonine kinase activity;	K06631	;ko04068 FoxO signaling pathway;ko04110 Cell cycle;ko04114 Oocyte meiosis;ko04914 Progesterone-mediated oocyte maturation;
ENSG00000183943	200.920809858746	0.594174860157722	-0.751041	0.23839231934351	-3.15044	0.00163025133707029	0.0242271214093912	X	3604340	3713649	-	PRKX	protein kinase X-linked [Source:HGNC Symbol%3BAcc:HGNC:9441]	GO:0001525:angiogenesis;GO:0007155:cell adhesion;GO:0031589:cell-substrate adhesion;GO:0043542:endothelial cell migration;GO:0001935:endothelial cell proliferation;GO:0060562:epithelial tube morphogenesis;GO:0060993:kidney morphogenesis;GO:0030099:myeloid cell differentiation;GO:0018105:peptidyl-serine phosphorylation;GO:0046777:protein autophosphorylation;GO:0030155:regulation of cell adhesion;G…	GO:0005952:cAMP-dependent protein kinase complex;GO:0005737:cytoplasm;GO:0005654:nucleoplasm;GO:0005634:nucleus;	GO:0005524:ATP binding;GO:0004691:cAMP-dependent protein kinase activity;	K19584	-
ENSG00000101846	183.021239741767	0.593206187122883	-0.753394	0.235148023698293	-3.20392	0.00135572156608973	0.0220047432066517	X	7147237	7804358	+	STS	steroid sulfatase [Source:HGNC Symbol%3BAcc:HGNC:11425]	GO:0008544:epidermis development;GO:0007565:female pregnancy;GO:0006706:steroid catabolic process;	GO:0005783:endoplasmic reticulum;GO:0005788:endoplasmic reticulum lumen;GO:0005789:endoplasmic reticulum membrane;GO:0005768:endosome;GO:0005794:Golgi apparatus;GO:0016021:integral component of membrane;GO:0043231:intracellular membrane-bounded organelle;GO:0005764:lysosome;GO:0016020:membrane;GO:0005886:plasma membrane;	GO:0004065:arylsulfatase activity;GO:0046872:metal ion binding;GO:0004773:steryl-sulfatase activity;GO:0008484:sulfuric ester hydrolase activity;	K01131	;ko00140 Steroid hormone biosynthesis;
ENSG00000145147	2469.77367884556	0.592535471869396	-0.755027	0.231533737614343	-3.26098	0.00111028405104886	0.0198038150464198	4	20251905	20620561	+	SLIT2	slit guidance ligand 2 [Source:HGNC Symbol%3BAcc:HGNC:11086]	GO:0003180:aortic valve morphogenesis;GO:0061364:apoptotic process involved in luteolysis;GO:0048846:axon extension involved in axon guidance;GO:0007411:axon guidance;GO:0048754:branching morphogenesis of an epithelial tube;GO:0002042:cell migration involved in sprouting angiogenesis;GO:0071504:cellular response to heparin;GO:0032870:cellular response to hormone stimulus;GO:0021836:chemorepulsion…	GO:0009986:cell surface;GO:0005737:cytoplasm;GO:0070062:extracellular exosome;GO:0005576:extracellular region;GO:0005615:extracellular space;GO:0016020:membrane;	GO:0005509:calcium ion binding;GO:0005095:GTPase inhibitor activity;GO:0008201:heparin binding;GO:0042802:identical protein binding;GO:0043237:laminin-1 binding;GO:0042803:protein homodimerization activity;GO:0043394:proteoglycan binding;GO:0048495:Roundabout binding;	K06839	;ko04360 Axon guidance;ko04361 Axon regeneration;
ENSG00000205060	888.656311341367	0.592186390382682	-0.755877	0.215042286760035	-3.51501	0.000439729948073545	0.0120302717969298	7	134289332	134316930	-	SLC35B4	solute carrier family 35 member B4 [Source:HGNC Symbol%3BAcc:HGNC:20584]	GO:0008643:carbohydrate transport;GO:0006111:regulation of gluconeogenesis;GO:1990569:UDP-N-acetylglucosamine transmembrane transport;GO:0015790:UDP-xylose transport;	GO:0005783:endoplasmic reticulum;GO:0005794:Golgi apparatus;GO:0000139:Golgi membrane;GO:0030176:integral component of endoplasmic reticulum membrane;GO:0030173:integral component of Golgi membrane;	GO:0022857:transmembrane transporter activity;GO:0005462:UDP-N-acetylglucosamine transmembrane transporter activity;GO:0005464:UDP-xylose transmembrane transporter activity;	K15278	-
ENSG00000143469	142.513869019586	0.592153095136368	-0.755958	0.213556706398715	-3.53985	0.000400360411179851	0.0113304707180159	1	209900923	210171389	+	SYT14	synaptotagmin 14 [Source:HGNC Symbol%3BAcc:HGNC:23143]	-	GO:0016021:integral component of membrane;	-	K19328	-
ENSG00000178700	139.282467245739	0.5915369856691	-0.75746	0.255033209737669	-2.97004	0.00297757610821667	0.0338854954064353	3	94047836	94063389	-	DHFR2	dihydrofolate reductase 2 [Source:HGNC Symbol%3BAcc:HGNC:27309]	GO:0046452:dihydrofolate metabolic process;GO:0046655:folic acid metabolic process;GO:0006545:glycine biosynthetic process;GO:0006730:one-carbon metabolic process;GO:0046654:tetrahydrofolate biosynthetic process;GO:0046653:tetrahydrofolate metabolic process;GO:0046105:thymidine biosynthetic process;	GO:0005829:cytosol;GO:0005743:mitochondrial inner membrane;GO:0005759:mitochondrial matrix;GO:0005739:mitochondrion;	GO:0004146:dihydrofolate reductase activity;GO:0033560:folate reductase activity;GO:0003729:mRNA binding;GO:0050661:NADP binding;	K00287	;ko00670 One carbon pool by folate;ko00790 Folate biosynthesis;ko01100 Metabolic pathways;ko01240 Biosynthesis of cofactors;ko01523 Antifolate resistance;
ENSG00000003096	630.855777051819	0.59140664470747	-0.757778	0.243678803658866	-3.10974	0.0018725230185321	0.0261890719367598	X	117897813	118117340	-	KLHL13	kelch like family member 13 [Source:HGNC Symbol%3BAcc:HGNC:22931]	GO:0007049:cell cycle;GO:0051301:cell division;GO:0016567:protein ubiquitination;GO:0032465:regulation of cytokinesis;	GO:0031463:Cul3-RING ubiquitin ligase complex;GO:0005829:cytosol;GO:0030496:midbody;	GO:0097602:cullin family protein binding;GO:0047485:protein N-terminus binding;	K10447	;ko04120 Ubiquitin mediated proteolysis;
ENSG00000130508	2544.16419513734	0.591329458291417	-0.757966	0.203907068655008	-3.71721	0.000201432849638731	0.00771533983177719	2	1631887	1744852	-	PXDN	peroxidasin [Source:HGNC Symbol%3BAcc:HGNC:14966]	GO:0070831:basement membrane assembly;GO:0030199:collagen fibril organization;GO:0030198:extracellular matrix organization;GO:0042744:hydrogen peroxide catabolic process;GO:0006955:immune response;GO:0006979:response to oxidative stress;	GO:0005783:endoplasmic reticulum;GO:0070062:extracellular exosome;GO:0005576:extracellular region;GO:0005615:extracellular space;	GO:0019806:bromide peroxidase activity;GO:0005201:extracellular matrix structural constituent;GO:0020037:heme binding;GO:0005152:interleukin-1 receptor antagonist activity;GO:0046872:metal ion binding;GO:0004601:peroxidase activity;	K19511	-
ENSG00000072274	8033.70035070324	0.591090003039986	-0.75855	0.167696231061391	-4.52336	6.08658413395908e-06	0.000987072778722202	3	196012511	196082153	-	TFRC	transferrin receptor [Source:HGNC Symbol%3BAcc:HGNC:11763]	GO:0006879:cellular iron ion homeostasis;GO:0035690:cellular response to drug;GO:0035556:intracellular signal transduction;GO:0006826:iron ion transport;GO:0043066:negative regulation of apoptotic process;GO:0010637:negative regulation of mitochondrial fusion;GO:0030316:osteoclast differentiation;GO:0030890:positive regulation of B cell proliferation;GO:0045780:positive regulation of bone resorpt…	GO:0016323:basolateral plasma membrane;GO:0072562:blood microparticle;GO:0009986:cell surface;GO:0030669:clathrin-coated endocytic vesicle membrane;GO:0005905:coated pit;GO:0031410:cytoplasmic vesicle;GO:0005769:early endosome;GO:0005768:endosome;GO:0010008:endosome membrane;GO:0009897:external side of plasma membrane;GO:0070062:extracellular exosome;GO:0005576:extracellular region;GO:0005615:ext…	GO:0003725:double-stranded RNA binding;GO:0042802:identical protein binding;GO:0008235:metalloexopeptidase activity;GO:0042803:protein homodimerization activity;GO:0019901:protein kinase binding;GO:0044877:macromolecular complex binding;GO:0003723:RNA binding;GO:0004998:transferrin receptor activity;GO:0001618:virus receptor activity;	K06503	;ko04066 HIF-1 signaling pathway;ko04144 Endocytosis;ko04145 Phagosome;ko04216 Ferroptosis;ko04640 Hematopoietic cell lineage;
ENSG00000064651	1010.30417494466	0.590607384148515	-0.759729	0.228680385174568	-3.32223	0.000893012397582759	0.0176371232707323	5	128083766	128189677	+	SLC12A2	solute carrier family 12 member 2 [Source:HGNC Symbol%3BAcc:HGNC:10911]	GO:0007568:aging;GO:0015696:ammonium transport;GO:0006884:cell volume homeostasis;GO:0030644:cellular chloride ion homeostasis;GO:0030007:cellular potassium ion homeostasis;GO:0035865:cellular response to potassium ion;GO:0006883:cellular sodium ion homeostasis;GO:0055064:chloride ion homeostasis;GO:1902476:chloride transmembrane transport;GO:0007214:gamma-aminobutyric acid signaling pathway;GO:0…	GO:0016324:apical plasma membrane;GO:0009925:basal plasma membrane;GO:0016323:basolateral plasma membrane;GO:0044297:cell body;GO:0044298:cell body membrane;GO:0071944:cell periphery;GO:0042995:cell projection;GO:0031253:cell projection membrane;GO:0030659:cytoplasmic vesicle membrane;GO:0005829:cytosol;GO:0070062:extracellular exosome;GO:1903561:extracellular vesicle;GO:0005887:integral componen…	GO:0008519:ammonium transmembrane transporter activity;GO:0015377:cation:chloride symporter activity;GO:0051087:chaperone binding;GO:0051879:Hsp90 protein binding;GO:0046873:metal ion transmembrane transporter activity;GO:0015079:potassium ion transmembrane transporter activity;GO:0015379:potassium:chloride symporter activity;GO:0019901:protein kinase binding;GO:0008511:sodium:potassium:chloride …	K10951	;ko04970 Salivary secretion;ko04972 Pancreatic secretion;ko05110 Vibrio cholerae infection;
ENSG00000065150	2967.34	0.590338657334314	-0.760385	0.183481590683237	-4.1442	3.40994992622741e-05	0.00268472237600275	13	97953658	98024296	+	IPO5	importin 5 [Source:HGNC Symbol%3BAcc:HGNC:6402]	GO:0071230:cellular response to amino acid stimulus;GO:0045736:negative regulation of cyclin-dependent protein serine/threonine kinase activity;GO:0006607:NLS-bearing protein import into nucleus;GO:0042307:positive regulation of protein import into nucleus;GO:0006606:protein import into nucleus;GO:0006610:ribosomal protein import into nucleus;	GO:0005737:cytoplasm;GO:0016020:membrane;GO:0005643:nuclear pore;GO:0005730:nucleolus;GO:0005634:nucleus;	GO:0005095:GTPase inhibitor activity;GO:0061608:nuclear import signal receptor activity;GO:0008139:nuclear localization sequence binding;GO:0003723:RNA binding;GO:0031267:small GTPase binding;	K04613	-
ENSG00000179242	3538.31887451053	0.589901146283847	-0.761455	0.232021973210206	-3.28182	0.00103138585745593	0.0189210656611426	20	61252261	61940617	+	CDH4	cadherin 4 [Source:HGNC Symbol%3BAcc:HGNC:1763]	GO:0007411:axon guidance;GO:0098742:cell-cell adhesion via plasma-membrane adhesion molecules;GO:0007157:heterophilic cell-cell adhesion via plasma membrane cell adhesion molecules;GO:0007156:homophilic cell adhesion via plasma membrane adhesion molecules;GO:0045773:positive regulation of axon extension;	GO:0016342:catenin complex;GO:0005887:integral component of plasma membrane;GO:0005886:plasma membrane;	GO:0045296:cadherin binding;GO:0005509:calcium ion binding;	K06797	;ko04514 Cell adhesion molecules;
ENSG00000113810	6697.12872351066	0.589655396396223	-0.762056	0.244732833752186	-3.11383	0.00184676917197293	0.0260021811895993	3	160399274	160434954	+	SMC4	structural maintenance of chromosomes 4 [Source:HGNC Symbol%3BAcc:HGNC:14013]	GO:0051301:cell division;GO:0051383:kinetochore organization;GO:0010032:meiotic chromosome condensation;GO:0045132:meiotic chromosome segregation;GO:0007076:mitotic chromosome condensation;GO:0000070:mitotic sister chromatid segregation;	GO:0000775:chromosome, centromeric region;GO:0000796:condensin complex;GO:0005829:cytosol;GO:0016607:nuclear speck;GO:0005654:nucleoplasm;GO:0005634:nucleus;	GO:0005524:ATP binding;GO:0003682:chromatin binding;GO:0003697:single-stranded DNA binding;	K06675	-
ENSG00000162430	3577.92119780757	0.589309036383479	-0.762904	0.221844516825805	-3.43891	0.000584057685201067	0.0140074932982867	1	25800193	25818221	+	SELENON	selenoprotein N [Source:HGNC Symbol%3BAcc:HGNC:15999]	GO:0055074:calcium ion homeostasis;GO:0071313:cellular response to caffeine;GO:0034599:cellular response to oxidative stress;GO:0048286:lung alveolus development;GO:0007005:mitochondrion organization;GO:0033555:multicellular organismal response to stress;GO:1902884:positive regulation of response to oxidative stress;GO:0014858:positive regulation of skeletal muscle cell proliferation;GO:0060314:r…	GO:0005789:endoplasmic reticulum membrane;	GO:0005509:calcium ion binding;GO:0016491:oxidoreductase activity;	K12581	;ko03018 RNA degradation;
ENSG00000176244	165.960416546302	0.588917062223287	-0.763864	0.266473350909527	-2.86657	0.00414950764770566	0.0406396478716723	10	15075475	15088776	-	ACBD7	acyl-CoA binding domain containing 7 [Source:HGNC Symbol%3BAcc:HGNC:17715]	-	-	GO:0000062:fatty-acyl-CoA binding;GO:0008289:lipid binding;	K12581	;ko03018 RNA degradation;
ENSG00000242498	586.811990279652	0.588868665263383	-0.763982	0.174121454770895	-4.38764	1.14587452750062e-05	0.00138290421806829	15	89895006	89912952	-	ARPIN	actin related protein 2/3 complex inhibitor [Source:HGNC Symbol%3BAcc:HGNC:28782]	GO:0033058:directional locomotion;GO:0051126:negative regulation of actin nucleation;GO:0030336:negative regulation of cell migration;GO:2000393:negative regulation of lamellipodium morphogenesis;	GO:0030027:lamellipodium;	-	K17985;K12870	;ko04137 Mitophagy - animal;ko04140 Autophagy - animal;ko05010 Alzheimer disease;ko05014 Amyotrophic lateral sclerosis;ko05016 Huntington disease;ko05017 Spinocerebellar ataxia;ko05022 Pathways of neurodegeneration - multiple diseases;;ko03040 Spliceosome;
ENSG00000145375	250.405095689457	0.58849435958056	-0.7649	0.158040679985869	-4.83989	1.29911012859077e-06	0.000404000698700849	4	122923070	123319433	+	SPATA5	spermatogenesis associated 5 [Source:HGNC Symbol%3BAcc:HGNC:18119]	GO:0007420:brain development;GO:0030154:cell differentiation;GO:0007283:spermatogenesis;	GO:0005737:cytoplasm;GO:0005739:mitochondrion;GO:0005819:spindle;	GO:0005524:ATP binding;	K14575	;ko03008 Ribosome biogenesis in eukaryotes;
ENSG00000197077	530.953077633352	0.588394935240843	-0.765143	0.251420839179782	-3.04328	0.00234016784755824	0.0299321468706914	22	24952716	25197448	+	KIAA1671	KIAA1671 [Source:HGNC Symbol%3BAcc:HGNC:29345]	-	-	-	K11447;K04372	;ko05202 Transcriptional misregulation in cancer;;ko04010 MAPK signaling pathway;ko04066 HIF-1 signaling pathway;ko04910 Insulin signaling pathway;
ENSG00000168268	815.627524342285	0.587667827438003	-0.766927	0.161515466236057	-4.74832	2.05112960120204e-06	0.000492235569768376	3	52524385	52535054	-	NT5DC2	5'-nucleotidase domain containing 2 [Source:HGNC Symbol%3BAcc:HGNC:25717]	-	-	GO:0008253:5'-nucleotidase activity;GO:0046872:metal ion binding;	-	-
ENSG00000108947	196.470418730497	0.587216803866907	-0.768035	0.204908443283757	-3.74819	0.000178118551730656	0.00717927632752494	17	7705202	7711372	+	EFNB3	ephrin B3 [Source:HGNC Symbol%3BAcc:HGNC:3228]	GO:0007628:adult walking behavior;GO:0016198:axon choice point recognition;GO:0007411:axon guidance;GO:0007267:cell-cell signaling;GO:0048013:ephrin receptor signaling pathway;GO:0050771:negative regulation of axonogenesis;GO:0007399:nervous system development;GO:0031295:T cell costimulation;	GO:0005887:integral component of plasma membrane;GO:0005886:plasma membrane;	GO:0046875:ephrin receptor binding;GO:0005005:transmembrane-ephrin receptor activity;GO:0001618:virus receptor activity;	K05463	;ko04360 Axon guidance;
ENSG00000135272	821.684154090231	0.587106529598846	-0.768306	0.219496729214261	-3.50031	0.00046472376881233	0.012401724475048	7	114922094	115019917	+	MDFIC	MyoD family inhibitor domain containing [Source:HGNC Symbol%3BAcc:HGNC:28870]	GO:0042308:negative regulation of protein import into nucleus;GO:0045892:negative regulation of transcription, DNA-templated;GO:0045893:positive regulation of transcription, DNA-templated;GO:0050434:positive regulation of viral transcription;GO:0046328:regulation of JNK cascade;GO:0030111:regulation of Wnt signaling pathway;	GO:0005737:cytoplasm;GO:0005730:nucleolus;GO:0005634:nucleus;	GO:0030332:cyclin binding;GO:0030957:Tat protein binding;	K04613	-
ENSG00000138650	1080.97643775819	0.586953536499252	-0.768682	0.220654978895563	-3.48364	0.000494650365604912	0.0126136306748003	4	133149294	133208606	+	PCDH10	protocadherin 10 [Source:HGNC Symbol%3BAcc:HGNC:13404]	GO:0007155:cell adhesion;GO:0007156:homophilic cell adhesion via plasma membrane adhesion molecules;	GO:0005887:integral component of plasma membrane;	GO:0005509:calcium ion binding;	K16499	-
ENSG00000010292	3227.32220809372	0.586842772199863	-0.768954	0.173427327194688	-4.43387	9.25568316174567e-06	0.00122742554860846	12	6493356	6531955	+	NCAPD2	non-SMC condensin I complex subunit D2 [Source:HGNC Symbol%3BAcc:HGNC:24305]	GO:0051301:cell division;GO:0010032:meiotic chromosome condensation;GO:0007076:mitotic chromosome condensation;	GO:0000793:condensed chromosome;GO:0000779:condensed chromosome, centromeric region;GO:0000796:condensin complex;GO:0005737:cytoplasm;GO:0005829:cytosol;GO:0016020:membrane;GO:0005654:nucleoplasm;GO:0005634:nucleus;	GO:0003682:chromatin binding;GO:0042393:histone binding;	K06677;K17432	-
ENSG00000171914	411.300361862731	0.586818190888963	-0.769015	0.172836769190003	-4.44937	8.61230844478488e-06	0.00122742554860846	15	62390526	62844631	+	TLN2	talin 2 [Source:HGNC Symbol%3BAcc:HGNC:15447]	GO:0098609:cell-cell adhesion;GO:0007155:cell adhesion;GO:0007043:cell-cell junction assembly;	GO:0005737:cytoplasm;GO:0005856:cytoskeleton;GO:0005916:fascia adherens;GO:0005925:focal adhesion;GO:0005886:plasma membrane;GO:0001726:ruffle;GO:0045202:synapse;GO:0015629:actin cytoskeleton;	GO:0051015:actin filament binding;GO:0005178:integrin binding;GO:0005200:structural constituent of cytoskeleton;GO:0003779:actin binding;GO:0005198:structural molecule activity;	K06271	;ko04015 Rap1 signaling pathway;ko04510 Focal adhesion;ko04611 Platelet activation;ko05131 Shigellosis;ko05166 Human T-cell leukemia virus 1 infection;
ENSG00000149503	1611.71270519337	0.586542895094862	-0.769691	0.170111011322302	-4.52464	6.04977406725617e-06	0.000987072778722202	11	62123998	62153169	+	INCENP	inner centromere protein [Source:HGNC Symbol%3BAcc:HGNC:6058]	GO:0007059:chromosome segregation;GO:0016572:histone phosphorylation;GO:0010032:meiotic chromosome condensation;GO:0051257:meiotic spindle midzone assembly;GO:0051310:metaphase plate congression;GO:0000281:mitotic cytokinesis;GO:0000070:mitotic sister chromatid segregation;GO:0071902:positive regulation of protein serine/threonine kinase activity;GO:1902412:regulation of mitotic cytokinesis;	GO:0000801:central element;GO:0010369:chromocenter;GO:0032133:chromosome passenger complex;GO:0000775:chromosome, centromeric region;GO:0000793:condensed chromosome;GO:0005829:cytosol;GO:0000776:kinetochore;GO:0000800:lateral element;GO:1990385:meiotic spindle midzone;GO:0005874:microtubule;GO:0030496:midbody;GO:0016604:nuclear body;GO:0005654:nucleoplasm;GO:0005634:nucleus;GO:0005721:pericentric…	GO:0043539:protein serine/threonine kinase activator activity;	K11515	-
ENSG00000123908	809.249067219835	0.586331135263699	-0.770212	0.217183216336824	-3.54637	0.000390574779815961	0.0112187170440419	8	140520156	140635633	-	AGO2	argonaute RISC catalytic component 2 [Source:HGNC Symbol%3BAcc:HGNC:3263]	GO:0035280:miRNA loading onto RISC involved in gene silencing by miRNA;GO:0035278:negative regulation of translation involved in gene silencing by miRNA;GO:0010586:miRNA metabolic process;GO:0016525:negative regulation of angiogenesis;GO:0000956:nuclear-transcribed mRNA catabolic process;GO:0010628:positive regulation of gene expression;GO:1901224:positive regulation of NIK/NF-kappaB signaling;GO…	GO:0005737:cytoplasm;GO:0036464:cytoplasmic ribonucleoprotein granule;GO:0005829:cytosol;GO:0005634:nucleus;GO:0000932:cytoplasmic mRNA processing body;GO:0005844:polysome;GO:0016442:RISC complex;GO:0070578:RISC-loading complex;GO:0030425:dendrite;GO:0070062:extracellular exosome;GO:0016020:membrane;GO:0005845:mRNA cap binding complex;GO:0005654:nucleoplasm;	GO:0001046:core promoter sequence-specific DNA binding;GO:0003725:double-stranded RNA binding;GO:0035198:miRNA binding;GO:0003723:RNA binding;GO:0000978:RNA polymerase II core promoter proximal region sequence-specific DNA binding;GO:0000993:RNA polymerase II core binding;GO:0003727:single-stranded RNA binding;GO:0000976:transcription regulatory region sequence-specific DNA binding;GO:0004521:end…	K11593	;ko04361 Axon regeneration;
ENSG00000075539	2134.23873640261	0.585747303679433	-0.77165	0.23841569297097	-3.23657	0.00120974471822657	0.0207374910747544	4	48497357	48780322	-	FRYL	FRY like transcription coactivator [Source:HGNC Symbol%3BAcc:HGNC:29127]	GO:0000902:cell morphogenesis;GO:0031175:neuron projection development;GO:0006310:DNA recombination;GO:0090305:nucleic acid phosphodiester bond hydrolysis;GO:0032199:reverse transcription involved in RNA-mediated transposition;GO:0032197:transposition, RNA-mediated;	GO:0005938:cell cortex;GO:0030427:site of polarized growth;	GO:0046872:metal ion binding;GO:0003964:RNA-directed DNA polymerase activity;GO:0009036:Type II site-specific deoxyribonuclease activity;	K16769	-
ENSG00000163349	1773.06958341355	0.585685132838057	-0.771803	0.179425375614375	-4.30153	1.69626278101799e-05	0.00180032429205208	1	113929324	113977869	+	HIPK1	homeodomain interacting protein kinase 1 [Source:HGNC Symbol%3BAcc:HGNC:19006]	GO:0034333:adherens junction assembly;GO:0009952:anterior/posterior pattern specification;GO:0060216:definitive hemopoiesis;GO:0048596:embryonic camera-type eye morphogenesis;GO:0060059:embryonic retina morphogenesis in camera-type eye;GO:0072577:endothelial cell apoptotic process;GO:0097191:extrinsic apoptotic signaling pathway;GO:0001654:eye development;GO:0042771:intrinsic apoptotic signaling …	GO:0005813:centrosome;GO:0005737:cytoplasm;GO:0005829:cytosol;GO:0016607:nuclear speck;GO:0005654:nucleoplasm;GO:0005634:nucleus;GO:0016605:PML body;GO:0016604:nuclear body;GO:0090575:RNA polymerase II transcription factor complex;	GO:0005524:ATP binding;GO:0004674:protein serine/threonine kinase activity;GO:0004713:protein tyrosine kinase activity;GO:0004672:protein kinase activity;GO:0061629:RNA polymerase II sequence-specific DNA binding transcription factor binding;GO:0046332:SMAD binding;GO:0003714:transcription corepressor activity;GO:0046790:virion binding;	K08826	;ko04218 Cellular senescence;
ENSG00000149639	2024.07508807629	0.585600573839438	-0.772011	0.194067899810586	-3.97805	6.94837883138752e-05	0.00406181598483259	20	36777447	36863538	-	SOGA1	suppressor of glucose%2C autophagy associated 1 [Source:HGNC Symbol%3BAcc:HGNC:16111]	GO:0008286:insulin receptor signaling pathway;GO:0045721:negative regulation of gluconeogenesis;GO:0010506:regulation of autophagy;	GO:0070062:extracellular exosome;GO:0005615:extracellular space;	-	K11447	;ko05202 Transcriptional misregulation in cancer;
ENSG00000136378	145.995696775974	0.585415288377898	-0.772468	0.259644504867442	-2.9751	0.00292895605122947	0.0335940186384473	15	78759206	78811464	-	ADAMTS7	ADAM metallopeptidase with thrombospondin type 1 motif 7 [Source:HGNC Symbol%3BAcc:HGNC:223]	GO:0071773:cellular response to BMP stimulus;GO:0071347:cellular response to interleukin-1;GO:0071356:cellular response to tumor necrosis factor;GO:0030198:extracellular matrix organization;GO:0032331:negative regulation of chondrocyte differentiation;GO:0051603:proteolysis involved in cellular protein catabolic process;	GO:0005788:endoplasmic reticulum lumen;GO:0031012:extracellular matrix;GO:0005576:extracellular region;	GO:0046872:metal ion binding;GO:0004222:metalloendopeptidase activity;GO:0008237:metallopeptidase activity;	K08622	-
ENSG00000150403	1451.24899672828	0.584874850399978	-0.7738	0.217126310496742	-3.56382	0.000365489884423019	0.0108034797954401	13	113491021	113554590	+	TMCO3	transmembrane and coiled-coil domains 3 [Source:HGNC Symbol%3BAcc:HGNC:20329]	-	GO:0016021:integral component of membrane;	GO:0015299:solute:proton antiporter activity;	K17985	;ko04137 Mitophagy - animal;ko04140 Autophagy - animal;ko05010 Alzheimer disease;ko05014 Amyotrophic lateral sclerosis;ko05016 Huntington disease;ko05017 Spinocerebellar ataxia;ko05022 Pathways of neurodegeneration - multiple diseases;
ENSG00000134109	1890.53281314113	0.584551518884857	-0.774598	0.208906841651086	-3.70786	0.000209015813294008	0.00789879203521421	3	5187646	5219958	+	EDEM1	ER degradation enhancing alpha-mannosidase like protein 1 [Source:HGNC Symbol%3BAcc:HGNC:18967]	GO:0005975:carbohydrate metabolic process;GO:1904154:positive regulation of retrograde protein transport, ER to cytosol;GO:0045047:protein targeting to ER;GO:0006986:response to unfolded protein;GO:0030433:ER-associated ubiquitin-dependent protein catabolic process;GO:0097466:misfolded or incompletely synthesized glycoprotein catabolic process;	GO:0016235:aggresome;GO:0005783:endoplasmic reticulum;GO:0044322:endoplasmic reticulum quality control compartment;GO:0030176:integral component of endoplasmic reticulum membrane;	GO:0005509:calcium ion binding;GO:0004571:mannosyl-oligosaccharide 1,2-alpha-mannosidase activity;GO:0051787:misfolded protein binding;	K10084	;ko04141 Protein processing in endoplasmic reticulum;
ENSG00000144749	1263.80641556986	0.584546533699417	-0.77461	0.217318247119359	-3.5644	0.000364682686696318	0.0108034797954401	3	66378797	66501263	-	LRIG1	leucine rich repeats and immunoglobulin like domains 1 [Source:HGNC Symbol%3BAcc:HGNC:17360]	GO:0022405:hair cycle process;GO:0060384:innervation;GO:0032474:otolith morphogenesis;GO:0007605:sensory perception of sound;	GO:0031012:extracellular matrix;GO:0005615:extracellular space;GO:0016021:integral component of membrane;GO:0005886:plasma membrane;	-	-	-
ENSG00000148158	292.149869486223	0.584207265148096	-0.775448	0.27562857866401	-2.81338	0.00490237547998253	0.0442502275906823	9	112750760	112881671	+	SNX30	sorting nexin family member 30 [Source:HGNC Symbol%3BAcc:HGNC:23685]	GO:0015031:protein transport;	-	GO:0035091:phosphatidylinositol binding;	K17921	-
ENSG00000146676	3216.45324956279	0.584031457419439	-0.775882	0.221830999327745	-3.49763	0.000469417758306515	0.0124103499216012	7	44876299	44885530	-	PURB	purine rich element binding protein B [Source:HGNC Symbol%3BAcc:HGNC:9702]	GO:0030154:cell differentiation;GO:0008283:cell proliferation;GO:0045637:regulation of myeloid cell differentiation;GO:0006357:regulation of transcription from RNA polymerase II promoter;	GO:0005654:nucleoplasm;GO:0005634:nucleus;	GO:0000981:sequence-specific DNA binding RNA polymerase II transcription factor activity;GO:0001227:RNA polymerase II transcription regulatory region sequence-specific DNA binding transcription factor activity involved in negative regulation of transcription;GO:0003729:mRNA binding;GO:0032422:purine-rich negative regulatory element binding;GO:0003723:RNA binding;GO:0000977:RNA polymerase II regul…	K11251	;ko04217 Necroptosis;ko04613 Neutrophil extracellular trap formation;ko05034 Alcoholism;ko05322 Systemic lupus erythematosus;
ENSG00000162063	733.903834772198	0.583807916415221	-0.776434	0.13417021956667	-5.78693	7.16823588562785e-09	1.16855012571854e-05	16	2429394	2458854	+	CCNF	cyclin F [Source:HGNC Symbol%3BAcc:HGNC:1591]	GO:0051301:cell division;GO:0044772:mitotic cell cycle phase transition;GO:0010826:negative regulation of centrosome duplication;GO:0001890:placenta development;GO:0016567:protein ubiquitination;GO:0000320:re-entry into mitotic cell cycle;GO:0000079:regulation of cyclin-dependent protein serine/threonine kinase activity;GO:0031146:SCF-dependent proteasomal ubiquitin-dependent protein catabolic pr…	GO:0030054:cell junction;GO:0005814:centriole;GO:0005813:centrosome;GO:0000307:cyclin-dependent protein kinase holoenzyme complex;GO:0005737:cytoplasm;GO:0005829:cytosol;GO:0005634:nucleus;GO:0019005:SCF ubiquitin ligase complex;	GO:0016538:cyclin-dependent protein serine/threonine kinase regulator activity;	K10289	-
ENSG00000118007	717.298452818423	0.58357222710039	-0.777017	0.200088414286236	-3.88337	0.000103019629728848	0.00520840796923045	3	136336236	136752403	-	STAG1	stromal antigen 1 [Source:HGNC Symbol%3BAcc:HGNC:11354]	GO:0051301:cell division;GO:0090307:mitotic spindle assembly;GO:0007062:sister chromatid cohesion;	GO:0000785:chromatin;GO:0005694:chromosome;GO:0000775:chromosome, centromeric region;GO:0008278:cohesin complex;GO:0005829:cytosol;GO:0097431:mitotic spindle pole;GO:0016604:nuclear body;GO:0016363:nuclear matrix;GO:0005654:nucleoplasm;GO:0005634:nucleus;	GO:0003682:chromatin binding;	K06671	;ko04110 Cell cycle;
ENSG00000159267	454.323687581448	0.58304008101631	-0.778333	0.237433986794078	-3.2781	0.00104507307756034	0.0191192158993772	21	36748626	36990236	-	HLCS	holocarboxylase synthetase [Source:HGNC Symbol%3BAcc:HGNC:4976]	GO:0006768:biotin metabolic process;GO:0071110:histone biotinylation;GO:0016570:histone modification;GO:0009305:protein biotinylation;GO:0070781:response to biotin;	GO:0000785:chromatin;GO:0005737:cytoplasm;GO:0005829:cytosol;GO:0005739:mitochondrion;GO:0005652:nuclear lamina;GO:0016363:nuclear matrix;	GO:0005524:ATP binding;GO:0009374:biotin binding;GO:0004077:biotin-[acetyl-CoA-carboxylase] ligase activity;GO:0004078:biotin-[methylcrotonoyl-CoA-carboxylase] ligase activity;GO:0004079:biotin-[methylmalonyl-CoA-carboxytransferase] ligase activity;GO:0004080:biotin-[propionyl-CoA-carboxylase (ATP-hydrolyzing)] ligase activity;GO:0018271:biotin-protein ligase activity;GO:0019899:enzyme binding;	K01942	;ko00780 Biotin metabolism;ko01100 Metabolic pathways;
ENSG00000111412	620.141117244454	0.582970316707757	-0.778506	0.230009244956562	-3.38467	0.000712635621692901	0.0157433703281544	12	116710171	116738070	-	SPRING1	SREBF pathway regulator in golgi 1 [Source:HGNC Symbol%3BAcc:HGNC:26128]	GO:2000640:positive regulation of SREBP signaling pathway;	GO:0000139:Golgi membrane;GO:0016021:integral component of membrane;	-	K17985	;ko04137 Mitophagy - animal;ko04140 Autophagy - animal;ko05010 Alzheimer disease;ko05014 Amyotrophic lateral sclerosis;ko05016 Huntington disease;ko05017 Spinocerebellar ataxia;ko05022 Pathways of neurodegeneration - multiple diseases;
ENSG00000119661	232.83891874914	0.582806432205302	-0.778911	0.193341750214598	-4.02868	5.60918279118221e-05	0.0037538891646263	14	73644875	73703732	+	DNAL1	dynein axonemal light chain 1 [Source:HGNC Symbol%3BAcc:HGNC:23247]	GO:0036158:outer dynein arm assembly;	GO:0005737:cytoplasm;GO:0005874:microtubule;GO:0036157:outer dynein arm;	GO:0043014:alpha-tubulin binding;GO:0045504:dynein heavy chain binding;	K10411	;ko05014 Amyotrophic lateral sclerosis;ko05016 Huntington disease;ko05022 Pathways of neurodegeneration - multiple diseases;
ENSG00000204618	63.2110432654611	0.582440351861806	-0.779818	0.266346952138938	-2.92783	0.00341339966613412	0.0362023571961	6	30070266	30075849	-	RNF39	ring finger protein 39 [Source:HGNC Symbol%3BAcc:HGNC:18064]	GO:0045087:innate immune response;GO:0016567:protein ubiquitination;GO:0010468:regulation of gene expression;	GO:0005737:cytoplasm;	GO:0046872:metal ion binding;GO:0061630:ubiquitin protein ligase activity;	-	-
ENSG00000064042	3135.71963255572	0.582365515017362	-0.780003	0.241039687806467	-3.23599	0.00121219609693294	0.0207557375178506	4	41359607	41700044	+	LIMCH1	LIM and calponin homology domains 1 [Source:HGNC Symbol%3BAcc:HGNC:29191]	GO:0031032:actomyosin structure organization;GO:0060327:cytoplasmic actin-based contraction involved in cell motility;GO:0030336:negative regulation of cell migration;GO:0001934:positive regulation of protein phosphorylation;GO:0051496:positive regulation of stress fiber assembly;GO:0051893:regulation of focal adhesion assembly;	GO:0005737:cytoplasm;GO:0001725:stress fiber;	GO:0003779:actin binding;GO:0046872:metal ion binding;GO:0032034:myosin II head/neck binding;	-	-
ENSG00000071282	360.876481729374	0.582175593367884	-0.780474	0.207023818209684	-3.76997	0.00016326668968577	0.00688381283391269	3	8501807	8574668	+	LMCD1	LIM and cysteine rich domains 1 [Source:HGNC Symbol%3BAcc:HGNC:6633]	GO:0000122:negative regulation of transcription from RNA polymerase II promoter;GO:0070886:positive regulation of calcineurin-NFAT signaling cascade;GO:0010611:regulation of cardiac muscle hypertrophy;	GO:0005737:cytoplasm;GO:0005654:nucleoplasm;GO:0005634:nucleus;	GO:0003714:transcription corepressor activity;GO:0008270:zinc ion binding;	K03539	;ko03008 Ribosome biogenesis in eukaryotes;ko03013 RNA transport;
ENSG00000139514	2068.40535515203	0.581199178924816	-0.782895	0.192864698420293	-4.0593	4.92203070931322e-05	0.00353735552375383	13	29509414	29595688	-	SLC7A1	solute carrier family 7 member 1 [Source:HGNC Symbol%3BAcc:HGNC:11057]	GO:0089718:amino acid import across plasma membrane;GO:0006865:amino acid transport;GO:1903826:arginine transmembrane transport;GO:0015807:L-amino acid transport;GO:0097638:L-arginine import across plasma membrane;GO:1903810:L-histidine import into cell;GO:1903352:L-ornithine transmembrane transport;GO:0015819:lysine transport;GO:0015822:ornithine transport;GO:0042102:positive regulation of T cel…	GO:0016324:apical plasma membrane;GO:0009925:basal plasma membrane;GO:0016323:basolateral plasma membrane;GO:0005887:integral component of plasma membrane;GO:0016020:membrane;GO:0005886:plasma membrane;GO:0032991:macromolecular complex;	GO:0015171:amino acid transmembrane transporter activity;GO:0015181:arginine transmembrane transporter activity;GO:0015174:basic amino acid transmembrane transporter activity;GO:0061459:L-arginine transmembrane transporter activity;GO:0005290:L-histidine transmembrane transporter activity;GO:0015189:L-lysine transmembrane transporter activity;GO:0000064:L-ornithine transmembrane transporter activ…	K13863	;ko05206 MicroRNAs in cancer;
ENSG00000198431	10486.0807574634	0.581113628310867	-0.783108	0.225661538736943	-3.47028	0.000519923949336802	0.0130767426921433	12	104215779	104350307	+	TXNRD1	thioredoxin reductase 1 [Source:HGNC Symbol%3BAcc:HGNC:12437]	GO:0008283:cell proliferation;GO:0045454:cell redox homeostasis;GO:0001707:mesoderm formation;GO:0007165:signal transduction;GO:0042537:benzene-containing compound metabolic process;GO:0007369:gastrulation;GO:0042744:hydrogen peroxide catabolic process;GO:0070995:NADPH oxidation;GO:0010942:positive regulation of cell death;GO:0006979:response to oxidative stress;GO:0016259:selenocysteine metaboli…	GO:0005737:cytoplasm;GO:0005829:cytosol;GO:0070062:extracellular exosome;GO:0001650:fibrillar center;GO:0005739:mitochondrion;GO:0005654:nucleoplasm;GO:0043025:neuronal cell body;GO:0005634:nucleus;	GO:0050660:flavin adenine dinucleotide binding;GO:0097573:glutathione oxidoreductase activity;GO:0004791:thioredoxin-disulfide reductase activity;GO:0042802:identical protein binding;GO:0045340:mercury ion binding;GO:0016174:NAD(P)H oxidase activity;GO:0033797:selenate reductase activity;	K00384	;ko00450 Selenocompound metabolism;
ENSG00000105429	2300.13881553053	0.580741150258652	-0.784033	0.211684228539089	-3.70378	0.000212406457462608	0.00792336432512147	19	42325609	42378769	+	MEGF8	multiple EGF like domains 8 [Source:HGNC Symbol%3BAcc:HGNC:3233]	GO:0009887:organ morphogenesis;GO:0030509:BMP signaling pathway;GO:0042074:cell migration involved in gastrulation;GO:0060976:coronary vasculature development;GO:0097094:craniofacial suture morphogenesis;GO:0071907:determination of digestive tract left/right asymmetry;GO:0061371:determination of heart left/right asymmetry;GO:0060971:embryonic heart tube left/right pattern formation;GO:0003143:emb…	GO:0070062:extracellular exosome;GO:0016021:integral component of membrane;GO:0005634:nucleus;	GO:0005509:calcium ion binding;	K12581	;ko03018 RNA degradation;
ENSG00000125107	6969.65887209578	0.58067974318362	-0.784185	0.249773227209862	-3.13959	0.00169184757010275	0.0247250965689332	16	58519951	58629885	-	CNOT1	CCR4-NOT transcription complex subunit 1 [Source:HGNC Symbol%3BAcc:HGNC:7877]	GO:0035195:gene silencing by miRNA;GO:0033147:negative regulation of intracellular estrogen receptor signaling pathway;GO:0048387:negative regulation of retinoic acid receptor signaling pathway;GO:0000122:negative regulation of transcription from RNA polymerase II promoter;GO:0017148:negative regulation of translation;GO:0000288:nuclear-transcribed mRNA catabolic process, deadenylation-dependent …	GO:0030014:CCR4-NOT complex;GO:0030015:CCR4-NOT core complex;GO:0005829:cytosol;GO:0005615:extracellular space;GO:0016020:membrane;GO:0005634:nucleus;GO:0000932:cytoplasmic mRNA processing body;GO:0005778:peroxisomal membrane;GO:0036064:ciliary basal body;GO:0097014:ciliary cytoplasm;GO:0035253:ciliary rootlet;GO:0035869:ciliary transition zone;GO:0005737:cytoplasm;	GO:0070016:armadillo repeat domain binding;GO:0030331:estrogen receptor binding;GO:0060090:binding, bridging;GO:0019904:protein domain specific binding;GO:0042974:retinoic acid receptor binding;GO:0003723:RNA binding;GO:0005524:ATP binding;GO:0030145:manganese ion binding;GO:0004674:protein serine/threonine kinase activity;	K12604;K08857	-
ENSG00000237854	294.866234386395	0.580496257668596	-0.784641	0.247525212216507	-3.16995	0.00152467752830956	0.0234258718800334	17	68101871	68161227	+	LINC00674	long intergenic non-protein coding RNA 674 [Source:HGNC Symbol%3BAcc:HGNC:44355]	GO:0030514:negative regulation of BMP signaling pathway;GO:0000122:negative regulation of transcription from RNA polymerase II promoter;GO:0045892:negative regulation of transcription, DNA-templated;GO:0030512:negative regulation of transforming growth factor beta receptor signaling pathway;GO:0090263:positive regulation of canonical Wnt signaling pathway;GO:0045732:positive regulation of protein…	GO:0005737:cytoplasm;GO:0005829:cytosol;GO:0045121:membrane raft;GO:0016607:nuclear speck;GO:0005654:nucleoplasm;GO:0005634:nucleus;GO:0005886:plasma membrane;GO:0000151:ubiquitin ligase complex;	GO:0042802:identical protein binding;GO:0046332:SMAD binding;GO:0005160:transforming growth factor beta receptor binding;GO:0061630:ubiquitin protein ligase activity;GO:0004842:ubiquitin-protein transferase activity;	K11447;K04678	;ko05202 Transcriptional misregulation in cancer;;ko04120 Ubiquitin mediated proteolysis;ko04144 Endocytosis;ko04340 Hedgehog signaling pathway;ko04341 Hedgehog signaling pathway - fly;ko04350 TGF-beta signaling pathway;
ENSG00000128872	310.889506312088	0.580447021569097	-0.784764	0.268373403214789	-2.92415	0.00345399865291833	0.0364778333386893	15	51751597	51816363	+	TMOD2	tropomodulin 2 [Source:HGNC Symbol%3BAcc:HGNC:11872]	GO:0007015:actin filament organization;GO:0007611:learning or memory;GO:0006936:muscle contraction;GO:0030239:myofibril assembly;GO:0007270:neuron-neuron synaptic transmission;GO:0051694:pointed-end actin filament capping;GO:0045745:positive regulation of G-protein coupled receptor protein signaling pathway;GO:0007399:nervous system development;	GO:0005856:cytoskeleton;GO:0030426:growth cone;GO:0030016:myofibril;GO:0043005:neuron projection;GO:0005865:striated muscle thin filament;GO:0045202:synapse;	GO:0003779:actin binding;GO:0005523:tropomyosin binding;	K10370	-
ENSG00000085224	2827.75580423312	0.580234177050308	-0.785293	0.244259391090108	-3.215	0.00130446612163769	0.0215703033662233	X	77504880	77786233	-	ATRX	ATRX chromatin remodeler [Source:HGNC Symbol%3BAcc:HGNC:886]	GO:0072711:cellular response to hydroxyurea;GO:0006338:chromatin remodeling;GO:0070192:chromosome organization involved in meiosis;GO:0030330:DNA damage response, signal transduction by p53 class mediator;GO:0006306:DNA methylation;GO:0006281:DNA repair;GO:0006336:DNA replication-independent nucleosome assembly;GO:0030900:forebrain development;GO:0000212:meiotic spindle organization;GO:0035264:mu…	GO:0000781:chromosome, telomeric region;GO:0000779:condensed chromosome, centromeric region;GO:0000792:heterochromatin;GO:0016604:nuclear body;GO:0000228:nuclear chromosome;GO:0005654:nucleoplasm;GO:0005634:nucleus;GO:0005721:pericentric heterochromatin;GO:0016605:PML body;	GO:0005524:ATP binding;GO:0003682:chromatin binding;GO:0070087:chromo shadow domain binding;GO:0003677:DNA binding;GO:0003678:DNA helicase activity;GO:0015616:DNA translocase activity;GO:0042393:histone binding;GO:0046872:metal ion binding;GO:0035064:methylated histone binding;GO:0070615:nucleosome-dependent ATPase activity;	K10779	-
ENSG00000185900	710.643556811583	0.579922313877832	-0.786068	0.241224599106266	-3.25866	0.00111940564983219	0.01989537476216	8	43093498	43131180	+	POMK	protein O-mannose kinase [Source:HGNC Symbol%3BAcc:HGNC:26267]	GO:0007420:brain development;GO:0046835:carbohydrate phosphorylation;GO:0007611:learning or memory;GO:0050905:neuromuscular process;GO:0001764:neuron migration;GO:0006493:protein O-linked glycosylation;GO:0019233:sensory perception of pain;	GO:0005789:endoplasmic reticulum membrane;GO:0016021:integral component of membrane;	GO:0005524:ATP binding;GO:0019200:carbohydrate kinase activity;GO:0016773:phosphotransferase activity, alcohol group as acceptor;GO:0004672:protein kinase activity;	K17547	;ko00515 Mannose type O-glycan biosynthesis;ko01100 Metabolic pathways;
ENSG00000128731	2375.88419435759	0.579823701510444	-0.786314	0.230995509441065	-3.40402	0.000664014145166968	0.0150039137628403	15	28111040	28322179	-	HERC2	HECT and RLD domain containing E3 ubiquitin protein ligase 2 [Source:HGNC Symbol%3BAcc:HGNC:4868]	GO:0006974:cellular response to DNA damage stimulus;GO:0006281:DNA repair;GO:0006886:intracellular protein transport;GO:0016567:protein ubiquitination;GO:0007507:heart development;GO:0071557:histone H3-K27 demethylation;GO:0010468:regulation of gene expression;	GO:0005814:centriole;GO:0005737:cytoplasm;GO:0005829:cytosol;GO:0016020:membrane;GO:0005654:nucleoplasm;GO:0005634:nucleus;GO:0005886:plasma membrane;GO:0044666:MLL3/4 complex;	GO:0005085:guanyl-nucleotide exchange factor activity;GO:0032183:SUMO binding;GO:0061630:ubiquitin protein ligase activity;GO:0031625:ubiquitin protein ligase binding;GO:0008270:zinc ion binding;GO:0031490:chromatin DNA binding;GO:0051213:dioxygenase activity;GO:0071558:histone demethylase activity (H3-K27 specific);GO:0046872:metal ion binding;GO:0000978:RNA polymerase II core promoter proximal …	K10595;K04613	-
ENSG00000007202	5292.51648772185	0.57942423013315	-0.787308	0.180211281208908	-4.36881	1.24927831323901e-05	0.00147870885008894	17	28614446	28645454	-	KIAA0100	KIAA0100 [Source:HGNC Symbol%3BAcc:HGNC:28960]	-	GO:0005576:extracellular region;	-	K18263	-
ENSG00000153561	778.067130748498	0.57940190353491	-0.787364	0.186863388540364	-4.21358	2.51355490098871e-05	0.0022936188471522	2	86720291	86778041	+	RMND5A	required for meiotic nuclear division 5 homolog A [Source:HGNC Symbol%3BAcc:HGNC:25850]	GO:0043161:proteasome-mediated ubiquitin-dependent protein catabolic process;GO:0000209:protein polyubiquitination;	GO:0005737:cytoplasm;GO:0034657:GID complex;GO:0005654:nucleoplasm;GO:0005634:nucleus;GO:0000151:ubiquitin ligase complex;	GO:0046872:metal ion binding;GO:0061630:ubiquitin protein ligase activity;GO:0004842:ubiquitin-protein transferase activity;	K10590	;ko04120 Ubiquitin mediated proteolysis;
ENSG00000005471	182.524576119361	0.579157433012823	-0.787973	0.234331468056005	-3.36264	0.000772007825602847	0.0163913366262871	7	87401696	87480435	-	ABCB4	ATP binding cassette subfamily B member 4 [Source:HGNC Symbol%3BAcc:HGNC:45]	GO:0032782:bile acid secretion;GO:1903413:cellular response to bile acid;GO:0055088:lipid homeostasis;GO:0006629:lipid metabolic process;GO:0045332:phospholipid translocation;GO:0032376:positive regulation of cholesterol transport;GO:0061092:positive regulation of phospholipid translocation;GO:2001140:positive regulation of phospholipid transport;GO:1901557:response to fenofibrate;GO:0055085:tran…	GO:0015629:actin cytoskeleton;GO:0016324:apical plasma membrane;GO:0030136:clathrin-coated vesicle;GO:0005737:cytoplasm;GO:0005829:cytosol;GO:0070062:extracellular exosome;GO:0005925:focal adhesion;GO:0016021:integral component of membrane;GO:0005887:integral component of plasma membrane;GO:0046581:intercellular canaliculus;GO:0016020:membrane;GO:0045121:membrane raft;GO:0005654:nucleoplasm;GO:00…	GO:0005524:ATP binding;GO:0042626:ATPase activity, coupled to transmembrane movement of substances;GO:0090554:phosphatidylcholine-translocating ATPase activity;GO:0090555:phosphatidylethanolamine-translocating ATPase activity;GO:0005548:phospholipid transporter activity;GO:0042910:xenobiotic transporter activity;	K05659	;ko02010 ABC transporters;ko04976 Bile secretion;
ENSG00000145362	354.946970417736	0.578784555066037	-0.788902	0.249571174278388	-3.16103	0.00157212950203463	0.0238718833118769	4	112818032	113384221	+	ANK2	ankyrin 2 [Source:HGNC Symbol%3BAcc:HGNC:493]	GO:0086014:atrial cardiac muscle cell action potential;GO:0086066:atrial cardiac muscle cell to AV node cell communication;GO:0003283:atrial septum development;GO:0006874:cellular calcium ion homeostasis;GO:0060048:cardiac muscle contraction;GO:0034613:cellular protein localization;GO:0006897:endocytosis;GO:1901021:positive regulation of calcium ion transmembrane transporter activity;GO:0051928:p…	GO:0031672:A band;GO:0016324:apical plasma membrane;GO:0016323:basolateral plasma membrane;GO:0043034:costamere;GO:0005737:cytoplasm;GO:0005856:cytoskeleton;GO:0005769:early endosome;GO:0005887:integral component of plasma membrane;GO:0014704:intercalated disc;GO:0005764:lysosome;GO:0031430:M band;GO:0005739:mitochondrion;GO:0048471:perinuclear region of cytoplasm;GO:0005886:plasma membrane;GO:00…	GO:0051117:ATPase binding;GO:0008093:cytoskeletal adaptor activity;GO:0019899:enzyme binding;GO:0015459:potassium channel regulator activity;GO:0030674:protein binding, bridging;GO:0044325:ion channel binding;GO:0042803:protein homodimerization activity;	K10380;K12581;K11447	;ko04624 Toll and Imd signaling pathway;ko05205 Proteoglycans in cancer;;ko03018 RNA degradation;;ko05202 Transcriptional misregulation in cancer;
ENSG00000092421	106.108540149314	0.578261494186245	-0.790206	0.228957694010478	-3.45132	0.000557853632410843	0.0136455385136089	5	116443555	116574823	-	SEMA6A	semaphorin 6A [Source:HGNC Symbol%3BAcc:HGNC:10738]	GO:0009887:organ morphogenesis;GO:0006915:apoptotic process;GO:0007411:axon guidance;GO:0007166:cell surface receptor signaling pathway;GO:0035924:cellular response to vascular endothelial growth factor stimulus;GO:0007010:cytoskeleton organization;GO:0050919:negative chemotaxis;GO:0016525:negative regulation of angiogenesis;GO:0048843:negative regulation of axon extension involved in axon guidan…	GO:0030424:axon;GO:0005615:extracellular space;GO:0016021:integral component of membrane;GO:0005887:integral component of plasma membrane;	GO:0045499:chemorepellent activity;GO:0030215:semaphorin receptor binding;	K06842	;ko04360 Axon guidance;
ENSG00000116117	244.584225443725	0.578037228169942	-0.790766	0.247573533687562	-3.19406	0.00140285068351438	0.0224771525468872	2	204545475	205620162	+	PARD3B	par-3 family cell polarity regulator beta [Source:HGNC Symbol%3BAcc:HGNC:14446]	GO:0007155:cell adhesion;GO:0007049:cell cycle;GO:0051301:cell division;GO:0030010:establishment of cell polarity;GO:0051660:establishment of centrosome localization;GO:0045197:establishment or maintenance of epithelial cell apical/basal polarity;GO:0000226:microtubule cytoskeleton organization;GO:0008104:protein localization;	GO:0005912:adherens junction;GO:0043296:apical junction complex;GO:0016324:apical plasma membrane;GO:0005923:bicellular tight junction;GO:0005938:cell cortex;GO:0030054:cell junction;GO:0012505:endomembrane system;GO:0032991:macromolecular complex;	GO:0035091:phosphatidylinositol binding;	-	-
ENSG00000101350	1636.9792427165	0.577487593681465	-0.792138	0.204286919981325	-3.87758	0.000105502197974699	0.00531596091815278	20	32277651	32335011	+	KIF3B	kinesin family member 3B [Source:HGNC Symbol%3BAcc:HGNC:6320]	GO:0008089:anterograde axon cargo transport;GO:0060271:cilium morphogenesis;GO:0007368:determination of left/right symmetry;GO:0042073:intraciliary transport;GO:0007018:microtubule-based movement;GO:0007100:mitotic centrosome separation;GO:0090307:mitotic spindle assembly;GO:0007052:mitotic spindle organization;GO:0036372:opsin transport;GO:0072383:plus-end-directed vesicle transport along microt…	GO:1904115:axon cytoplasm;GO:0005813:centrosome;GO:0097542:ciliary tip;GO:0005929:cilium;GO:0005829:cytosol;GO:0030425:dendrite;GO:0032839:dendrite cytoplasm;GO:0043197:dendritic spine;GO:0070062:extracellular exosome;GO:0005871:kinesin complex;GO:0016939:kinesin II complex;GO:0016020:membrane;GO:0005874:microtubule;GO:0015630:microtubule cytoskeleton;GO:0030496:midbody;GO:0005873:plus-end kinesi…	GO:0005524:ATP binding;GO:0008574:ATP-dependent microtubule motor activity, plus-end-directed;GO:0008017:microtubule binding;GO:0003777:microtubule motor activity;GO:0031267:small GTPase binding;	K10394	;ko04340 Hedgehog signaling pathway;
ENSG00000145743	793.738785503488	0.577347985444697	-0.792487	0.242869745648922	-3.26301	0.00110234751917371	0.0197092361104356	5	107859035	108382098	-	FBXL17	F-box and leucine rich repeat protein 17 [Source:HGNC Symbol%3BAcc:HGNC:13615]	GO:0043153:entrainment of circadian clock by photoperiod;GO:0000086:G2/M transition of mitotic cell cycle;GO:0007399:nervous system development;GO:0014033:neural crest cell differentiation;GO:0043161:proteasome-mediated ubiquitin-dependent protein catabolic process;GO:0000209:protein polyubiquitination;GO:0006515:misfolded or incompletely synthesized protein catabolic process;GO:0016567:protein u…	GO:0005737:cytoplasm;GO:0005829:cytosol;GO:0005654:nucleoplasm;GO:0005634:nucleus;GO:0019005:SCF ubiquitin ligase complex;	-	K10283	-
ENSG00000170915	593.373159387185	0.575015764708844	-0.798327	0.221595111545417	-3.60264	0.000315006173054471	0.0100900966784376	6	52361421	52407777	+	PAQR8	progestin and adipoQ receptor family member 8 [Source:HGNC Symbol%3BAcc:HGNC:15708]	GO:0048477:oogenesis;GO:0048545:response to steroid hormone;	GO:0005794:Golgi apparatus;GO:0016021:integral component of membrane;GO:0005886:plasma membrane;	GO:0038023:signaling receptor activity;GO:0005496:steroid binding;GO:0003707:steroid hormone receptor activity;	K14993	-
ENSG00000188559	389.113300866846	0.57487434508631	-0.798681	0.251749902537449	-3.17252	0.00151122470354924	0.0233149254521797	20	20389530	20712644	-	RALGAPA2	Ral GTPase activating protein catalytic subunit alpha 2 [Source:HGNC Symbol%3BAcc:HGNC:16207]	GO:0090630:activation of GTPase activity;GO:0051056:regulation of small GTPase mediated signal transduction;	GO:0005737:cytoplasm;GO:0005829:cytosol;GO:0005615:extracellular space;GO:0005634:nucleus;GO:0005886:plasma membrane;	GO:0005096:GTPase activator activity;GO:0046982:protein heterodimerization activity;	-	-
ENSG00000183741	1966.88700689264	0.574667961658818	-0.799199	0.221693528823121	-3.60497	0.000312183812818726	0.0100837344509167	22	38861422	38872249	-	CBX6	chromobox 6 [Source:HGNC Symbol%3BAcc:HGNC:1556]	GO:0006325:chromatin organization;GO:0000122:negative regulation of transcription from RNA polymerase II promoter;	GO:0005694:chromosome;GO:0005654:nucleoplasm;GO:0005634:nucleus;GO:0031519:PcG protein complex;GO:0000792:heterochromatin;	GO:0003727:single-stranded RNA binding;	K11453	-
ENSG00000171385	113.892252195365	0.574492418335109	-0.79964	0.258249254612999	-3.09639	0.00195892958149981	0.0269769078710163	1	111770662	111989668	-	KCND3	potassium voltage-gated channel subfamily D member 3 [Source:HGNC Symbol%3BAcc:HGNC:6239]	GO:0086009:membrane repolarization;GO:0086013:membrane repolarization during cardiac muscle cell action potential;GO:0098915:membrane repolarization during ventricular cardiac muscle cell action potential;GO:0097623:potassium ion export across plasma membrane;GO:0071805:potassium ion transmembrane transport;GO:0006813:potassium ion transport;GO:0051260:protein homooligomerization;GO:0086091:regul…	GO:0043197:dendritic spine;GO:0016021:integral component of membrane;GO:0043025:neuronal cell body;GO:0005886:plasma membrane;GO:0014069:postsynaptic density;GO:0045211:postsynaptic membrane;GO:0042383:sarcolemma;GO:0008076:voltage-gated potassium channel complex;	GO:0005250:A-type (transient outward) potassium channel activity;GO:0046872:metal ion binding;GO:0044325:ion channel binding;GO:0005249:voltage-gated potassium channel activity;	K04893	;ko05017 Spinocerebellar ataxia;
ENSG00000102271	254.58381851234	0.57445353678647	-0.799738	0.259153531422753	-3.08596	0.002028949190631	0.0276635114729073	X	87517409	87670050	+	KLHL4	kelch like family member 4 [Source:HGNC Symbol%3BAcc:HGNC:6355]	-	GO:0034451:centriolar satellite;GO:0005737:cytoplasm;GO:0015630:microtubule cytoskeleton;	GO:0003779:actin binding;	K10442	-
ENSG00000186815	405.078509934031	0.574405828669923	-0.799858	0.220066392864369	-3.63462	0.000278390691355565	0.00940432662784656	12	113221050	113298585	+	TPCN1	two pore segment channel 1 [Source:HGNC Symbol%3BAcc:HGNC:18182]	GO:0075509:endocytosis involved in viral entry into host cell;GO:0034220:ion transmembrane transport;GO:0010508:positive regulation of autophagy;GO:0034765:regulation of ion transmembrane transport;	GO:0036019:endolysosome;GO:0005768:endosome;GO:0010008:endosome membrane;GO:0016021:integral component of membrane;GO:0005765:lysosomal membrane;GO:0005764:lysosome;	GO:0042802:identical protein binding;GO:0097682:intracellular phosphatidylinositol-3,5-bisphosphate-sensitive cation channel activity;GO:0015280:ligand-gated sodium channel activity;GO:0072345:NAADP-sensitive calcium-release channel activity;GO:0080025:phosphatidylinositol-3,5-bisphosphate binding;GO:0042803:protein homodimerization activity;GO:0005245:voltage-gated calcium channel activity;GO:00…	K16896	;ko04020 Calcium signaling pathway;
ENSG00000072501	2219.86415288606	0.57432697965325	-0.800056	0.188398415802824	-4.24662	2.17023275686008e-05	0.00209532472299426	X	53374149	53422728	-	SMC1A	structural maintenance of chromosomes 1A [Source:HGNC Symbol%3BAcc:HGNC:11111]	GO:0051301:cell division;GO:0006281:DNA repair;GO:0051321:meiotic cell cycle;GO:0007064:mitotic sister chromatid cohesion;GO:0000070:mitotic sister chromatid segregation;GO:0090307:mitotic spindle assembly;GO:0072423:response to DNA damage checkpoint signaling;GO:0009314:response to radiation;GO:0007062:sister chromatid cohesion;GO:0019827:stem cell maintenance;	GO:0005694:chromosome;GO:0000775:chromosome, centromeric region;GO:0008278:cohesin complex;GO:0000794:condensed nuclear chromosome;GO:0005829:cytosol;GO:0000776:kinetochore;GO:0030893:meiotic cohesin complex;GO:0097431:mitotic spindle pole;GO:0016363:nuclear matrix;GO:0005654:nucleoplasm;GO:0005634:nucleus;	GO:0005524:ATP binding;GO:0003682:chromatin binding;GO:0003677:DNA binding;GO:0036033:mediator complex binding;GO:0046982:protein heterodimerization activity;GO:0003723:RNA binding;	K06636	;ko04110 Cell cycle;ko04114 Oocyte meiosis;
ENSG00000165899	88.128683931107	0.574324275728432	-0.800063	0.277128994166285	-2.88697	0.00388973728455075	0.0392779476810405	12	80099537	80380880	+	OTOGL	otogelin like [Source:HGNC Symbol%3BAcc:HGNC:26901]	GO:0007605:sensory perception of sound;GO:0046373:L-arabinose metabolic process;	GO:0005576:extracellular region;GO:0031012:extracellular matrix;GO:0005615:extracellular space;	GO:0046556:alpha-L-arabinofuranosidase activity;	-	-
ENSG00000065320	295.718816216008	0.574034495580277	-0.800791	0.26878645093287	-2.97928	0.0028892465413121	0.0334716194306231	17	9021510	9244000	+	NTN1	netrin 1 [Source:HGNC Symbol%3BAcc:HGNC:8029]	GO:0009887:organ morphogenesis;GO:0033564:anterior/posterior axon guidance;GO:0006915:apoptotic process;GO:0032488:Cdc42 protein signal transduction;GO:0098609:cell-cell adhesion;GO:0061643:chemorepulsion of axon;GO:0016358:dendrite development;GO:0042472:inner ear morphogenesis;GO:0060603:mammary gland duct morphogenesis;GO:0008045:motor neuron axon guidance;GO:0030517:negative regulation of axo…	GO:0005604:basement membrane;GO:0005737:cytoplasm;GO:0005576:extracellular region;	-	K06843	;ko04360 Axon guidance;ko04361 Axon regeneration;
ENSG00000060749	1820.78112299789	0.573930667261937	-0.801052	0.232150157249382	-3.45058	0.000559392812278112	0.0136563025052886	11	32892811	32993316	+	QSER1	glutamine and serine rich 1 [Source:HGNC Symbol%3BAcc:HGNC:26154]	-	-	-	K09654	;ko00515 Mannose type O-glycan biosynthesis;ko01100 Metabolic pathways;
ENSG00000100350	676.546383964189	0.573471676282085	-0.802206	0.225916472984318	-3.5509	0.00038392234215673	0.011182435243205	22	36487190	36507221	-	FOXRED2	FAD dependent oxidoreductase domain containing 2 [Source:HGNC Symbol%3BAcc:HGNC:26264]	GO:0030433:ER-associated ubiquitin-dependent protein catabolic process;	GO:0005788:endoplasmic reticulum lumen;	GO:0050660:flavin adenine dinucleotide binding;GO:0016491:oxidoreductase activity;	K17985;K15696;K12581;K18047	-
ENSG00000152291	6577.98455110275	0.572562894747703	-0.804494	0.238776493301963	-3.36923	0.000753773650952958	0.0162106251386008	2	85318027	85328251	-	TGOLN2	trans-golgi network protein 2 [Source:HGNC Symbol%3BAcc:HGNC:15450]	-	GO:0030669:clathrin-coated endocytic vesicle membrane;GO:0005788:endoplasmic reticulum lumen;GO:0005768:endosome;GO:0005794:Golgi apparatus;GO:0016021:integral component of membrane;GO:0005654:nucleoplasm;GO:0005886:plasma membrane;GO:0005802:trans-Golgi network;GO:0030140:trans-Golgi network transport vesicle;GO:0030133:transport vesicle;	-	K02927;K08857	-
ENSG00000029993	1540.43722880306	0.572232882337383	-0.805326	0.167613232767866	-4.80467	1.55009622152932e-06	0.000404000698700849	X	150980509	150990771	+	HMGB3	high mobility group box 3 [Source:HGNC Symbol%3BAcc:HGNC:5004]	GO:0032392:DNA geometric change;GO:0006310:DNA recombination;GO:0045087:innate immune response;GO:0007275:multicellular organismal development;GO:0006357:regulation of transcription from RNA polymerase II promoter;	GO:0005694:chromosome;GO:0005737:cytoplasm;GO:0005634:nucleus;	GO:0008301:DNA binding, bending;GO:0003690:double-stranded DNA binding;GO:0000400:four-way junction DNA binding;GO:0003723:RNA binding;	K11296	-
ENSG00000140937	594.090549267114	0.572018532992053	-0.805866	0.199094115164615	-4.04766	5.17311988202658e-05	0.00362347418658547	16	64943753	65126112	-	CDH11	cadherin 11 [Source:HGNC Symbol%3BAcc:HGNC:1750]	GO:0098609:cell-cell adhesion;GO:0030199:collagen fibril organization;GO:0007156:homophilic cell adhesion via plasma membrane adhesion molecules;GO:0034332:adherens junction organization;GO:0016339:calcium-dependent cell-cell adhesion via plasma membrane cell adhesion molecules;GO:0007155:cell adhesion;GO:0000902:cell morphogenesis;GO:0098742:cell-cell adhesion via plasma-membrane adhesion molecu…	GO:0005911:cell-cell junction;GO:0016021:integral component of membrane;GO:0005886:plasma membrane;GO:0005912:adherens junction;GO:0016342:catenin complex;GO:0005737:cytoplasm;GO:0070062:extracellular exosome;	GO:0008013:beta-catenin binding;GO:0005509:calcium ion binding;GO:0046983:protein dimerization activity;GO:0045296:cadherin binding;	K06803	-
ENSG00000086758	5086.9539942677	0.571486227539237	-0.807209	0.228871920311546	-3.5269	0.00042044867451835	0.0116734961301802	X	53532096	53686728	-	HUWE1	HECT%2C UBA and WWE domain containing E3 ubiquitin protein ligase 1 [Source:HGNC Symbol%3BAcc:HGNC:30892]	GO:0006284:base-excision repair;GO:0030154:cell differentiation;GO:0032922:circadian regulation of gene expression;GO:0007030:Golgi organization;GO:0016574:histone ubiquitination;GO:0061025:membrane fusion;GO:0010637:negative regulation of mitochondrial fusion;GO:0098779:activation of mitophagy in response to mitochondrial depolarization;GO:0045732:positive regulation of protein catabolic process…	GO:0005737:cytoplasm;GO:0005829:cytosol;GO:0070062:extracellular exosome;GO:0005576:extracellular region;GO:0000139:Golgi membrane;GO:0016020:membrane;GO:0005654:nucleoplasm;GO:0005634:nucleus;GO:0034774:secretory granule lumen;	GO:0003677:DNA binding;GO:0003723:RNA binding;GO:0061630:ubiquitin protein ligase activity;GO:0004842:ubiquitin-protein transferase activity;	K10592	;ko04120 Ubiquitin mediated proteolysis;
ENSG00000068024	441.549323212286	0.570827251161131	-0.808874	0.264039951157888	-3.06345	0.00218798837354795	0.0287797546962869	2	239048168	239401654	-	HDAC4	histone deacetylase 4 [Source:HGNC Symbol%3BAcc:HGNC:14063]	GO:0042113:B cell activation;GO:0030183:B cell differentiation;GO:0014898:cardiac muscle hypertrophy in response to stress;GO:0071260:cellular response to mechanical stimulus;GO:0006325:chromatin organization;GO:0006338:chromatin remodeling;GO:0070933:histone H4 deacetylation;GO:0006954:inflammatory response;GO:0008285:negative regulation of cell proliferation;GO:0043433:negative regulation of se…	GO:0031672:A band;GO:0042641:actomyosin;GO:0005737:cytoplasm;GO:0005829:cytosol;GO:0000118:histone deacetylase complex;GO:0031594:neuromuscular junction;GO:0016607:nuclear speck;GO:0017053:transcriptional repressor complex;	GO:0004407:histone deacetylase activity;GO:0042826:histone deacetylase binding;GO:0042802:identical protein binding;GO:0003682:chromatin binding;GO:0032041:NAD-dependent histone deacetylase activity (H3-K14 specific);GO:0030955:potassium ion binding;GO:0019901:protein kinase binding;GO:0000978:RNA polymerase II core promoter proximal region sequence-specific DNA binding;GO:0061629:RNA polymerase …	K11406;K09228	;ko04371 Apelin signaling pathway;ko04613 Neutrophil extracellular trap formation;ko05034 Alcoholism;ko05203 Viral carcinogenesis;ko05206 MicroRNAs in cancer;;ko05168 Herpes simplex virus 1 infection;
ENSG00000065534	1207.35666859221	0.570453638268289	-0.809818	0.217905294184515	-3.71638	0.000202099112198908	0.00771533983177719	3	123610049	123884332	-	MYLK	myosin light chain kinase [Source:HGNC Symbol%3BAcc:HGNC:7590]	GO:0060414:aorta smooth muscle tissue morphogenesis;GO:0032060:bleb assembly;GO:0071476:cellular hypotonic response;GO:0051928:positive regulation of calcium ion transport;GO:0030335:positive regulation of cell migration;GO:0090303:positive regulation of wound healing;GO:0006468:protein phosphorylation;GO:0006939:smooth muscle contraction;GO:0014820:tonic smooth muscle contraction;GO:0071277:cell…	GO:0015629:actin cytoskeleton;GO:0032154:cleavage furrow;GO:0005737:cytoplasm;GO:0005829:cytosol;GO:0030027:lamellipodium;GO:0005886:plasma membrane;GO:0001725:stress fiber;GO:0005856:cytoskeleton;GO:0005911:cell-cell junction;	GO:0003779:actin binding;GO:0005524:ATP binding;GO:0005516:calmodulin binding;GO:0046872:metal ion binding;GO:0004687:myosin light chain kinase activity;GO:0004672:protein kinase activity;GO:0019899:enzyme binding;	K00907	;ko04020 Calcium signaling pathway;ko04022 cGMP-PKG signaling pathway;ko04270 Vascular smooth muscle contraction;ko04371 Apelin signaling pathway;ko04510 Focal adhesion;ko04611 Platelet activation;ko04810 Regulation of actin cytoskeleton;ko04921 Oxytocin signaling pathway;ko04971 Gastric acid secretion;
ENSG00000083312	4702.38382710416	0.570288618768419	-0.810236	0.232193741196172	-3.48948	0.000483957858366085	0.0125736620667508	5	72816312	72916733	+	TNPO1	transportin 1 [Source:HGNC Symbol%3BAcc:HGNC:6401]	GO:0006606:protein import into nucleus;	GO:0005929:cilium;GO:0005737:cytoplasm;GO:0005829:cytosol;GO:0070062:extracellular exosome;GO:0005634:nucleus;	GO:0061608:nuclear import signal receptor activity;GO:0008139:nuclear localization sequence binding;GO:0003723:RNA binding;GO:0031267:small GTPase binding;	K18752	-
ENSG00000141401	165.560677974041	0.569368350528603	-0.812566	0.27544277898953	-2.95003	0.00317738096630496	0.0348892006909958	18	11981025	12030877	+	IMPA2	inositol monophosphatase 2 [Source:HGNC Symbol%3BAcc:HGNC:6051]	GO:0006021:inositol biosynthetic process;GO:0006020:inositol metabolic process;GO:0046855:inositol phosphate dephosphorylation;GO:0006796:phosphate-containing compound metabolic process;GO:0046854:phosphatidylinositol phosphorylation;GO:0007165:signal transduction;	GO:0005737:cytoplasm;GO:0005829:cytosol;	GO:0008934:inositol monophosphate 1-phosphatase activity;GO:0052832:inositol monophosphate 3-phosphatase activity;GO:0052833:inositol monophosphate 4-phosphatase activity;GO:0046872:metal ion binding;GO:0042803:protein homodimerization activity;	K01092	;ko00562 Inositol phosphate metabolism;ko01100 Metabolic pathways;ko04070 Phosphatidylinositol signaling system;
ENSG00000011114	668.068683286365	0.569162808734585	-0.813087	0.246990619474246	-3.29197	0.000994868036792619	0.0185407225038625	14	93237550	93333092	-	BTBD7	BTB domain containing 7 [Source:HGNC Symbol%3BAcc:HGNC:18269]	GO:0061138:morphogenesis of a branching epithelium;GO:0060693:regulation of branching involved in salivary gland morphogenesis;	GO:0005634:nucleus;	-	K10479	-
ENSG00000145198	94.847137402292	0.56892140707182	-0.813699	0.262391611242275	-3.10109	0.00192812839294666	0.0266676907582687	3	184229585	184242329	+	VWA5B2	von Willebrand factor A domain containing 5B2 [Source:HGNC Symbol%3BAcc:HGNC:25144]	-	-	-	-	-
ENSG00000151388	397.274241684559	0.568511985955412	-0.814737	0.184149830066138	-4.42432	9.67476163806133e-06	0.00124608573046327	5	33523535	33892019	-	ADAMTS12	ADAM metallopeptidase with thrombospondin type 1 motif 12 [Source:HGNC Symbol%3BAcc:HGNC:14605]	GO:0016477:cell migration;GO:0007160:cell-matrix adhesion;GO:0071773:cellular response to BMP stimulus;GO:0071347:cellular response to interleukin-1;GO:0071356:cellular response to tumor necrosis factor;GO:0030198:extracellular matrix organization;GO:2001113:negative regulation of cellular response to hepatocyte growth factor stimulus;GO:1902548:negative regulation of cellular response to vascula…	GO:0031012:extracellular matrix;GO:0005576:extracellular region;	GO:0046872:metal ion binding;GO:0004222:metalloendopeptidase activity;	K08626	-
ENSG00000168280	656.029909133869	0.568224897804772	-0.815466	0.224904103333325	-3.62584	0.000288024878081724	0.00960330489235806	2	148875227	149026759	+	KIF5C	kinesin family member 5C [Source:HGNC Symbol%3BAcc:HGNC:6325]	GO:0007411:axon guidance;GO:0030705:cytoskeleton-dependent intracellular transport;GO:0007018:microtubule-based movement;GO:0008045:motor neuron axon guidance;GO:0051028:mRNA transport;GO:0006996:organelle organization;GO:0048489:synaptic vesicle transport;GO:0046034:ATP metabolic process;	GO:1904115:axon cytoplasm;GO:0044295:axonal growth cone;GO:0035253:ciliary rootlet;GO:0032839:dendrite cytoplasm;GO:0005871:kinesin complex;GO:0005874:microtubule;GO:0043025:neuronal cell body;GO:0005737:cytoplasm;GO:0030425:dendrite;GO:0043005:neuron projection;	GO:0005524:ATP binding;GO:0008574:ATP-dependent microtubule motor activity, plus-end-directed;GO:0008017:microtubule binding;GO:0003777:microtubule motor activity;GO:0034190:apolipoprotein receptor binding;	K10396	;ko04144 Endocytosis;ko04728 Dopaminergic synapse;ko05010 Alzheimer disease;ko05012 Parkinson disease;ko05014 Amyotrophic lateral sclerosis;ko05016 Huntington disease;ko05020 Prion disease;ko05022 Pathways of neurodegeneration - multiple diseases;ko05132 Salmonella infection;ko05223 Non-small cell lung cancer;
ENSG00000163625	2177.05762593351	0.567887710907067	-0.816322	0.221868317437665	-3.67931	0.000233865504087854	0.00845361659100177	4	84669597	84966690	-	WDFY3	WD repeat and FYVE domain containing 3 [Source:HGNC Symbol%3BAcc:HGNC:20751]	GO:0035973:aggrephagy;	GO:0005776:autophagosome;GO:0030424:axon;GO:0005737:cytoplasm;GO:0005829:cytosol;GO:0097635:extrinsic component of autophagosome membrane;GO:0019898:extrinsic component of membrane;GO:0016234:inclusion body;GO:0005635:nuclear envelope;GO:0031965:nuclear membrane;GO:0005730:nucleolus;GO:0005654:nucleoplasm;GO:0043204:perikaryon;GO:0005886:plasma membrane;GO:0016605:PML body;	GO:0005545:1-phosphatidylinositol binding;GO:0046872:metal ion binding;GO:0003831:beta-N-acetylglucosaminylglycopeptide beta-1,4-galactosyltransferase activity;	-	-
ENSG00000130164	1696.7577059524	0.566677482316239	-0.8194	0.141947957414491	-5.77254	7.80855413109615e-09	1.16855012571854e-05	19	11089462	11133820	+	LDLR	low density lipoprotein receptor [Source:HGNC Symbol%3BAcc:HGNC:6547]	GO:0097242:beta-amyloid clearance;GO:0048844:artery morphogenesis;GO:0071398:cellular response to fatty acid;GO:0071404:cellular response to low-density lipoprotein particle stimulus;GO:0042632:cholesterol homeostasis;GO:0070508:cholesterol import;GO:0008203:cholesterol metabolic process;GO:0030301:cholesterol transport;GO:0006897:endocytosis;GO:0034384:high-density lipoprotein particle clearance…	GO:0045177:apical part of cell;GO:0016323:basolateral plasma membrane;GO:0009986:cell surface;GO:0030669:clathrin-coated endocytic vesicle membrane;GO:0005905:coated pit;GO:0005769:early endosome;GO:0036020:endolysosome membrane;GO:0010008:endosome membrane;GO:0009897:external side of plasma membrane;GO:0005794:Golgi apparatus;GO:0005887:integral component of plasma membrane;GO:0005770:late endos…	GO:0001540:beta-amyloid binding;GO:0005509:calcium ion binding;GO:0032050:clathrin heavy chain binding;GO:0042802:identical protein binding;GO:0030169:low-density lipoprotein particle binding;GO:0005041:low-density lipoprotein receptor activity;GO:0002020:protease binding;GO:0030229:very-low-density lipoprotein particle receptor activity;GO:0001618:virus receptor activity;	K12473;K09131	-
ENSG00000158186	237.076446652863	0.56563268137077	-0.822063	0.170875349361249	-4.81089	1.50259233363797e-06	0.000404000698700849	3	138347648	138405534	+	MRAS	muscle RAS oncogene homolog [Source:HGNC Symbol%3BAcc:HGNC:7227]	GO:0030036:actin cytoskeleton organization;GO:0007275:multicellular organismal development;GO:0007517:muscle organ development;GO:0007265:Ras protein signal transduction;	GO:0005886:plasma membrane;	GO:0019003:GDP binding;GO:0005525:GTP binding;GO:0030742:GTP-dependent protein binding;GO:0003924:GTPase activity;	K07831	;ko04010 MAPK signaling pathway;ko04014 Ras signaling pathway;ko04015 Rap1 signaling pathway;ko04072 Phospholipase D signaling pathway;ko04137 Mitophagy - animal;ko04140 Autophagy - animal;ko04218 Cellular senescence;ko04371 Apelin signaling pathway;ko04625 C-type lectin receptor signaling pathway;ko04810 Regulation of actin cytoskeleton;ko05205 Proteoglycans in cancer;
ENSG00000147526	2446.9186446158	0.564654585123634	-0.824559	0.152561207375261	-5.40478	6.48886227412632e-08	6.06911399576878e-05	8	38728186	38853028	+	TACC1	transforming acidic coiled-coil containing protein 1 [Source:HGNC Symbol%3BAcc:HGNC:11522]	GO:0051301:cell division;GO:0008283:cell proliferation;GO:0021987:cerebral cortex development;GO:0000226:microtubule cytoskeleton organization;GO:0007052:mitotic spindle organization;	GO:0005737:cytoplasm;GO:0005829:cytosol;GO:0016020:membrane;GO:0005815:microtubule organizing center;GO:0030496:midbody;GO:0005634:nucleus;	GO:0030331:estrogen receptor binding;GO:0035259:glucocorticoid receptor binding;GO:0016922:ligand-dependent nuclear receptor binding;GO:0030374:ligand-dependent nuclear receptor transcription coactivator activity;GO:0042975:peroxisome proliferator activated receptor binding;GO:0042974:retinoic acid receptor binding;GO:0046965:retinoid X receptor binding;GO:0046966:thyroid hormone receptor binding;	K14281	-
ENSG00000006125	12221.3427639968	0.564446833184399	-0.82509	0.23350718751053	-3.53347	0.000410144248138164	0.0114975902686616	17	35578046	35726413	+	AP2B1	adaptor related protein complex 2 subunit beta 1 [Source:HGNC Symbol%3BAcc:HGNC:563]	GO:0035904:aorta development;GO:0003279:cardiac septum development;GO:0048268:clathrin coat assembly;GO:0072583:clathrin-mediated endocytosis;GO:0060976:coronary vasculature development;GO:0007507:heart development;GO:0006886:intracellular protein transport;GO:0001822:kidney development;GO:1901215:negative regulation of neuron death;GO:0045807:positive regulation of endocytosis;GO:0003281:ventric…	GO:0030122:AP-2 adaptor complex;GO:0030119:AP-type membrane coat adaptor complex;GO:0030131:clathrin adaptor complex;GO:0030118:clathrin coat;GO:0098794:postsynapse;GO:0030665:clathrin-coated vesicle membrane;GO:0005794:Golgi apparatus;GO:0005829:cytosol;GO:0043231:intracellular membrane-bounded organelle;GO:0005802:trans-Golgi network;	GO:0030276:clathrin binding;GO:0044877:macromolecular complex binding;GO:0019901:protein kinase binding;	K11825	;ko04144 Endocytosis;ko04721 Synaptic vesicle cycle;ko04961 Endocrine and other factor-regulated calcium reabsorption;ko05016 Huntington disease;
ENSG00000164976	460.365081130753	0.564403580075318	-0.825201	0.244234047934374	-3.37873	0.000728214342190812	0.0158397203937289	9	34366666	34376898	-	MYORG	myogenesis regulating glycosidase (putative) [Source:HGNC Symbol%3BAcc:HGNC:19918]	GO:0005975:carbohydrate metabolic process;GO:0043568:positive regulation of insulin-like growth factor receptor signaling pathway;GO:0051897:positive regulation of protein kinase B signaling;GO:0048741:skeletal muscle fiber development;	GO:0005789:endoplasmic reticulum membrane;GO:0016021:integral component of membrane;GO:0031965:nuclear membrane;	GO:0004553:hydrolase activity, hydrolyzing O-glycosyl compounds;	K09228	;ko05168 Herpes simplex virus 1 infection;
ENSG00000169570	445.26625258847	0.563485803957372	-0.827549	0.231220275608046	-3.57905	0.000344846047661031	0.0105104299455139	5	118836074	118988547	-	DTWD2	DTW domain containing 2 [Source:HGNC Symbol%3BAcc:HGNC:19334]	GO:0006400:tRNA modification;	GO:0005737:cytoplasm;GO:0005634:nucleus;	GO:0016432:tRNA-uridine aminocarboxypropyltransferase activity;	K16467;K02927	-;ko03010 Ribosome;ko04120 Ubiquitin mediated proteolysis;ko04137 Mitophagy - animal;ko05012 Parkinson disease;ko05022 Pathways of neurodegeneration - multiple diseases;ko05131 Shigellosis;ko05167 Kaposi sarcoma-associated herpesvirus infection;ko05171 Coronavirus disease - COVID-19;
ENSG00000152990	682.969760183529	0.563363791587616	-0.827861	0.199817243318718	-4.14309	3.42654175620799e-05	0.00268472237600275	4	22345071	22516066	-	ADGRA3	adhesion G protein-coupled receptor A3 [Source:HGNC Symbol%3BAcc:HGNC:13839]	GO:0007166:cell surface receptor signaling pathway;GO:0007186:G-protein coupled receptor signaling pathway;	GO:0009897:external side of plasma membrane;GO:0016021:integral component of membrane;GO:0005886:plasma membrane;	GO:0004930:G-protein coupled receptor activity;	K08462	-
ENSG00000137812	1408.47117653894	0.563191678571557	-0.828302	0.21060055591676	-3.93305	8.3875510356187e-05	0.00453139715696873	15	40594020	40664342	+	KNL1	kinetochore scaffold 1 [Source:HGNC Symbol%3BAcc:HGNC:24054]	GO:0001675:acrosome assembly;GO:0008608:attachment of spindle microtubules to kinetochore;GO:0051301:cell division;GO:0034501:protein localization to kinetochore;	GO:0001669:acrosomal vesicle;GO:0005829:cytosol;GO:0000776:kinetochore;GO:0016604:nuclear body;GO:0005654:nucleoplasm;GO:0005634:nucleus;	-	K11542	-
ENSG00000144455	373.741232399056	0.563117719605178	-0.828492	0.251350386528449	-3.29616	0.00098015542793725	0.0183935543755986	3	3700814	4467273	-	SUMF1	sulfatase modifying factor 1 [Source:HGNC Symbol%3BAcc:HGNC:20376]	GO:0006687:glycosphingolipid metabolic process;GO:0043687:post-translational protein modification;GO:0018158:protein oxidation;	GO:0005783:endoplasmic reticulum;GO:0005788:endoplasmic reticulum lumen;	GO:1903135:cupric ion binding;GO:0042802:identical protein binding;GO:0016491:oxidoreductase activity;	K13444	;ko04142 Lysosome;
ENSG00000123684	1330.49359299691	0.562714317111389	-0.829525	0.223817786963187	-3.70625	0.000210347883151449	0.00792336432512147	1	211743457	211830763	-	LPGAT1	lysophosphatidylglycerol acyltransferase 1 [Source:HGNC Symbol%3BAcc:HGNC:28985]	GO:0036148:phosphatidylglycerol acyl-chain remodeling;GO:0036149:phosphatidylinositol acyl-chain remodeling;GO:0008654:phospholipid biosynthetic process;GO:0045723:positive regulation of fatty acid biosynthetic process;GO:0019432:triglyceride biosynthetic process;	GO:0005737:cytoplasm;GO:0012505:endomembrane system;GO:0005783:endoplasmic reticulum;GO:0005789:endoplasmic reticulum membrane;GO:0016021:integral component of membrane;GO:0016020:membrane;	GO:0003841:1-acylglycerol-3-phosphate O-acyltransferase activity;GO:0003846:2-acylglycerol O-acyltransferase activity;GO:0047144:2-acylglycerol-3-phosphate O-acyltransferase activity;GO:0016746:transferase activity, transferring acyl groups;GO:0071617:lysophospholipid acyltransferase activity;	K13514	;ko00564 Glycerophospholipid metabolism;
ENSG00000021826	332.45417629761	0.562252843745574	-0.830709	0.190951500540657	-4.35037	1.35910079229179e-05	0.00158897994973802	2	210477682	210679107	+	CPS1	carbamoyl-phosphate synthase 1 [Source:HGNC Symbol%3BAcc:HGNC:2323]	GO:0006207:'de novo' pyrimidine nucleobase biosynthetic process;GO:0055081:anion homeostasis;GO:0070409:carbamoyl phosphate biosynthetic process;GO:0071242:cellular response to ammonium ion;GO:0071320:cellular response to cAMP;GO:0044344:cellular response to fibroblast growth factor stimulus;GO:0071377:cellular response to glucagon stimulus;GO:0071400:cellular response to oleic acid;GO:0019240:ci…	GO:0005737:cytoplasm;GO:0005743:mitochondrial inner membrane;GO:0005759:mitochondrial matrix;GO:0042645:mitochondrial nucleoid;GO:0005730:nucleolus;GO:0032991:macromolecular complex;	GO:0005524:ATP binding;GO:0005509:calcium ion binding;GO:0004087:carbamoyl-phosphate synthase (ammonia) activity;GO:0004088:carbamoyl-phosphate synthase (glutamine-hydrolyzing) activity;GO:0004175:endopeptidase activity;GO:0016595:glutamate binding;GO:0072341:modified amino acid binding;GO:0005543:phospholipid binding;GO:0044877:macromolecular complex binding;	K01948	;ko00220 Arginine biosynthesis;ko00250 Alanine, aspartate and glutamate metabolism;ko00910 Nitrogen metabolism;ko01100 Metabolic pathways;ko01200 Carbon metabolism;ko01230 Biosynthesis of amino acids;
ENSG00000153162	70.2181791757964	0.560757317484179	-0.834552	0.276318981399865	-3.02025	0.00252568684314651	0.0310574392832272	6	7726099	7881728	+	BMP6	bone morphogenetic protein 6 [Source:HGNC Symbol%3BAcc:HGNC:1073]	GO:0030509:BMP signaling pathway;GO:0051216:cartilage development;GO:0006879:cellular iron ion homeostasis;GO:0071773:cellular response to BMP stimulus;GO:0071281:cellular response to iron ion;GO:0071260:cellular response to mechanical stimulus;GO:0001958:endochondral ossification;GO:0001654:eye development;GO:0006955:immune response;GO:0006954:inflammatory response;GO:0001822:kidney development;…	GO:0005737:cytoplasm;GO:0005615:extracellular space;GO:0031982:vesicle;	GO:0070700:BMP receptor binding;GO:0005125:cytokine activity;GO:0008083:growth factor activity;GO:0046982:protein heterodimerization activity;	K16620	;ko04060 Cytokine-cytokine receptor interaction;ko04350 TGF-beta signaling pathway;ko04390 Hippo signaling pathway;ko04913 Ovarian steroidogenesis;
ENSG00000180776	1584.0836188237	0.560532792011387	-0.835129	0.222424775102416	-3.75466	0.000173577206534912	0.00713621674668945	13	21348784	21459370	-	ZDHHC20	zinc finger DHHC-type palmitoyltransferase 20 [Source:HGNC Symbol%3BAcc:HGNC:20749]	GO:0018230:peptidyl-L-cysteine S-palmitoylation;GO:0018345:protein palmitoylation;GO:0006612:protein targeting to membrane;	GO:0005783:endoplasmic reticulum;GO:0005794:Golgi apparatus;GO:0030173:integral component of Golgi membrane;GO:0043231:intracellular membrane-bounded organelle;GO:0016020:membrane;GO:0048471:perinuclear region of cytoplasm;GO:0005886:plasma membrane;	GO:0016409:palmitoyltransferase activity;GO:0019705:protein-cysteine S-myristoyltransferase activity;GO:0019706:protein-cysteine S-palmitoyltransferase activity;GO:0008270:zinc ion binding;	K18932	-
ENSG00000139174	1145.47593209643	0.560268929606694	-0.835809	0.242177099895373	-3.45123	0.000558040064839871	0.0136455385136089	12	42456757	42590355	-	PRICKLE1	prickle planar cell polarity protein 1 [Source:HGNC Symbol%3BAcc:HGNC:17019]	GO:0035904:aorta development;GO:0060976:coronary vasculature development;GO:0090090:negative regulation of canonical Wnt signaling pathway;GO:2000691:negative regulation of cardiac muscle cell myoblast differentiation;GO:0045892:negative regulation of transcription, DNA-templated;GO:0001843:neural tube closure;GO:0032436:positive regulation of proteasomal ubiquitin-dependent protein catabolic pro…	GO:0005829:cytosol;GO:0031965:nuclear membrane;GO:0005634:nucleus;	GO:0008270:zinc ion binding;	K04511	;ko04310 Wnt signaling pathway;
ENSG00000182700	98.542614540428	0.560213855991699	-0.83595	0.282586858457129	-2.95821	0.00309434235180155	0.0343522502186278	5	140125937	140129392	+	IGIP	IgA inducing protein [Source:HGNC Symbol%3BAcc:HGNC:33847]	-	GO:0005576:extracellular region;	-	-	-
ENSG00000163428	1883.68928311318	0.559409244106778	-0.838024	0.236412675927583	-3.54475	0.000392984572835085	0.011266310598615	3	120324509	120349354	-	LRRC58	leucine rich repeat containing 58 [Source:HGNC Symbol%3BAcc:HGNC:26968]	-	-	-	K17985	;ko04137 Mitophagy - animal;ko04140 Autophagy - animal;ko05010 Alzheimer disease;ko05014 Amyotrophic lateral sclerosis;ko05016 Huntington disease;ko05017 Spinocerebellar ataxia;ko05022 Pathways of neurodegeneration - multiple diseases;
ENSG00000256663	128.818864998077	0.558901689636469	-0.839334	0.207462003745856	-4.04572	5.21621428740439e-05	0.00363072775865148	12	20551590	20553012	+	-	ubiquitin-like with PHD and ring finger domains 1 (UHRF1) pseudogene	GO:0007049:cell cycle;GO:0006281:DNA repair;GO:0010390:histone monoubiquitination;GO:0016574:histone ubiquitination;GO:0010216:maintenance of DNA methylation;GO:0000122:negative regulation of transcription from RNA polymerase II promoter;GO:0032270:positive regulation of cellular protein metabolic process;GO:2000373:positive regulation of DNA topoisomerase (ATP-hydrolyzing) activity;GO:0045944:po…	GO:0000785:chromatin;GO:0000791:euchromatin;GO:0000792:heterochromatin;GO:0016363:nuclear matrix;GO:0005654:nucleoplasm;GO:0005634:nucleus;GO:0005657:replication fork;	GO:0000987:core promoter proximal region sequence-specific DNA binding;GO:0044729:hemi-methylated DNA-binding;GO:0042393:histone binding;GO:0042802:identical protein binding;GO:0008327:methyl-CpG binding;GO:0035064:methylated histone binding;GO:0031493:nucleosomal histone binding;GO:0061630:ubiquitin protein ligase activity;GO:0004842:ubiquitin-protein transferase activity;GO:0008270:zinc ion bin…	K10638	-
ENSG00000100422	563.498594137014	0.558454437693651	-0.840489	0.239938050289784	-3.50294	0.000460153678890517	0.0123630158071752	22	46684410	46738252	-	CERK	ceramide kinase [Source:HGNC Symbol%3BAcc:HGNC:19256]	GO:0006672:ceramide metabolic process;GO:0006687:glycosphingolipid metabolic process;GO:0016310:phosphorylation;GO:0006665:sphingolipid metabolic process;	GO:0005737:cytoplasm;GO:0016021:integral component of membrane;GO:0005886:plasma membrane;GO:0016020:membrane;GO:0005739:mitochondrion;	GO:0005524:ATP binding;GO:0001729:ceramide kinase activity;GO:0001727:lipid kinase activity;GO:0000287:magnesium ion binding;GO:0003951:NAD+ kinase activity;	K04715	;ko00600 Sphingolipid metabolism;
ENSG00000267023	74.7964659261166	0.558356709311514	-0.840741	0.303775911146743	-2.76764	0.00564645627934053	0.0476857890633922	17	68125777	68152468	-	LRRC37A16P	leucine rich repeat containing 37 member A16%2C pseudogene [Source:HGNC Symbol%3BAcc:HGNC:43820]	-	GO:0016021:integral component of membrane;	-	-	-
ENSG00000133026	2005.12372403999	0.558319827446418	-0.840836	0.221563111968056	-3.79502	0.000147631923743007	0.00651714377231299	17	8474207	8631376	-	MYH10	myosin heavy chain 10 [Source:HGNC Symbol%3BAcc:HGNC:7568]	GO:0031532:actin cytoskeleton reorganization;GO:0030048:actin filament-based movement;GO:0031032:actomyosin structure organization;GO:0001525:angiogenesis;GO:0043534:blood vessel endothelial cell migration;GO:0060471:cortical granule exocytosis;GO:0032506:cytokinetic process;GO:0051295:establishment of meiotic spindle localization;GO:0001768:establishment of T cell polarity;GO:0001701:in utero em…	GO:0015629:actin cytoskeleton;GO:0042641:actomyosin;GO:0005826:actomyosin contractile ring;GO:0005912:adherens junction;GO:0005903:brush border;GO:0031252:cell leading edge;GO:0032154:cleavage furrow;GO:0060473:cortical granule;GO:0005737:cytoplasm;GO:0009898:cytoplasmic side of plasma membrane;GO:0005829:cytosol;GO:0070062:extracellular exosome;GO:0005925:focal adhesion;GO:0001772:immunological …	GO:0003779:actin binding;GO:0051015:actin filament binding;GO:0043531:ADP binding;GO:0005524:ATP binding;GO:0016887:ATPase activity;GO:0045296:cadherin binding;GO:0005516:calmodulin binding;GO:0042802:identical protein binding;GO:0005178:integrin binding;GO:0000146:microfilament motor activity;GO:0003774:motor activity;GO:0019904:protein domain specific binding;GO:0042803:protein homodimerization…	K10352	;ko04270 Vascular smooth muscle contraction;ko04530 Tight junction;ko04810 Regulation of actin cytoskeleton;ko05130 Pathogenic Escherichia coli infection;
ENSG00000171865	1017.7547459344	0.557857783169989	-0.842031	0.210740672662809	-3.99558	6.45367043472127e-05	0.00390729127874412	2	3541430	3558333	-	RNASEH1	ribonuclease H1 [Source:HGNC Symbol%3BAcc:HGNC:18466]	GO:0043137:DNA replication, removal of RNA primer;GO:0006401:RNA catabolic process;GO:0090502:RNA phosphodiester bond hydrolysis, endonucleolytic;	GO:0005737:cytoplasm;	GO:0000287:magnesium ion binding;GO:0003676:nucleic acid binding;GO:0004540:ribonuclease activity;GO:0003723:RNA binding;GO:0004523:RNA-DNA hybrid ribonuclease activity;	K03469	;ko03030 DNA replication;
ENSG00000112144	1350.41395140854	0.55737132438617	-0.843289	0.236221137563277	-3.56991	0.000357097472966282	0.010671326726377	6	53001279	53061824	-	CILK1	ciliogenesis associated kinase 1 [Source:HGNC Symbol%3BAcc:HGNC:21219]	GO:0060271:cilium morphogenesis;GO:0035556:intracellular signal transduction;GO:0035720:intraciliary anterograde transport;GO:0035721:intraciliary retrograde transport;GO:0042073:intraciliary transport;GO:0006468:protein phosphorylation;GO:0007165:signal transduction;	GO:0036064:ciliary basal body;GO:0097546:ciliary base;GO:0097542:ciliary tip;GO:0005929:cilium;GO:0005737:cytoplasm;GO:0005829:cytosol;GO:0001650:fibrillar center;GO:0005634:nucleus;	GO:0005524:ATP binding;GO:0000287:magnesium ion binding;GO:0004672:protein kinase activity;GO:0004674:protein serine/threonine kinase activity;	K08828	-
ENSG00000188211	210.100099357312	0.556308957433048	-0.846042	0.29276126816551	-2.88987	0.00385402200561309	0.0390831516274964	11	17351800	17377341	+	NCR3LG1	natural killer cell cytotoxicity receptor 3 ligand 1 [Source:HGNC Symbol%3BAcc:HGNC:42400]	-	GO:0016021:integral component of membrane;GO:0005886:plasma membrane;	-	K16349	-
ENSG00000149256	206.178778886308	0.556180599799229	-0.846375	0.301384340652131	-2.80829	0.00498053322208974	0.0445509143267023	11	78652829	79441030	-	TENM4	teneurin transmembrane protein 4 [Source:HGNC Symbol%3BAcc:HGNC:29945]	GO:0060912:cardiac cell fate specification;GO:0060038:cardiac muscle cell proliferation;GO:0032289:central nervous system myelin formation;GO:0001702:gastrulation with mouth forming second;GO:0007157:heterophilic cell-cell adhesion via plasma membrane cell adhesion molecules;GO:0048666:neuron development;GO:2000543:positive regulation of gastrulation;GO:0031643:positive regulation of myelination;…	GO:0005737:cytoplasm;GO:0005887:integral component of plasma membrane;GO:0043005:neuron projection;GO:0005634:nucleus;GO:0005886:plasma membrane;	GO:0050839:cell adhesion molecule binding;GO:0046982:protein heterodimerization activity;GO:0042803:protein homodimerization activity;	K10408	;ko05014 Amyotrophic lateral sclerosis;ko05016 Huntington disease;ko05022 Pathways of neurodegeneration - multiple diseases;
ENSG00000004700	1090.05077326034	0.555945865564073	-0.846984	0.209541543191469	-4.04208	5.29791451854508e-05	0.00365641065368077	12	21468910	21501669	-	RECQL	RecQ like helicase [Source:HGNC Symbol%3BAcc:HGNC:9948]	GO:0032508:DNA duplex unwinding;GO:0006310:DNA recombination;GO:0006281:DNA repair;GO:0006268:DNA unwinding involved in DNA replication;GO:0000724:double-strand break repair via homologous recombination;	GO:0005694:chromosome;GO:0005737:cytoplasm;GO:0016020:membrane;GO:0005654:nucleoplasm;GO:0005634:nucleus;	GO:0043138:3'-5' DNA helicase activity;GO:0036310:annealing helicase activity;GO:0005524:ATP binding;GO:0003677:DNA binding;GO:0003678:DNA helicase activity;GO:0009378:four-way junction helicase activity;	K10899	-
ENSG00000134569	234.993466648705	0.555821376687463	-0.847307	0.231263174085215	-3.66382	0.00024848088613604	0.00872891188034233	11	46856717	46918642	-	LRP4	LDL receptor related protein 4 [Source:HGNC Symbol%3BAcc:HGNC:6696]	GO:0048813:dendrite morphogenesis;GO:0009953:dorsal/ventral pattern formation;GO:0042733:embryonic digit morphogenesis;GO:0006897:endocytosis;GO:0001942:hair follicle development;GO:0001822:kidney development;GO:0060173:limb development;GO:0050771:negative regulation of axonogenesis;GO:0090090:negative regulation of canonical Wnt signaling pathway;GO:0030279:negative regulation of ossification;GO…	GO:0009986:cell surface;GO:0030425:dendrite;GO:0016021:integral component of membrane;GO:0031594:neuromuscular junction;GO:0043025:neuronal cell body;GO:0005886:plasma membrane;GO:0044853:plasma membrane raft;GO:0014069:postsynaptic density;GO:0097060:synaptic membrane;	GO:0034185:apolipoprotein binding;GO:0005509:calcium ion binding;GO:0042803:protein homodimerization activity;GO:0030971:receptor tyrosine kinase binding;GO:0097110:scaffold protein binding;	K03068	;ko04150 mTOR signaling pathway;ko04310 Wnt signaling pathway;ko04928 Parathyroid hormone synthesis, secretion and action;ko05010 Alzheimer disease;ko05022 Pathways of neurodegeneration - multiple diseases;ko05200 Pathways in cancer;ko05224 Breast cancer;ko05225 Hepatocellular carcinoma;ko05226 Gastric cancer;
ENSG00000091436	919.065043305476	0.554510556010278	-0.850713	0.216536978869082	-3.92872	8.53991855459055e-05	0.00455192175822066	2	173075435	173268015	+	MAP3K20	mitogen-activated protein kinase kinase kinase 20 [Source:HGNC Symbol%3BAcc:HGNC:17797]	GO:0007049:cell cycle;GO:0008219:cell death;GO:0030154:cell differentiation;GO:0071480:cellular response to gamma radiation;GO:0007010:cytoskeleton organization;GO:0000077:DNA damage checkpoint;GO:0042733:embryonic digit morphogenesis;GO:0007254:JNK cascade;GO:0060173:limb development;GO:0038066:p38MAPK cascade;GO:0043065:positive regulation of apoptotic process;GO:0006468:protein phosphorylation…	GO:0005737:cytoplasm;GO:0005829:cytosol;GO:0005634:nucleus;	GO:0005524:ATP binding;GO:0004706:JUN kinase kinase kinase activity;GO:0000287:magnesium ion binding;GO:0004709:MAP kinase kinase kinase activity;GO:0003723:RNA binding;	K04424	;ko04010 MAPK signaling pathway;
ENSG00000091157	270.427371311699	0.554066405232743	-0.851869	0.221734381631229	-3.84185	0.000122112776089012	0.00583839518904815	18	56651343	57029811	+	WDR7	WD repeat domain 7 [Source:HGNC Symbol%3BAcc:HGNC:13490]	GO:0002244:hematopoietic progenitor cell differentiation;	GO:0008021:synaptic vesicle;	-	-	-
ENSG00000196743	948.480790162072	0.553584888248873	-0.853124	0.244029244215785	-3.49599	0.000472308310656294	0.0124103499216012	5	151212150	151270440	+	GM2A	GM2 ganglioside activator [Source:HGNC Symbol%3BAcc:HGNC:4367]	GO:0006689:ganglioside catabolic process;GO:0006687:glycosphingolipid metabolic process;GO:0007611:learning or memory;GO:0019915:lipid storage;GO:0006869:lipid transport;GO:0050885:neuromuscular process controlling balance;GO:0009313:oligosaccharide catabolic process;GO:0051345:positive regulation of hydrolase activity;	GO:0016324:apical plasma membrane;GO:0035578:azurophil granule lumen;GO:0016323:basolateral plasma membrane;GO:0009898:cytoplasmic side of plasma membrane;GO:0005829:cytosol;GO:0070062:extracellular exosome;GO:0005576:extracellular region;GO:0043231:intracellular membrane-bounded organelle;GO:0043202:lysosomal lumen;	GO:0032428:beta-N-acetylgalactosaminidase activity;GO:0005319:lipid transporter activity;GO:0016004:phospholipase activator activity;GO:0030290:sphingolipid activator protein activity;	K12383	;ko04142 Lysosome;
ENSG00000198729	289.170460580809	0.552626504860119	-0.855623	0.247253286530463	-3.46051	0.000539146190465516	0.0134025294689642	6	150143044	150250392	+	PPP1R14C	protein phosphatase 1 regulatory inhibitor subunit 14C [Source:HGNC Symbol%3BAcc:HGNC:14952]	GO:0042325:regulation of phosphorylation;	GO:0005737:cytoplasm;GO:0016020:membrane;	GO:0004865:protein serine/threonine phosphatase inhibitor activity;	K17556	-
ENSG00000203930	256.367413083309	0.552052468165605	-0.857123	0.189105166294813	-4.53252	5.82845112065499e-06	0.000980031135062942	X	140709562	140793215	+	LINC00632	long intergenic non-protein coding RNA 632 [Source:HGNC Symbol%3BAcc:HGNC:27865]	-	-	-	-	-
ENSG00000105968	4557.73357850121	0.55112781010045	-0.859541	0.203513494669111	-4.22351	2.40527285280009e-05	0.0022219079161823	7	44826791	44848087	-	H2AZ2	H2A.Z variant histone 2 [Source:HGNC Symbol%3BAcc:HGNC:20664]	GO:0006342:chromatin silencing;GO:0071392:cellular response to estradiol stimulus;GO:0045944:positive regulation of transcription from RNA polymerase II promoter;	GO:0000786:nucleosome;GO:0005634:nucleus;GO:0000791:euchromatin;GO:0000792:heterochromatin;	GO:0003677:DNA binding;GO:0046982:protein heterodimerization activity;GO:0031492:nucleosomal DNA binding;GO:0000978:RNA polymerase II core promoter proximal region sequence-specific DNA binding;GO:0000979:RNA polymerase II core promoter sequence-specific DNA binding;	K11251	;ko04217 Necroptosis;ko04613 Neutrophil extracellular trap formation;ko05034 Alcoholism;ko05322 Systemic lupus erythematosus;
ENSG00000240184	1069.98155919218	0.55091795196016	-0.860091	0.236305987431431	-3.63973	0.000272921246057213	0.00928242374374135	5	141475947	141512977	+	PCDHGC3	protocadherin gamma subfamily C%2C 3 [Source:HGNC Symbol%3BAcc:HGNC:8716]	GO:0016339:calcium-dependent cell-cell adhesion via plasma membrane cell adhesion molecules;GO:0007155:cell adhesion;GO:0007156:homophilic cell adhesion via plasma membrane adhesion molecules;GO:0050808:synapse organization;	GO:0005887:integral component of plasma membrane;GO:0016020:membrane;	GO:0005509:calcium ion binding;	K16497;K16495	-
ENSG00000170962	703.044394899724	0.550731759776146	-0.860578	0.246134028851987	-3.49638	0.000471615195014414	0.0124103499216012	11	103907189	104164379	-	PDGFD	platelet derived growth factor D [Source:HGNC Symbol%3BAcc:HGNC:30620]	GO:0071230:cellular response to amino acid stimulus;GO:0070301:cellular response to hydrogen peroxide;GO:0036120:cellular response to platelet-derived growth factor stimulus;GO:0071560:cellular response to transforming growth factor beta stimulus;GO:0048008:platelet-derived growth factor receptor signaling pathway;GO:0051781:positive regulation of cell division;GO:0030335:positive regulation of c…	GO:0005788:endoplasmic reticulum lumen;GO:0005576:extracellular region;GO:0005615:extracellular space;GO:0000139:Golgi membrane;	GO:0008083:growth factor activity;GO:0070851:growth factor receptor binding;GO:0005161:platelet-derived growth factor receptor binding;	K05450	;ko01521 EGFR tyrosine kinase inhibitor resistance;ko04010 MAPK signaling pathway;ko04014 Ras signaling pathway;ko04015 Rap1 signaling pathway;ko04020 Calcium signaling pathway;ko04072 Phospholipase D signaling pathway;ko04151 PI3K-Akt signaling pathway;ko04510 Focal adhesion;ko04540 Gap junction;ko04810 Regulation of actin cytoskeleton;ko05215 Prostate cancer;ko05218 Melanoma;ko05231 Choline met…
ENSG00000197102	9320.53934892351	0.550701824753092	-0.860657	0.236838115283883	-3.63395	0.000279120290260732	0.00940773681025194	14	101964573	102056443	+	DYNC1H1	dynein cytoplasmic 1 heavy chain 1 [Source:HGNC Symbol%3BAcc:HGNC:2961]	GO:0051301:cell division;GO:0031122:cytoplasmic microtubule organization;GO:0051293:establishment of spindle localization;GO:0007018:microtubule-based movement;GO:0072382:minus-end-directed vesicle transport along microtubule;GO:0000278:mitotic cell cycle;GO:0007052:mitotic spindle organization;GO:0007097:nuclear migration;GO:0033962:cytoplasmic mRNA processing body assembly;GO:0032388:positive r…	GO:1904115:axon cytoplasm;GO:0035578:azurophil granule lumen;GO:0005938:cell cortex;GO:0005813:centrosome;GO:0005868:cytoplasmic dynein complex;GO:0005881:cytoplasmic microtubule;GO:0005829:cytosol;GO:0030286:dynein complex;GO:0070062:extracellular exosome;GO:0005576:extracellular region;GO:0030175:filopodium;GO:0016020:membrane;GO:0005874:microtubule;GO:0030424:axon;GO:0005737:cytoplasm;GO:00021…	GO:0005524:ATP binding;GO:0008569:ATP-dependent microtubule motor activity, minus-end-directed;GO:0045505:dynein intermediate chain binding;GO:0051959:dynein light intermediate chain binding;GO:0003723:RNA binding;	K10413	;ko04145 Phagosome;ko04962 Vasopressin-regulated water reabsorption;ko05132 Salmonella infection;
ENSG00000173320	76.8349694487282	0.549174739547855	-0.864663	0.271474799549141	-3.18506	0.00144725283401038	0.0228019436449139	4	183797692	184023526	+	STOX2	storkhead box 2 [Source:HGNC Symbol%3BAcc:HGNC:25450]	GO:0009792:embryo development ending in birth or egg hatching;GO:0001893:maternal placenta development;GO:0006357:regulation of transcription from RNA polymerase II promoter;	-	-	-	-
ENSG00000081052	191.512574824574	0.548380045451546	-0.866752	0.268909358543187	-3.22321	0.00126761453597588	0.0212555351093673	2	227002714	227164453	-	COL4A4	collagen type IV alpha 4 chain [Source:HGNC Symbol%3BAcc:HGNC:2206]	GO:0030198:extracellular matrix organization;GO:0032836:glomerular basement membrane development;	GO:0005604:basement membrane;GO:0005587:collagen type IV trimer;GO:0005788:endoplasmic reticulum lumen;GO:0031012:extracellular matrix;GO:0005576:extracellular region;GO:0005615:extracellular space;	GO:0005201:extracellular matrix structural constituent;	K06237	;ko04151 PI3K-Akt signaling pathway;ko04510 Focal adhesion;ko04512 ECM-receptor interaction;ko04926 Relaxin signaling pathway;ko04933 AGE-RAGE signaling pathway in diabetic complications;ko04974 Protein digestion and absorption;ko05146 Amoebiasis;ko05165 Human papillomavirus infection;ko05200 Pathways in cancer;ko05222 Small cell lung cancer;
ENSG00000154175	1076.76356385256	0.54834435705602	-0.866846	0.244931630770191	-3.53913	0.000401441702796795	0.0113304707180159	3	100749156	100993515	-	ABI3BP	ABI family member 3 binding protein [Source:HGNC Symbol%3BAcc:HGNC:17265]	-	GO:0005576:extracellular region;GO:0005615:extracellular space;	-	K08464;K09131	-
[truncated: 132 more rows]

## Sheet: shNCDN versus shCtrl up
gene_id	baseMean	foldchange	log2FoldChange	lfcSE	stat	pvalue	padj	Chr	Start	End	Strand	GeneSymbol	Description	GO_BP	GO_CC	GO_MF	KO	Pathway
[truncated: 625 more rows]
