# Supplementary material for: Neurochondrin promotes U5 snRNP maturation by regulating AAR2 release from PRPF8
Source: Nucleic Acids Res. 2026 Jul 7;54(13):gkag685. doi: 10.1093/nar/gkag685 (PMC13338715; doi:10.1093/nar/gkag685)
Supplement: gkag685_Supplemental_Files [file gkag685_supplemental_files.zip › Supplementary Data Sheet S4. Enrichment terms.xlsx]

## Sheet: Figure 1 GO-BP
Category	Term	Count	%	PValue	Genes	List Total	Pop Hits	Pop Total	Fold Enrichment	Bonferroni	Benjamini	FDR
GOTERM_BP_DIRECT	GO:0006412~translation	53	5.53814	2.60272e-24	O00425, P23396, P62917, P62280, P18124, P39019, Q04637, Q9HBH1, P39023, P30050, P62910, P15170, P83731, P62913, O43324, P46782, P46781, P36578, Q8NE71, P62244, P84098, Q05639, P68104, P83881, P62241, P62888, P62847, P46776, P60866, P46779, P49406, P62249, P18621, Q02878, P50914, P12081, P63220, P61247, P62857, P62979, P62851, P26373, P62829, P14868, P42677, P15880, P61254, P62263, P62701, Q13155,…	938	202	19734	5.51997	8.95074e-21	2.98271e-21	2.92979e-21
GOTERM_BP_DIRECT	GO:0051301~cell division	38	3.97074	3.96936e-05	O15182, Q6P1J9, P23396, Q13257, Q9UBB4, Q9Y265, Q9Y266, P68363, P33992, O75122, Q9P258, P52732, Q96EE3, Q9BTE3, Q00610, Q8N3U4, Q15003, Q00839, Q96EA4, P07437, Q96CS2, P62826, Q08J23, Q66LE6, O43805, O00311, P11234, Q99459, Q9NWV8, Q9UQE7, P27816, Q9NTJ3, P30260, Q86XL3, Q8N0X7, P06493, P08754, Q96GD4	938	385	19734	2.07652	0.127601	0.00349914	0.00343706
GOTERM_BP_DIRECT	GO:0000398~mRNA splicing, via spliceosome	35	3.65726	1.14584e-10	Q13435, P52597, Q15459, P98175, O75643, P52272, P55769, Q9Y5S9, P17844, Q9NX24, Q8WWY3, Q96PK6, P09234, P62316, Q96A72, P09651, Q9Y4Z0, Q00839, O94906, P08621, P07910, P38919, O43143, Q15029, Q9UMS4, P31943, Q01081, Q15427, P38159, Q99459, P22626, Q9Y3B4, P11142, Q6P2Q9, P61978	938	202	19734	3.64526	3.94054e-07	4.92424e-08	4.83687e-08
GOTERM_BP_DIRECT	GO:0006457~protein folding	34	3.55277	3.35826e-12	P50990, Q9UL15, P50991, P07900, Q9Y266, P62937, Q96KC8, P13667, P30101, O75190, Q9UBS4, P78371, Q92598, Q9Y230, P48643, P27824, P07237, P49792, Q92945, P49257, Q14318, O95801, Q12931, P14625, O75695, Q9NQP4, Q99832, Q9H1X3, P11142, P49368, P08238, P10809, Q99615, Q6ZRP7	938	169	19734	4.23257	1.15492e-08	1.64939e-09	1.62012e-09
GOTERM_BP_DIRECT	GO:0006886~intracellular protein transport	33	3.44828	5.1364e-06	P53621, Q14247, Q86Y82, Q9BVV7, P18085, Q8WVM8, O00186, Q9Y5M8, Q9NRW7, P51148, P38646, Q9NS69, P84085, P20339, P08240, Q00610, Q15363, P49755, O14662, Q9BVK6, Q9UHQ4, P61106, Q13445, P51572, Q5HYI8, P06748, O15397, Q9Y3D7, Q7Z7H5, Q9UMZ2, O15400, P60602, P62820	938	283	19734	2.45324	0.017509	0.00067919	0.000667139
GOTERM_BP_DIRECT	GO:0006325~chromatin organization	32	3.34378	3.02552e-08	O15294, Q9NWV8, P62805, Q15208, O94776, P68431, O14929, Q13263, Q00839, P16401	938	214	19734	3.14593	0.000104042	8.00133e-06	7.85937e-06
GOTERM_BP_DIRECT	GO:0006397~mRNA processing	32	3.34378	4.61511e-07	Q13435, Q15459, Q9Y2W6, Q9NYF8, P55265, O75643, O00422, Q9Y5S9, Q9P2N5, Q8N163, Q92797, Q92499, P26599, Q14498, P23246, Q13148, P07910, O43143, Q92945, Q01081, Q08J23, Q15427, Q07666, P14866, P22626, P11142, O95905, Q6P2Q9, Q7L8L6, Q15233, Q9Y2W1, Q9ULX6	938	241	19734	2.79348	0.00158588	9.33338e-05	9.16778e-05
GOTERM_BP_DIRECT	GO:0006334~nucleosome assembly	30	3.1348	5.16334e-10	P06748, P62805, P68431, O14929, Q09028, Q9Y5B9, P16401, P16104	938	161	19734	3.92019	1.77567e-06	1.77516e-07	1.74366e-07
GOTERM_BP_DIRECT	GO:0050821~protein stabilization	29	3.0303	1.01266e-05	P50990, Q9UL15, P50991, P07900, Q86Y82, Q9Y265, P0DMV9, P49069, P29590, Q99623, Q02413, P78371, Q9Y230, P48643, P62913, Q14254, Q969V5, Q5HYI8, P04406, P62829, Q9Y4R8, P16401, O00258, Q99832, P35232, P49368, P08238, P10809, P21333	938	239	19734	2.55277	0.0342262	0.00120053	0.00117923
GOTERM_BP_DIRECT	GO:0045109~intermediate filament organization	27	2.82132	2.76219e-16	P04259, P08779, P78386, Q14525, P15924, Q6KB66, P13647, Q3SY84, P13645, O76013, O75190, P07196, Q7Z794, P04264, Q6A163, Q8N1N4, Q15149, P35527, P35908, O76009, P08727, Q04695, P08670, P02538, P78385, P02533, Q9NSB4	938	75	19734	7.57382	7.63611e-13	2.3741e-13	2.33198e-13
GOTERM_BP_DIRECT	GO:0008380~RNA splicing	26	2.71682	1.0596e-05	Q13435, Q9NYF8, O00422, Q9Y5S9, Q8N163, P62316, Q96A72, Q9Y4Z0, P26599, Q14498, O94906, P23246, Q13148, P07910, P38919, O43143, Q92945, Q01081, Q15427, P11142, O95905, Q9Y6Y0, Q6P2Q9, Q15233, Q9Y2W1, Q9ULX6	938	201	19734	2.72138	0.0357838	0.0012143	0.00119275
GOTERM_BP_DIRECT	GO:0032200~telomere organization	24	2.50784	4.06639e-27	P62805, P68431	938	27	19734	18.7008	1.39843e-23	6.99012e-24	6.8661e-24
GOTERM_BP_DIRECT	GO:1902600~proton transmembrane transport	23	2.40334	6.51472e-07	Q9H936, O75947, Q7KZN9, O95202, P48047, Q9H3K2, P36542, P53985, Q9UDW1, P13073, P25705, P24539, Q00325, P56385, P00403, P05141, Q9UJS0, P05023, P24311, Q9UI12, P06576, P0C7P4	938	139	19734	3.48117	0.0022379	0.000124431	0.000122223
GOTERM_BP_DIRECT	GO:0001649~osteoblast differentiation	22	2.29885	8.24619e-07	Q7KZF4, P07910, P02452, P22087, P55265, O75643, Q9NR30, P62070, P35222, P38159, P35998, Q08211, Q9HBH5, P35232, P41252, Q00610, P49327, Q9BQG0, Q9UHQ4, Q13485, Q00839, P06576	938	130	19734	3.56034	0.00283185	0.000141752	0.000139237
GOTERM_BP_DIRECT	GO:0006888~endoplasmic reticulum to Golgi vesicle-mediated transport	21	2.19436	3.68568e-06	P53621, Q13445, P51572, O15260, P49257, Q9H5V9, P18085, Q8WVM8, O95292, Q9P0L0, O75396, P51809, Q9UBV8, Q15363, Q7Z7H5, P49755, Q9BVK6, Q9UHQ4, P62820, P07237, Q9Y282	938	131	19734	3.37256	0.0125951	0.000527973	0.000518606
GOTERM_BP_DIRECT	GO:0042274~ribosomal small subunit biogenesis	19	1.98537	1.18244e-08	P06748, P22087, P46782, P46781, P62280, Q9BRS2, P55769, P39019, P42677, P62244, Q15061, P62263, P62241, P62701, P61247, P62857, P62847, P62851, P62249	938	76	19734	5.25959	4.06633e-05	3.38769e-06	3.32758e-06
GOTERM_BP_DIRECT	GO:0006364~rRNA processing	19	1.98537	3.13946e-05	P38919, P22087, Q9NR30, P18124, P39019, O60832, P42677, P50914, P61254, Q92841, Q92499, Q5JTH9, P62857, P62847, P62913, P62851, Q99848, P62249, Q9UQ80	938	127	19734	3.14747	0.102343	0.00284039	0.00278999
GOTERM_BP_DIRECT	GO:0031424~keratinization	18	1.88088	1.11679e-07	Q8N1N4, P04259, P31944, P08779, P35908, P78386, Q86YZ3, P31947, Q04695, Q6KB66, P13647, Q3SY84, Q08188, P02538, Q7Z794, P78385, P04264, Q9NSB4	938	78	19734	4.85501	0.000383991	2.55969e-05	2.51427e-05
GOTERM_BP_DIRECT	GO:0030855~epithelial cell differentiation	17	1.77638	1.43145e-05	P35527, P08779, O76009, P08727, Q14525, Q04695, P37802, O76013, P13645, P50416, P12004, P00558, O14773, P06493, P02533, Q6A163, P21796	938	98	19734	3.64951	0.0480359	0.00140609	0.00138114
GOTERM_BP_DIRECT	GO:0008544~epidermis development	16	1.67189	6.34333e-06	P31944, P35527, P35908, P78386, O15120, P15924, P13647, P16615, P51648, P13645, Q01469, Q9NZT1, P78385, P02533, P98194, Q14254	938	82	19734	4.10505	0.0215786	0.000807718	0.000793387
GOTERM_BP_DIRECT	GO:0006606~protein import into nucleus	16	1.67189	0.000158973	Q14974, P62826, O15397, P55265, P52294, Q8N1F7, P29590, P35658, O95373, Q99623, P11142, P52948, P52292, Q9BW27, P02545, Q96HA1	938	107	19734	3.14593	0.421173	0.0113865	0.0111844
GOTERM_BP_DIRECT	GO:0051028~mRNA transport	15	1.5674	2.51236e-05	P49792, O00425, O15182, Q92945, Q9NYF8, Q8TEM1, Q9BTX1, Q08211, Q9Y5S9, Q96EE3, P22626, P42704, P52948, P09651, Q96HA1	938	81	19734	3.896	0.0827736	0.00233445	0.00229303
GOTERM_BP_DIRECT	GO:0061644~protein localization to CENP-A containing chromatin	14	1.4629	3.94711e-14	P62805	938	18	19734	16.3632	1.35923e-10	2.71403e-11	2.66588e-11
GOTERM_BP_DIRECT	GO:0045653~negative regulation of megakaryocyte differentiation	14	1.4629	3.26948e-13	P62805	938	20	19734	14.7269	1.12442e-09	1.87341e-10	1.84017e-10
GOTERM_BP_DIRECT	GO:0000381~regulation of alternative mRNA splicing, via spliceosome	14	1.4629	7.92034e-06	Q15459, Q92945, Q9Y2W6, Q07666, P14866, O00422, P38159, Q9Y5S9, P17844, Q92841, P09651, P26599, Q9Y2W1, Q00839	938	64	19734	4.60215	0.0268706	0.000972505	0.00095525
GOTERM_BP_DIRECT	GO:0042776~proton motive force-driven mitochondrial ATP synthesis	14	1.4629	1.34071e-05	O75947, P28331, P48047, O95139, P36542, O95299, P21912, P25705, P24539, Q9NX14, P31040, Q9UJZ1, P56385, P06576	938	67	19734	4.39608	0.0450605	0.00135569	0.00133164
GOTERM_BP_DIRECT	GO:0006417~regulation of translation	14	1.4629	0.000663077	Q8IW41, Q92616, P23396, Q13428, Q9NYF8, P04406, Q96KC8, P46781, Q8NC51, Q9Y5S9, P61221, P62263, Q14671, Q9UQ80	938	97	19734	3.03647	0.897826	0.0412921	0.0405595
GOTERM_BP_DIRECT	GO:0061077~chaperone-mediated protein folding	13	1.35841	8.24122e-07	P50990, P50991, Q12931, P13667, Q9NQP4, Q99832, Q9H3U1, O75190, P78371, P49368, P48643, P04792, P08238	938	45	19734	6.07775	0.00283015	0.000141752	0.000139237
GOTERM_BP_DIRECT	GO:0034644~cellular response to UV	13	1.35841	1.19798e-05	Q13620, Q16611, P06748, Q96KB5, P25490, P28340, Q96K76, P12004, P61254, Q16531, Q9Y230, Q96GD4, P09874	938	57	19734	4.79823	0.0403616	0.00128708	0.00126424
GOTERM_BP_DIRECT	GO:0007007~inner mitochondrial membrane organization	12	1.25392	2.95694e-10	Q9Y512, O60313, O95202, P17152, Q5TGZ0, Q9H3K2, Q9NVH1, O75431, Q16891, P38646, Q6UXV4, Q9NX63	938	20	19734	12.623	1.01689e-06	1.12955e-07	1.10951e-07
GOTERM_BP_DIRECT	GO:0048026~positive regulation of mRNA splicing, via spliceosome	12	1.25392	1.28481e-06	P19338, P54105, P11142, Q9UMS4, P52948, Q15427, P30041, O14744, P38159, Q9BQA1, Q9Y2W1, P08621	938	39	19734	6.47335	0.00440873	0.000210342	0.00020661
GOTERM_BP_DIRECT	GO:0021762~substantia nigra development	12	1.25392	1.17033e-05	P11021, P24539, P60709, Q9HAV0, P00338, O43761, P09543, P11413, P12277, P27348, P62258, P60953	938	48	19734	5.25959	0.0394487	0.00128708	0.00126424
GOTERM_BP_DIRECT	GO:0006413~translational initiation	12	1.25392	4.57268e-05	Q04637, P23396, P61221, P46782, P23588, Q14152, O00571, Q14240, Q9Y262, P61247, Q8NE71, O00303	938	55	19734	4.59019	0.145516	0.00383436	0.00376632
GOTERM_BP_DIRECT	GO:0032212~positive regulation of telomere maintenance via telomerase	11	1.14943	3.44383e-06	P50990, O60832, Q99832, Q8IW41, P50991, P78371, P49368, P48643, P09651, P35222, Q96GD4	938	35	19734	6.61206	0.0117735	0.000514778	0.000505644
GOTERM_BP_DIRECT	GO:0045333~cellular respiration	11	1.14943	1.28103e-05	Q9UDW1, Q6KCM7, P13073, O14949, P28331, P00403, Q9UJS0, O00483, P22695, P24311	938	40	19734	5.78555	0.0430986	0.0013346	0.00131092
GOTERM_BP_DIRECT	GO:0040029~epigenetic regulation of gene expression	11	1.14943	4.75567e-05	P35232, P68431	938	46	19734	5.03092	0.150877	0.00389285	0.00382378
GOTERM_BP_DIRECT	GO:0006913~nucleocytoplasmic transport	11	1.14943	7.00106e-05	Q96EE3, P49792, P06748, P52948, Q8TEM1, Q9BTX1, Q9BW27, Q8N1F7, P35658, P43487, Q96HA1	938	48	19734	4.8213	0.213981	0.00547037	0.00537331
GOTERM_BP_DIRECT	GO:1904874~positive regulation of telomerase RNA localization to Cajal body	10	1.04493	4.56624e-09	P50990, O60832, Q99832, P50991, Q9NX24, Q9Y265, P78371, Q9Y230, P49368, P48643	938	15	19734	14.0256	1.57032e-05	1.42716e-06	1.40184e-06
GOTERM_BP_DIRECT	GO:0042307~positive regulation of protein import into nucleus	10	1.04493	0.000127745	Q13148, P07900, P62826, O95071, Q7Z434, P14923, P06493, Q13263, P21333, P49768	938	42	19734	5.00914	0.355541	0.00954757	0.00937816
GOTERM_BP_DIRECT	GO:0006096~glycolytic process	10	1.04493	0.000437022	P06733, P14618, P00338, P04406, P00558, Q9BRR6, P60174, P04075, O60825, P19367	938	49	19734	4.29355	0.777593	0.0283487	0.0278457
GOTERM_BP_DIRECT	GO:0045040~protein insertion into mitochondrial outer membrane	9	0.940439	5.83534e-08	Q9NS69, Q9Y512, Q9NZJ7, P07900, O96008, O94826, Q8N4H5, O75431, Q9Y6C9	938	14	19734	13.5247	0.000200657	1.43299e-05	1.40757e-05
GOTERM_BP_DIRECT	GO:0042407~cristae formation	9	0.940439	2.29653e-07	Q9Y512, O60313, O95202, Q5TGZ0, Q9Y4W6, Q9NVH1, Q16891, Q6UXV4, Q9NX63	938	16	19734	11.8341	0.000789463	4.93466e-05	4.8471e-05
GOTERM_BP_DIRECT	GO:0042026~protein refolding	9	0.940439	4.4112e-05	P11142, P11021, P07900, P0DMV9, O60884, Q0VDF9, P04792, P10809, P38646	938	29	19734	6.52915	0.140758	0.00379142	0.00372415
GOTERM_BP_DIRECT	GO:0051085~chaperone cofactor-dependent protein refolding	9	0.940439	0.000187777	P11142, P11021, P0DMV9, Q0VDF9, Q92598, Q9NXW2, P10809, P38646, Q99615	938	35	19734	5.40987	0.475771	0.0129116	0.0126825
GOTERM_BP_DIRECT	GO:0032435~negative regulation of proteasomal ubiquitin-dependent protein catabolic process	9	0.940439	0.000592361	O15294, Q9UL15, Q96KB5, P49069, Q8N163, Q04323, P62913, Q92922, P08238	938	41	19734	4.61818	0.869676	0.0377137	0.0370445
GOTERM_BP_DIRECT	GO:0015986~proton motive force-driven ATP synthesis	8	0.835946	0.000158126	O75947, P25705, P24539, P48047, P56385, P36542, Q96IX5, P06576	938	26	19734	6.47335	0.419485	0.0113865	0.0111844
GOTERM_BP_DIRECT	GO:1904851~positive regulation of establishment of protein localization to telomere	7	0.731452	2.00952e-06	P50990, O60832, Q99832, P50991, P78371, P49368, P48643	938	10	19734	14.7269	0.00688693	0.000314033	0.000308461
GOTERM_BP_DIRECT	GO:1904871~positive regulation of protein localization to Cajal body	7	0.731452	4.24272e-06	P50990, O60832, Q99832, P50991, P78371, P49368, P48643	938	11	19734	13.3881	0.0144848	0.000583459	0.000573107
GOTERM_BP_DIRECT	GO:0006839~mitochondrial transport	7	0.731452	2.43804e-05	P07900, Q6NUK1, P16260, Q9UJS0, O75431, Q9Y5Y0, P49768	938	14	19734	10.5192	0.0804265	0.00232833	0.00228702
GOTERM_BP_DIRECT	GO:0006754~ATP biosynthetic process	7	0.731452	5.98981e-05	P25705, P48047, Q9UJS0, P04075, P36542, Q96LL9, P06576	938	16	19734	9.20429	0.186164	0.00478906	0.00470409
GOTERM_BP_DIRECT	GO:0006414~translational elongation	7	0.731452	0.000179514	P26641, Q05639, P13639, P49411, P68104, P63241, P24534	938	19	19734	7.75098	0.460658	0.0125953	0.0123718
GOTERM_BP_DIRECT	GO:0006418~tRNA aminoacylation for protein translation	7	0.731452	0.000246194	Q5T160, P54136, P41252, P07814, P12081, P41250, P56192	938	20	19734	7.36343	0.5712	0.0165964	0.0163019
GOTERM_BP_DIRECT	GO:0022904~respiratory electron transport chain	7	0.731452	0.00043683	P21912, O43819, Q15149, P13804, P31040, P04062, Q9BQG0	938	22	19734	6.69403	0.777446	0.0283487	0.0278457
GOTERM_BP_DIRECT	GO:0071353~cellular response to interleukin-4	7	0.731452	0.000726445	P11021, P39023, P49327, P68363, P29590, P08238, P12268	938	24	19734	6.13619	0.917845	0.0438161	0.0430387
GOTERM_BP_DIRECT	GO:0075522~IRES-dependent viral translational initiation	6	0.626959	8.67945e-05	O43583, O75534, Q14152, P26599, Q15366, O00303	938	11	19734	11.4755	0.258069	0.0066311	0.00651345
GOTERM_BP_DIRECT	GO:0006892~post-Golgi vesicle-mediated transport	6	0.626959	0.000672588	O14828, P50570, O43795, Q8WVM8, O15126, O75695	938	16	19734	7.88939	0.901116	0.0412921	0.0405595

## Sheet: Figure 7 GO-BP
Category	Term	Count	List Total	Pop Hits	Pop Total	P-Value	Benjamini	Fold Enrichment	Bonferroni	FDR	Fisher Exact	User Ids
GOTERM_BP_DIRECT	defense response to virus	39	975	256	19512	1.67e-09	7.6e-06	3.05	7.6e-06	7.53e-06	4.87e-10	IFITM3,RTP4,IFITM2,NLRC5,IFI6,ZC3HAV1,IFIT1,IFIT3,IFIT2,OASL,HERC5,DHX58,CASP1,PMAIP1,MICA,GBP3,GBP5,MLKL,APOBEC3G,RSAD2,IFNB1,ELMOD2,ISG15,ISG20,VAMP8,DNAJC3,BST2,NT5C3A,CXCL10,MOV10,MAVS,STING1,IRF1,IFIT1B,BCL2,TBKBP1,CARD16,SERINC3,SHFL
GOTERM_BP_DIRECT	negative regulation of viral genome replication	15	975	46	19512	2.92e-08	6.62e-05	6.53	0.000132	6.56e-05	3.24e-09	IFITM3,IFITM2,APOBEC3G,RSAD2,IFNB1,ISG15,ZC3HAV1,IFIT1,OASL,BST2,ISG20,MAVS,CCL5,SHFL,LTF
GOTERM_BP_DIRECT	positive regulation of cell migration	40	975	300	19512	4.43e-08	6.7e-05	2.67	0.000201	6.65e-05	1.5e-08	SEMA5A,IGSF8,NOTCH1,ROCK2,ITGB3,PDGFA,FGF1,THBS1,EGFR,CX3CL1,SYNE2,CXCL16,MYLK,CASP8,DDRGK1,MDK,CCL5,MGAT5,PDGFD,AKT3,HAS2,CPNE3,JAK2,EPHA4,FZD4,MCAM,NTRK3,INSR,VEGFC,CXCL10,FER,CLDN4,P2RX4,DAAM2,IL1B,ADAM9,CDH13,ITGA6,ITGA5,CCL26
GOTERM_BP_DIRECT	platelet-derived growth factor receptor signaling pathway	12	975	34	19512	4.5e-07	0.00051	7.06	0.00204	0.000506	4.48e-08	CSRNP1,FER,SGPL1,PDGFD,ITGB3,RAPGEF1,PDGFA,PTPRJ,PTPN11,IQGAP1,JAK2,PDGFRL
GOTERM_BP_DIRECT	innate immune response	60	975	621	19512	1.61e-06	0.00146	1.93	0.00728	0.00145	7.82e-07	IFITM3,IFITM2,NCF2,HMGB3,UBE2L6,IFI35,PRDM1,IFIT1,IFIT3,OASL,IFIT2,HERC5,DHX58,CASP4,TMED1,JAK2,B2M,TRIM21,CD177,GBP5,RSAD2,HLA-B,ARID5A,HLA-E,IRF1,SERPING1,CFB,TMEM106A,LTF,CFH,UBA7,C1S,C1R,DHX9,NLRC5,IFI6,LY96,NOD1,ZC3HAV1,NOD2,C3,C5,G3BP2,RNF39,TNFRSF14,APOL1,GBP4,GBP3,APOBEC3G,IFNB1,ISG15,NMI,BST2,ISG20,MAVS,VNN1,STING1,TBKBP1,SERINC3,SHFL
GOTERM_BP_DIRECT	cellular response to mechanical stimulus	16	975	78	19512	6.09e-06	0.0046	4.11	0.0272	0.00457	1.24e-06	PTGER4,ITGB3,PDE2A,SCX,PTPN11,BMP6,CASP8,IL1B,IRF1,CASP1,DAG1,ANKRD1,FAS,SOX9,CARD16,LTBR
GOTERM_BP_DIRECT	positive regulation of inflammatory response	20	975	125	19512	1.39e-05	0.00898	3.2	0.0609	0.00891	3.79e-06	PTGER4,IL15,DHX9,PDE2A,WNT5A,LPL,IFI35,NMI,ETS1,CX3CL1,NFKBIA,GPRC5B,MDK,IL1B,CASP4,NFKBIZ,CASP1,CD47,CARD16,LDLR
GOTERM_BP_DIRECT	positive regulation of cell population proliferation	51	975	542	19512	2.22e-05	0.0126	1.88	0.096	0.0125	1.1e-05	BCAR3,ITGB3,TNC,KIF14,SCX,ADM,FGF1,CX3CL1,CDC20,SOX9,JAK2,NKX3-1,EPHA4,SMARCC1,IL15,FLT3LG,LIFR,EMP2,IL1B,CD47,DDR2,HDAC4,SHC4,NOTCH2,NOTCH1,PDGFA,PTN,NOD2,THBS1,EGFR,PLAC8,SERTAD1,DDRGK1,PDGFD,HAS2,STX3,IL12RB1,ARNT2,NTRK3,INSR,VEGFC,HIPK1,BMP6,CXCL10,FER,BAMBI,PRC1,IL7,MAB21L1,BCL2,LGMN
GOTERM_BP_DIRECT	positive regulation of neuron projection development	19	975	122	19512	3.49e-05	0.0176	3.12	0.146	0.0174	9.83e-06	WASHC5,TMEM30A,NEGR1,KIDINS220,NTRK3,WNT5A,ATP1B2,PTN,CX3CL1,ARHGAP35,EHD1,MDK,DPYSL3,RAPGEF1,ANKRD1,ITGA6,SERPINI1,ARSB,DDR2
GOTERM_BP_DIRECT	symbiont entry into host cell	18	975	112	19512	3.95e-05	0.0179	3.22	0.164	0.0178	1.07e-05	GBP5,SELPLG,TFRC,ITGB3,INSR,SLC7A1,EGFR,VAMP8,EFNB3,CTSL,DAG1,TNFRSF14,ITGA5,NECTIN4,LDLR,MYH10,NECTIN2,NECTIN1
GOTERM_BP_DIRECT	cellular response to tumor necrosis factor	17	975	107	19512	7.94e-05	0.0327	3.18	0.302	0.0325	2.18e-05	BRCA1,NR1D1,FOS,ADAMTS12,NPNT,PRPF8,THBS1,IL18BP,NFKBIA,CRHBP,CCL5,ANKRD1,HAS2,CD58,ADAMTS7,GBP3,NKX3-1
GOTERM_BP_DIRECT	immune system process	75	975	953	19512	0.000103	0.0389	1.57	0.373	0.0386	6.16e-05	IFITM3,IFITM2,CD83,HMGB3,PTPRJ,IFI35,PRDM1,IFIT1,ETS1,IFIT3,TNFSF13B,OASL,IFIT2,ADGRE1,HERC5,IL4I1,ALCAM,ADGRE5,DHX58,CASP4,TMED1,LGALS9,JAK2,B2M,CD177,GBP5,IL4R,RSAD2,BTN3A1,HLA-B,ARID5A,BTN3A3,BTN3A2,HLA-F,HLA-E,IRF1,CFB,TMEM106A,IDO1,LTF,MIR155HG,CD274,CFH,C1S,C1R,DHX9,NLRC5,IFI6,LY96,NOD1,TAPBPL,ZC3HAV1,NOD2,C3,C5,G3BP2,TNFRSF14,KCNN4,GBP4,MICA,MICB,GBP3,APOBEC3G,ISG15,NMI,BST2,NFKBIA,ISG20,M…
GOTERM_BP_DIRECT	cell division	41	975	433	19512	0.000139	0.0461	1.89	0.467	0.0458	6.84e-05	CDCA2,TNKS,CCNF,NCAPG2,CLTC,KIF14,BUB1B,KLHL13,SMC4,SEPTIN11,SMC2,CDC20,E4F1,FAM83D,DYNC1H1,HELLS,CENPV,USP9X,PLK1,SEPTIN3,KNL1,SMC1A,CABLES2,PARD3B,CIT,ASPM,SGO2,CENPE,ANLN,STAG1,CENPF,SNX18,CCNE2,CCNE1,PRC1,INCENP,CHMP3,TACC1,NCAPD2,CDK14,ANAPC1
GOTERM_BP_DIRECT	cell migration	32	975	306	19512	0.000153	0.0461	2.09	0.499	0.0458	6.74e-05	ITGB3,LAMC1,PTPRK,PRICKLE1,IQGAP1,ADAMTS12,THBS1,ARHGAP35,PTPRF,C5,CDH4,MDK,WWC3,IL12A,IGFBP6,FAM83D,USP9X,WNT5A,SHROOM2,RRAS2,GFRA1,CDC42BPA,CEACAM1,BAMBI,PEAK1,PALLD,CDH11,BCL2,ADAM9,CDH13,CD47,LRP12
GOTERM_BP_DIRECT	axon guidance	24	975	198	19512	0.000146	0.0461	2.43	0.485	0.0458	5.47e-05	SEMA5A,NOTCH2,EPHA4,NOTCH1,SEMA6A,WNT5A,PTPRJ,LAMC1,NTN1,GLI3,ARHGAP35,NELL2,ENAH,CDH4,ABLIM1,ALCAM,EFNB3,OPHN1,PALLD,KIF5C,DAG1,SLIT2,MYH10,NECTIN1

## Sheet: Figure 7 KEGG
Category	Term	Count	List Total	Pop Hits	Pop Total	P-Value	Benjamini	Fold Enrichment	Bonferroni	FDR	Fisher Exact	User Ids
KEGG_PATHWAY	Pathways in cancer	56	528	533	9496	4.87e-06	0.000537	1.89	0.00161	0.000472	2.39e-06	LAMC1,FGF1,ETS1,GLI3,BBC3,RASSF1,CASP8,FRAT2,AKT3,HEY2,IL12A,JAK2,IL13RA1,APPL1,NKX3-1,IL4R,IL15,GSTO1,WNT5A,FLT3LG,FOS,MSH6,PAX8,CCNE2,CCNE1,COL4A4,ITGA6,PLCB1,BIRC3,PTGER4,NOTCH2,NOTCH1,ROCK2,MAX,PDGFA,EGFR,RASGRP3,LRP6,PMAIP1,IL12RB1,ARNT2,LAMB3,FZD4,TXNRD1,VEGFC,GNG12,GNG11,NFKB2,NFKBIA,MAPK10,LPAR6,IL7,GNAQ,BCL2,FAS,KRAS
KEGG_PATHWAY	Herpes simplex virus 1 infection	29	528	183	9496	8.64e-07	0.000286	2.85	0.000286	0.000251	2.67e-07	ITGB3,TAPBPL,ZC3HAV1,C3,C5,CASP8,CCL5,AKT3,IL12A,TNFRSF14,JAK2,B2M,IFNB1,HLA-B,PTPN11,PILRB,HLA-F,HLA-E,BST2,NFKBIA,MAVS,STING1,IL1B,BCL2,FAS,ITGA5,NECTIN2,BIRC3,NECTIN1
KEGG_PATHWAY	Human cytomegalovirus infection	28	528	227	9496	0.000141	0.00566	2.22	0.0456	0.00497	5.79e-05	PTGER4,ROCK2,ITGB3,ITPR1,ITPR2,ITPR3,TAPBPL,EGFR,CX3CL1,CASP8,CCL5,AKT3,B2M,MAP2K6,IFNB1,HLA-B,NFATC3,GNG12,HLA-F,GNG11,HLA-E,NFKBIA,STING1,GNAQ,IL1B,FAS,KRAS,PLCB1
KEGG_PATHWAY	Salmonella infection	28	528	251	9496	0.000716	0.0158	2.01	0.211	0.0139	0.000326	ROCK2,LY96,NOD1,CASP8,KIF5C,CASP4,AKT3,CASP1,TNFSF10,FLNA,RILP,MAP2K6,MAP2K3,ACTR2,DYNC1H1,MLKL,FOS,MAPK10,NFKBIA,SNX18,IL1B,VPS41,BCL2,PLEKHM1,EXOC4,RAB9A,TAB3,BIRC3
KEGG_PATHWAY	Lipid and atherosclerosis	27	528	216	9496	0.000154	0.00566	2.25	0.0496	0.00497	6.22e-05	ROCK2,NCF2,ITPR1,LY96,CXCL2,CASP8,CCL5,AKT3,CASP1,TNFSF10,IL12A,JAK2,LDLR,MAP2K6,CYP2J2,MAP2K3,IFNB1,NFATC3,FOS,MAPK10,NFKBIA,CYP2C8,IL1B,BCL2,FAS,KRAS,PLCB1
KEGG_PATHWAY	Human immunodeficiency virus 1 infection	26	528	214	9496	0.000327	0.00983	2.19	0.102	0.00864	0.000136	ITPR1,ITPR2,ITPR3,TAPBPL,CASP8,AKT3,B2M,MAP2K6,MAP2K3,APOBEC3G,IFNB1,HLA-B,NFATC3,FOS,GNG12,HLA-F,GNG11,HLA-E,MAPK10,BST2,NFKBIA,STING1,GNAQ,BCL2,FAS,KRAS
KEGG_PATHWAY	Shigellosis	26	528	253	9496	0.00356	0.0515	1.85	0.693	0.0453	0.00177	ROCK2,ITPR1,ITPR2,NOD1,ITPR3,FOXO3,SEPTIN11,EGFR,C3,CCL5,CASP4,AKT3,CASP1,PLCE1,ACTR2,IFNB1,SEPTIN3,MAPK10,NFKBIA,STING1,IL1B,BCL2,TAB3,TLN2,ITGA5,PLCB1
KEGG_PATHWAY	NOD-like receptor signaling pathway	25	528	189	9496	0.00012	0.00566	2.38	0.0388	0.00497	4.54e-05	ITPR1,ITPR2,NOD1,ITPR3,NOD2,CXCL2,CASP8,CCL5,CASP4,CASP1,GBP4,GBP3,GBP5,GABARAPL1,IFNB1,MAPK10,NFKBIA,MAVS,STING1,IL1B,BCL2,TAB3,CARD16,PLCB1,BIRC3
KEGG_PATHWAY	Focal adhesion	25	528	203	9496	0.000358	0.00988	2.21	0.112	0.00868	0.000147	SHC4,ROCK2,ITGB3,TNC,PDGFA,LAMC1,THBS1,ARHGAP35,EGFR,MYLK,PDGFD,AKT3,FLNA,LAMB3,VEGFC,EMP1,EMP2,MAPK10,COL4A4,RAPGEF1,BCL2,ITGA6,TLN2,ITGA5,BIRC3
KEGG_PATHWAY	Kaposi sarcoma-associated herpesvirus infection	24	528	196	9496	0.000525	0.013	2.2	0.16	0.0114	0.000217	IFNB1,HLA-B,NFATC3,ITPR1,ITPR2,ITPR3,FOS,GNG12,HLA-F,GNG11,CXCL2,HLA-E,MAPK10,C3,NFKBIA,CASP8,CLEC2B,AKT3,FAS,KRAS,JAK2,MICA,MAP2K6,MICB
KEGG_PATHWAY	Human T-cell leukemia virus 1 infection	24	528	224	9496	0.00316	0.0515	1.93	0.649	0.0453	0.0015	TRRAP,IL15,HLA-B,NFATC3,BUB1B,FOS,HLA-F,ETS1,NFKB2,HLA-E,MAPK10,ELK4,NFKBIA,CDC20,CCNE2,CCNE1,AKT3,KRAS,MSX1,TLN2,LTBR,B2M,ANAPC1,SLC25A6
KEGG_PATHWAY	TNF signaling pathway	22	528	119	9496	2.01e-06	0.000333	3.32	0.000666	0.000293	5.19e-07	MAP2K3,MLKL,IFNB1,IL15,CCL20,VEGFC,FOS,NOD2,CXCL2,CX3CL1,MAPK10,NFKBIA,CXCL10,CASP8,IL1B,IRF1,CCL5,AKT3,FAS,TAB3,MAP2K6,BIRC3
KEGG_PATHWAY	Efferocytosis	22	528	157	9496	0.000151	0.00566	2.52	0.0488	0.00497	5.37e-05	PTGER4,DUSP5,CPT1A,TMEM30A,SLC66A1,ITGB3,PROS1,NFATC3,ATP11B,ANO6,PTPN11,ATP11A,THBS1,CX3CL1,XKR8,PLA2G15,CH25H,VPS41,CASP1,ADAM9,CD47,JAK2
KEGG_PATHWAY	Cellular senescence	20	528	157	9496	0.00108	0.0224	2.29	0.301	0.0197	0.000426	MAP2K3,HLA-B,NFATC3,ITPR1,RRAS2,ITPR2,ITPR3,FOXO3,HIPK1,HLA-F,ETS1,HLA-E,MRAS,CCNE2,CCNE1,AKT3,KRAS,SLC25A6,MAP2K6,RAD9A
KEGG_PATHWAY	Apoptosis	19	528	137	9496	0.000549	0.013	2.49	0.166	0.0114	0.000197	PARP3,ITPR1,ITPR2,ITPR3,FOS,CTSS,LMNB2,BBC3,MAPK10,NFKBIA,CASP8,CTSL,AKT3,TNFSF10,BCL2,FAS,PMAIP1,KRAS,BIRC3
KEGG_PATHWAY	Cell adhesion molecules	19	528	160	9496	0.00327	0.0515	2.14	0.662	0.0453	0.00139	CD274,NTNG2,NLGN1,SELPLG,NEGR1,HLA-B,HLA-F,PTPRF,HLA-E,CDH4,CLDN4,ALCAM,CLDN15,MPZ,ITGA6,CD58,LRRC4C,NECTIN2,NECTIN1
KEGG_PATHWAY	C-type lectin receptor signaling pathway	18	528	105	9496	5.97e-05	0.00395	3.08	0.0196	0.00347	1.68e-05	PLK3,NFATC3,ITPR1,RRAS2,ITPR2,PTPN11,ITPR3,NFKB2,MAPK10,NFKBIA,CASP8,MRAS,IL1B,IRF1,AKT3,CASP1,KRAS,IL12A
KEGG_PATHWAY	Alcoholic liver disease	18	528	144	9496	0.00254	0.0492	2.25	0.569	0.0433	0.00102	MAP2K3,PRKAB2,CPT1A,IFNB1,LY96,FOXO3,CXCL2,MAPK10,C3,NFKBIA,C5,CASP8,IL1B,AKT3,FAS,TAB3,IL12A,MAP2K6
KEGG_PATHWAY	Toxoplasmosis	15	528	112	9496	0.00351	0.0515	2.41	0.688	0.0453	0.0013	MAP2K3,LAMB3,LY96,LAMC1,MAPK10,NFKBIA,CASP8,AKT3,BCL2,ITGA6,IL12A,JAK2,LDLR,MAP2K6,BIRC3
KEGG_PATHWAY	Pertussis	14	528	78	9496	0.000324	0.00983	3.23	0.102	0.00864	8.61e-05	C1S,C1R,LY96,NOD1,FOS,MAPK10,C3,C5,IL1B,IRF1,CASP1,SERPING1,IL12A,ITGA5
KEGG_PATHWAY	ECM-receptor interaction	13	528	89	9496	0.00358	0.0515	2.63	0.695	0.0453	0.0012	LAMB3,ITGB3,TNC,LAMC1,HMMR,NPNT,THBS1,FRAS1,COL4A4,DAG1,ITGA6,CD47,ITGA5
KEGG_PATHWAY	PD-L1 expression and PD-1 checkpoint pathway in cancer	13	528	90	9496	0.00393	0.0542	2.6	0.728	0.0477	0.00134	MAP2K3,CD274,BATF3,NFATC3,PTPN11,FOS,EGFR,NFKBIA,AKT3,KRAS,JAK2,NFKBIE,MAP2K6
KEGG_PATHWAY	Platinum drug resistance	12	528	75	9496	0.00268	0.0492	2.88	0.588	0.0433	0.00081	TOP2A,MSH6,TOP2B,CASP8,GSTO1,AKT3,BCL2,FAS,PMAIP1,BRCA1,BBC3,BIRC3
KEGG_PATHWAY	Virion - Herpesvirus	6	528	9	9496	5.4e-05	0.00395	11.99	0.0177	0.00347	2.09e-06	ITGB3,PILRB,TNFRSF14,ITGA5,NECTIN2,NECTIN1
